# Supplementary material for: Assessing sound symbolism: Investigating phonetic forms, visual shapes and letter fonts in an implicit bouba-kiki experimental paradigm
Source: PLoS One. 2018 Dec 21;13(12):e0208874. doi: 10.1371/journal.pone.0208874 (PMC6303039; doi:10.1371/journal.pone.0208874)
Supplement: S1 Dataset — (XLSX) [file pone.0208874.s005.xlsx]

## Sheet: S1 Dataset
Subject	Stimulus	PhonologicalForm	Frame	FrameType	PloOrSon	Voicing	ConsonantCat	TrialPosition	Font	ResponseTime	SOA	PrecedingResponseTime	Structure	Consonants	Vowels	NbLetters	NbPhonemes	StimuliList	NbPhon	NbOrtho	AvFrPhon	AvFrOrtho	MaxFrPhon	MaxFrOrtho	MedFrPhon	MedFrOrtho	Gender	Laterality	LateralityScore
S1	ninne	nin	Spike8	Spiky	sonorant	voiced	sonorant	83	Gabriola	997.495	1930	751.719	CVC	nn	i	5	3	4	22	2	4.17545	1.89	26.48	3.04	0.53	1.89	F	R	80
S1	igabe	igab	Curve13	Curvy	plosive	voiced	voiced_plosive	100	Agency FB	702.436	2210	879.311	VCVC	gb	ia	5	4	2	1	1	0	0	0	0	0	0	F	R	80
S1	digou	digu	Spike17	Spiky	plosive	voiced	voiced_plosive	234	Agency FB	737.707	3459	877.282	CVCV	dg	iu	5	4	2	3	0	1.576	0.453333	13.27	1.15	0.115	0.14	F	R	80
S1	ticou	tiku	Spike1	Spiky	plosive	voiceless	voiceless_plosive	46	Agency FB	764.422	2182	1069.22	CVCV	tk	iu	5	4	1	8	1	3.06231	3.515	32.4	6.15	0.495	3.955	F	R	80
S1	dagou	dagu	Curve4	Curvy	plosive	voiced	voiced_plosive	192	Gabriola	625.465	2698	771.018	CVCV	dg	au	5	4	2	7	2	22.952	4.595	109.88	7.97	0.28	4.595	F	R	80
S1	malla	mala	Spike20	Spiky	sonorant	voiced	sonorant	103	Agency FB	894.344	2982	1045.98	CVCV	ml	aa	5	4	4	31	4	0.564	1.45	6.46	1.55	0.03	1.45	F	R	80
S1	uline	ylin	Spike3	Spiky	sonorant	voiced	sonorant	223	Gabriola	739.145	1159	650.055	VCVC	ln	yi	5	4	4	4	3	10.5014	1.08	55.43	1.55	2.6	1.08	F	R	80
S1	gagou	gagu	Curve7	Curvy	plosive	voiced	voiced_plosive	133	Gabriola	1065.38	1029	1342.83	CVCV	gg	au	5	4	2	8	3	1.56643	1.315	10.22	1.35	0.95	1.315	F	R	80
S1	immim	imim	Spike1	Spiky	sonorant	voiced	sonorant	252	Gabriola	794.22	2858	669.787	VCVC	mm	ii	5	4	3	4	0	0.469286	0	1.82	0	0.165	0	F	R	80
S1	innim	inim	Curve15	Curvy	sonorant	voiced	sonorant	240	Agency FB	784.442	1140	779.938	VCVC	nm	ii	5	4	3	7	0	0.3	0	0.49	0	0.3	0	F	R	80
S1	ugade	ygad	Curve19	Curvy	plosive	voiced	voiced_plosive	3	Agency FB	666.915	2964	607.848	VCVC	gd	ya	5	4	2	2	1	52.9633	0	139.84	0	12.6	0	F	R	80
S1	icute	ikyt	Curve18	Curvy	plosive	voiceless	voiceless_plosive	63	Agency FB	753.639	2620	618.51	VCVC	kt	iy	5	4	1	0	0	0.035	0.07	0.06	0.07	0.035	0.07	F	R	80
S1	imoul	imul	Spike11	Spiky	sonorant	voiced	sonorant	5	Agency FB	611.115	2222	576.691	VCVC	ml	iu	5	4	3	3	0	0.00666667	0.71	0.01	1.35	0.01	0.71	F	R	80
S1	quipe	kip	Spike10	Spiky	plosive	voiceless	voiceless_plosive	121	Gabriola	965.089	3413	663.352	CVC	kp	i	5	3	1	32	5	1.88149	4.284	24.13	17.36	0.3	0.34	F	R	80
S1	nannu	nany	Curve19	Curvy	sonorant	voiced	sonorant	14	Gabriola	824.5	1333	928.729	CVCV	nn	ay	5	4	3	4	0	1.78	0	1.78	0	1.78	0	F	R	80
S1	lula	lyla	Curve5	Curvy	sonorant	voiced	sonorant	129	Agency FB	969.705	1810	628.649	CVCV	ll	ya	4	4	4	8	6	0.0133333	0	0.03	0	0.01	0	F	R	80
S1	nal	nal	Curve18	Curvy	sonorant	voiced	sonorant	64	Gabriola	859.122	3235	753.639	CVC	nl	a	3	3	4	24	14	0	0	0	0	0	0	F	R	80
S1	puttu	pyty	Curve18	Curvy	plosive	voiceless	voiceless_plosive	23	Agency FB	864.297	2653	893.27	CVCV	pt	yy	5	4	1	5	3	0.562187	0.946667	3.16	1.69	0.175	0.95	F	R	80
S1	catte	kat	Curve15	Curvy	plosive	voiceless	voiceless_plosive	21	Gabriola	1346.79	3022	709.745	CVC	kt	a	5	3	1	56	18	1.25914	3.68375	12.76	16.42	0.23	2.165	F	R	80
S1	ugude	ygyd	Spike3	Spiky	plosive	voiced	voiced_plosive	6	Agency FB	620.253	2004	611.115	VCVC	gd	yy	5	4	2	0	0	0.1025	0	0.24	0	0.08	0	F	R	80
S1	munou	mynu	Curve5	Curvy	sonorant	voiced	sonorant	167	Agency FB	1422.15	1514	792.392	CVCV	mn	yu	5	4	3	2	1	26.8319	0	360.9	0	0.675	0	F	R	80
S1	amil	amil	Spike8	Spiky	sonorant	voiced	sonorant	19	Gabriola	755.94	2845	628.843	VCVC	ml	ai	4	4	4	10	5	37.4928	41.2767	360.9	143.45	3.46	9.46	F	R	80
S1	mimue	mimy	Spike1	Spiky	sonorant	voiced	sonorant	171	Agency FB	1211.92	3748	1183.57	CVCV	mm	iy	5	4	4	7	3	0.665937	0.363333	7.29	0.61	0.185	0.34	F	R	80
S1	pouki	puki	Curve7	Curvy	plosive	voiceless	voiceless_plosive	16	Gabriola	656.592	3806	951.594	CVCV	pk	ui	5	4	1	6	0	0.242727	0.98	0.92	1.89	0.05	0.98	F	R	80
S1	nalli	nali	Curve4	Curvy	sonorant	voiced	sonorant	69	Gabriola	797.553	1240	679.735	CVCV	nl	ai	5	4	3	13	0	6.62667	2.5025	26.48	7.64	0.09	1.115	F	R	80
S1	tutou	tytu	Curve1	Curvy	plosive	voiceless	voiceless_plosive	96	Agency FB	1280.73	1115	528.26	CVCV	tt	yu	5	4	1	4	3	0	0	0	0	0	0	F	R	80
S1	toutu	tuty	Spike2	Spiky	plosive	voiceless	voiceless_plosive	71	Gabriola	907.035	2562	616.629	CVCV	tt	uy	5	4	1	7	7	0.46	0	0.83	0	0.46	0	F	R	80
S1	namue	namy	Spike1	Spiky	sonorant	voiced	sonorant	196	Gabriola	754.841	1209	626.31	CVCV	nm	ay	5	4	4	1	0	1.78	0	1.78	0	1.78	0	F	R	80
S1	unum	ynym	Spike17	Spiky	sonorant	voiced	sonorant	73	Gabriola	844.59	3647	662.879	VCVC	nm	yy	4	4	3	1	0	0.01	0	0.01	0	0.01	0	F	R	80
S1	doudi	dudi	Curve7	Curvy	plosive	voiced	voiced_plosive	145	Gabriola	896.743	1908	803.625	CVCV	dd	ui	5	4	2	5	1	57.155	0	109.88	0	57.155	0	F	R	80
S1	puti	pyti	Curve19	Curvy	plosive	voiceless	voiceless_plosive	97	Gabriola	861.764	3435	1280.73	CVCV	pt	yi	4	4	1	9	8	0.562187	0.57	3.16	1.69	0.175	0.27	F	R	80
S1	ikak	ikak	Spike11	Spiky	plosive	voiceless	voiceless_plosive	159	Gabriola	837.456	3150	859.733	VCVC	kk	ia	4	4	1	1	0	2.27522	0.836667	14.32	2.3	0.2	0.14	F	R	80
S1	loula	lula	Spike2	Spiky	sonorant	voiced	sonorant	11	Gabriola	707.732	1626	836.613	CVCV	ll	ua	5	4	3	13	7	6.46417	9.70667	82.12	32.7	0.83	6.89	F	R	80
S1	nune	nyn	Curve19	Curvy	sonorant	voiced	sonorant	137	Gabriola	800.501	2234	1892.05	CVC	nn	y	4	3	3	11	10	3.789	0	19.22	0	0.855	0	F	R	80
S1	ipipe	ipip	Spike3	Spiky	plosive	voiceless	voiceless_plosive	75	Gabriola	709.375	3120	816.978	VCVC	pp	ii	5	4	1	4	2	0.0533333	1.55	0.15	1.55	0.01	1.55	F	R	80
S1	namme	nam	Spike1	Spiky	sonorant	voiced	sonorant	248	Gabriola	1022.68	1016	865.424	CVC	nm	a	5	3	3	20	2	0.208	0.706667	1.78	1.89	0.01	0.34	F	R	80
S1	lumou	lymu	Spike10	Spiky	sonorant	voiced	sonorant	179	Gabriola	881.24	2736	681.55	CVCV	lm	yu	5	4	3	1	0	25.0616	4.17556	453.95	11.01	0.5	0.14	F	R	80
S1	unnim	ynim	Curve4	Curvy	sonorant	voiced	sonorant	88	Gabriola	585.697	2277	711.075	VCVC	nm	yi	5	4	3	7	0	3.70632	0	43.12	0	0.68	0	F	R	80
S1	ikite	ikit	Spike11	Spiky	plosive	voiceless	voiceless_plosive	114	Gabriola	727.479	3689	1551.83	VCVC	kt	ii	5	4	1	6	1	2.87	0.07	4.66	0.07	2.87	0.07	F	R	80
S1	bugue	byg	Curve18	Curvy	plosive	voiced	voiced_plosive	163	Agency FB	933.179	3388	661.393	CVC	bg	y	5	3	2	20	7	0.546897	0.79	3.17	1.69	0.12	0.41	F	R	80
S1	minnu	miny	Spike10	Spiky	sonorant	voiced	sonorant	148	Gabriola	964.055	2481	680.974	CVCV	mn	iy	5	4	3	12	1	0.742632	0	7.29	0	0.04	0	F	R	80
S1	anoul	anul	Curve1	Curvy	sonorant	voiced	sonorant	76	Agency FB	674.283	3595	709.375	VCVC	nl	au	5	4	3	5	0	1.13455	0	7.34	0	0.39	0	F	R	80
S1	noul	nul	Spike20	Spiky	sonorant	voiced	sonorant	203	Agency FB	898.526	3911	746.132	CVC	nl	u	4	3	4	18	7	9.435	16.1033	37.84	32.7	3.145	8.45	F	R	80
S1	douga	duga	Spike10	Spiky	plosive	voiced	voiced_plosive	209	Agency FB	787.956	1279	705.226	CVCV	dg	ua	5	4	2	7	3	0.6325	0.575	2.61	1.08	0.15	0.575	F	R	80
S1	gugou	gygu	Spike20	Spiky	plosive	voiced	voiced_plosive	112	Gabriola	790.762	2400	781.022	CVCV	gg	yu	5	4	2	0	0	0.06	0	0.12	0	0.06	0	F	R	80
S1	abude	abyd	Curve13	Curvy	plosive	voiced	voiced_plosive	191	Agency FB	771.018	1877	887.881	VCVC	bd	ay	5	4	2	4	1	1.62857	1.62	4.75	1.62	0.63	1.62	F	R	80
S1	pupue	pypy	Spike10	Spiky	plosive	voiceless	voiceless_plosive	144	Agency FB	803.625	1618	703.014	CVCV	pp	yy	5	4	1	1	1	1.81966	0.07	16.88	0.07	0.32	0.07	F	R	80
S1	buda	byda	Spike20	Spiky	plosive	voiced	voiced_plosive	190	Gabriola	887.881	1271	1325.38	CVCV	bd	ya	4	4	2	8	5	0.4	0	0.4	0	0.4	0	F	R	80
S1	loume	lum	Spike3	Spiky	sonorant	voiced	sonorant	43	Gabriola	1262.34	1144	927.146	CVC	lm	u	5	3	4	19	7	0.605	0.71	1.37	1.35	0.525	0.71	F	R	80
S1	baga	baga	Spike11	Spiky	plosive	voiced	voiced_plosive	102	Gabriola	1045.98	1658	973.538	CVCV	bg	aa	4	4	2	20	9	4.53875	3.7325	20.64	11.96	0.85	1.45	F	R	80
S1	pouke	puk	Curve4	Curvy	plosive	voiceless	voiceless_plosive	13	Agency FB	928.729	1505	736.919	CVC	pk	u	5	3	1	20	3	13.0076	43.4273	366.22	349.32	1.19	5	F	R	80
S1	touca	tuka	Curve19	Curvy	plosive	voiceless	voiceless_plosive	115	Gabriola	1345.23	2684	727.479	CVCV	tk	ua	5	4	1	11	2	1.49235	0.71	19.27	2.03	0.03	0.405	F	R	80
S1	ubibe	ybib	Spike8	Spiky	plosive	voiced	voiced_plosive	253	Agency FB	862.555	3935	794.22	VCVC	bb	yi	5	4	2	3	0	0	0	0	0	0	0	F	R	80
S1	apute	apyt	Curve13	Curvy	plosive	voiceless	voiceless_plosive	202	Agency FB	746.132	1054	644.352	VCVC	pt	ay	5	4	1	6	3	9.12167	5.54	87.91	13.65	0.18	2.77	F	R	80
S1	adibe	adib	Spike1	Spiky	plosive	voiced	voiced_plosive	229	Agency FB	950.801	2428	1247.77	VCVC	db	ai	5	4	2	3	2	0.1225	0.07	0.27	0.14	0.105	0.07	F	R	80
S1	lumue	lymy	Curve15	Curvy	sonorant	voiced	sonorant	211	Gabriola	819.443	1118	1232.91	CVCV	lm	yy	5	4	4	2	0	40.26	3.18	537.44	3.18	0.545	3.18	F	R	80
S1	mune	myn	Curve18	Curvy	sonorant	voiced	sonorant	119	Agency FB	926.275	1090	1125.12	CVC	mn	y	4	3	4	19	18	26.8319	21.9314	360.9	140.14	0.675	0.74	F	R	80
S1	mounu	muny	Curve15	Curvy	sonorant	voiced	sonorant	235	Agency FB	724.062	3858	737.707	CVCV	mn	uy	5	4	4	5	2	0	0	0	0	0	0	F	R	80
S1	imale	imal	Curve5	Curvy	sonorant	voiced	sonorant	58	Agency FB	848.126	3755	737.757	VCVC	ml	ia	5	4	4	5	3	0.3225	0.14	1.11	0.14	0.085	0.14	F	R	80
S1	puc	pyk	Spike8	Spiky	plosive	voiceless	voiceless_plosive	41	Gabriola	816.184	2470	834.269	CVC	pk	y	3	3	1	19	14	23.8664	0	259.01	0	0.28	0	F	R	80
S1	touki	tuki	Spike17	Spiky	plosive	voiceless	voiceless_plosive	184	Agency FB	947.18	1245	777.553	CVCV	tk	ui	5	4	1	5	0	0.02	0	0.05	0	0.01	0	F	R	80
S1	umoum	ymum	Curve4	Curvy	sonorant	voiced	sonorant	1	Gabriola	622.796	3236	873.951	VCVC	mm	yu	5	4	4	1	0	0.6975	0	1.43	0	0.565	0	F	R	80
S1	iloum	ilum	Curve19	Curvy	sonorant	voiced	sonorant	242	Agency FB	688.589	2392	707.458	VCVC	lm	iu	5	4	4	2	2	0.965385	0	5.11	0	0.25	0	F	R	80
S1	idabe	idab	Spike2	Spiky	plosive	voiced	voiced_plosive	126	Gabriola	1031.72	1943	979.951	VCVC	db	ia	5	4	2	1	1	0.231429	0	0.49	0	0.27	0	F	R	80
S1	lami	lami	Curve7	Curvy	sonorant	voiced	sonorant	247	Agency FB	865.424	3538	1422.39	CVCV	lm	ai	4	4	3	14	9	0.292	0.98	2.28	1.42	0.015	1.15	F	R	80
S1	lulle	lyl	Spike3	Spiky	sonorant	voiced	sonorant	31	Agency FB	827.842	3689	797.484	CVC	ll	y	5	3	4	17	3	8.91182	0	58.29	0	0.03	0	F	R	80
S1	linni	lini	Curve5	Curvy	sonorant	voiced	sonorant	57	Gabriola	737.757	1739	838.588	CVCV	ln	ii	5	4	4	6	0	0	0	0	0	0	0	F	R	80
S1	tapou	tapu	Curve5	Curvy	plosive	voiceless	voiceless_plosive	231	Gabriola	1369.78	1087	727.976	CVCV	tp	au	5	4	1	11	3	14.6746	0	280.62	0	0.025	0	F	R	80
S1	loune	lun	Spike3	Spiky	sonorant	voiced	sonorant	221	Gabriola	730.894	2124	648.488	CVC	ln	u	5	3	3	13	9	0.605	0	1.37	0	0.525	0	F	R	80
S1	utate	ytat	Curve5	Curvy	plosive	voiceless	voiceless_plosive	78	Agency FB	679.329	2068	800.903	VCVC	tt	ya	5	4	1	2	3	0.113333	0	0.27	0	0.06	0	F	R	80
S1	muma	myma	Curve7	Curvy	sonorant	voiced	sonorant	87	Agency FB	711.075	3482	675.506	CVCV	mm	ya	4	4	3	8	7	1.03667	5.014	9.87	12.03	0.25	6.08	F	R	80
S1	ounul	unyl	Spike17	Spiky	sonorant	voiced	sonorant	232	Gabriola	752.273	1306	1369.78	VCVC	nl	uy	5	4	3	2	0	2.05077	7.5	15.36	10.07	0.66	7.5	F	R	80
S1	umam	ymam	Curve1	Curvy	sonorant	voiced	sonorant	22	Gabriola	893.27	1016	1346.79	VCVC	mm	ya	4	4	3	6	2	1.063	0.2	7.29	0.2	0.155	0.2	F	R	80
S1	bougu	bugy	Curve18	Curvy	plosive	voiced	voiced_plosive	169	Gabriola	810.5	3241	869.456	CVCV	bg	uy	5	4	2	6	4	1.1235	1.315	10.22	1.35	0.36	1.315	F	R	80
S1	couk	kuk	Spike20	Spiky	plosive	voiceless	voiceless_plosive	27	Gabriola	735.464	1886	676.441	CVC	kk	u	4	3	1	23	7	4.99827	6.99857	51.08	19.05	0.51	2.97	F	R	80
S1	umane	yman	Spike8	Spiky	sonorant	voiced	sonorant	106	Agency FB	1093.66	1708	951.817	VCVC	mn	ya	5	4	4	6	2	1.063	1.3875	7.29	4.26	0.155	0.61	F	R	80
S1	atupe	atyp	Curve15	Curvy	plosive	voiceless	voiceless_plosive	25	Agency FB	769.239	2746	979.511	VCVC	tp	ay	5	4	1	1	0	0.846667	0	2.26	0	0.2	0	F	R	80
S1	toucu	tuky	Spike17	Spiky	plosive	voiceless	voiceless_plosive	182	Agency FB	1213.15	3223	662.772	CVCV	tk	uy	5	4	1	4	0	0.8325	0.035	2.22	0.07	0.555	0.035	F	R	80
S1	nilou	nilu	Spike20	Spiky	sonorant	voiced	sonorant	199	Agency FB	713.467	3807	708.423	CVCV	nl	iu	5	4	4	4	2	0.00333333	0	0.01	0	0	0	F	R	80
S1	nunie	nyni	Spike10	Spiky	sonorant	voiced	sonorant	135	Agency FB	1123.6	1934	773.601	CVCV	nn	yi	5	4	4	4	3	0.374286	0	1.11	0	0.16	0	F	R	80
S1	lalla	lala	Spike17	Spiky	sonorant	voiced	sonorant	101	Agency FB	973.538	2778	702.436	CVCV	ll	aa	5	4	3	12	3	0.005	0	0.01	0	0.005	0	F	R	80
S1	kipou	kipu	Spike20	Spiky	plosive	voiceless	voiceless_plosive	153	Agency FB	885.565	1847	922.467	CVCV	kp	iu	5	4	1	4	1	15.3932	0	389.49	0	2.24	0	F	R	80
S1	dubu	dyby	Curve4	Curvy	plosive	voiced	voiced_plosive	207	Gabriola	769.661	1756	755.872	CVCV	db	yy	4	4	2	1	0	7.76521	5.5645	289.63	78.58	0.34	0.71	F	R	80
S1	linou	linu	Spike10	Spiky	sonorant	voiced	sonorant	80	Agency FB	779.516	3310	714.504	CVCV	ln	iu	5	4	3	5	5	0.27	0.136667	2.28	0.61	0.02	0.07	F	R	80
S1	nanu	nany	Curve18	Curvy	sonorant	voiced	sonorant	34	Agency FB	825.163	3629	658.042	CVCV	nn	ay	4	4	4	4	4	1.78	0.07	1.78	0.07	1.78	0.07	F	R	80
S1	gubi	gybi	Spike2	Spiky	plosive	voiced	voiced_plosive	243	Gabriola	735.799	1372	688.589	CVCV	gb	yi	4	4	2	5	2	0.094	2.03	0.31	2.03	0.01	2.03	F	R	80
S1	idide	idid	Spike1	Spiky	plosive	voiced	voiced_plosive	39	Gabriola	737.272	3197	690.932	VCVC	dd	ii	5	4	2	2	0	4.3735	3.92	49.07	3.92	0.74	3.92	F	R	80
S1	malue	maly	Spike11	Spiky	sonorant	voiced	sonorant	233	Agency FB	877.282	3562	752.273	CVCV	ml	ay	5	4	3	19	7	10.7493	5.69571	197.45	48.18	0.58	1.315	F	R	80
S1	ibude	ibyd	Curve1	Curvy	plosive	voiced	voiced_plosive	36	Gabriola	711.301	3582	697.587	VCVC	bd	iy	5	4	2	0	0	0	0	0	0	0	0	F	R	80
S1	oumal	umal	Curve13	Curvy	sonorant	voiced	sonorant	160	Gabriola	877.935	1589	837.456	VCVC	ml	ua	5	4	4	1	0	3.74667	0	36.9	0	0.26	0	F	R	80
S1	immal	imal	Curve7	Curvy	sonorant	voiced	sonorant	146	Gabriola	746.533	2073	896.743	VCVC	ml	ia	5	4	3	5	0	0.171667	0.71	0.54	1.35	0.105	0.71	F	R	80
S1	boube	bub	Curve5	Curvy	plosive	voiced	voiced_plosive	158	Gabriola	859.733	1797	985.919	CVC	bb	u	5	3	2	18	10	0.970769	7.64571	7.37	30.88	0.02	0.14	F	R	80
S1	pukou	pyku	Spike1	Spiky	plosive	voiceless	voiceless_plosive	217	Agency FB	808.617	2951	1780.19	CVCV	pk	yu	5	4	1	0	0	42.6427	0	573.72	0	0.415	0	F	R	80
S1	noune	nun	Spike2	Spiky	sonorant	voiced	sonorant	44	Agency FB	941.535	1024	1262.34	CVC	nn	u	5	3	3	8	5	0.0133333	0.105	0.04	0.14	0	0.105	F	R	80
S1	oumul	umyl	Spike2	Spiky	sonorant	voiced	sonorant	170	Agency FB	1183.57	2273	810.5	VCVC	ml	uy	5	4	3	2	1	12.807	15.9038	259.01	77.16	0.23	0.61	F	R	80
S1	oumum	umym	Spike2	Spiky	sonorant	voiced	sonorant	47	Gabriola	1030.83	2829	764.422	VCVC	mm	uy	5	4	4	0	0	12.807	5.11333	259.01	14.59	0.23	0.61	F	R	80
S1	amane	aman	Spike17	Spiky	sonorant	voiced	sonorant	149	Gabriola	831.739	2783	964.055	VCVC	mn	aa	5	4	3	12	8	2.87556	8.13889	59.8	46.76	0.275	2.09	F	R	80
S1	gabe	gab	Spike10	Spiky	plosive	voiced	voiced_plosive	183	Gabriola	777.553	3914	1213.15	CVC	gb	a	4	3	2	25	15	0.0228571	0.24	0.1	0.34	0.01	0.24	F	R	80
S1	louni	luni	Curve1	Curvy	sonorant	voiced	sonorant	42	Agency FB	927.146	3823	816.184	CVCV	ln	ui	5	4	4	0	1	0.0133333	0	0.03	0	0.01	0	F	R	80
S1	nalle	nal	Curve4	Curvy	sonorant	voiced	sonorant	56	Agency FB	838.588	2424	731.536	CVC	nl	a	5	3	3	24	12	6.62667	0	26.48	0	0.09	0	F	R	80
S1	bigu	bigy	Curve19	Curvy	plosive	voiced	voiced_plosive	12	Gabriola	736.919	1799	707.732	CVCV	bg	iy	4	4	2	7	3	0.346842	7.29111	4.19	30.88	0.01	0.61	F	R	80
S1	bube	byb	Curve1	Curvy	plosive	voiced	voiced_plosive	10	Agency FB	836.613	3259	630.263	CVC	bb	y	4	3	2	18	9	0.11	0	0.2	0	0.11	0	F	R	80
S1	umine	ymin	Curve1	Curvy	sonorant	voiced	sonorant	82	Gabriola	751.719	2286	727.235	VCVC	mn	yi	5	4	3	7	6	0.6975	0.07	1.43	0.07	0.565	0.07	F	R	80
S1	ikuk	ikyk	Curve1	Curvy	plosive	voiceless	voiceless_plosive	108	Gabriola	908.444	3284	1089.31	VCVC	kk	iy	4	4	1	0	0	2.27522	2.3	14.32	2.3	0.2	2.3	F	R	80
S1	adude	adyd	Spike11	Spiky	plosive	voiced	voiced_plosive	33	Agency FB	658.042	2693	637.685	VCVC	dd	ay	5	4	2	2	0	0.205	0	0.27	0	0.205	0	F	R	80
S1	guibe	gib	Curve15	Curvy	plosive	voiced	voiced_plosive	254	Agency FB	1111.58	1365	862.555	CVC	gb	i	5	3	2	10	2	0	0	0	0	0	0	F	R	80
S1	lanou	lanu	Curve15	Curvy	sonorant	voiced	sonorant	91	Gabriola	735.067	2732	586.667	CVCV	ln	au	5	4	3	0	0	21.3895	0	292.55	0	1.08	0	F	R	80
S1	itape	itap	Spike2	Spiky	plosive	voiceless	voiceless_plosive	172	Agency FB	826.193	3285	1211.92	VCVC	tp	ia	5	4	1	2	3	1.70031	1.90308	20.13	12.91	0.19	0.14	F	R	80
S1	oulim	ulim	Curve7	Curvy	sonorant	voiced	sonorant	51	Gabriola	957.137	2005	828.648	VCVC	lm	ui	5	4	3	3	0	3.74667	0	36.9	0	0.26	0	F	R	80
S1	ibibe	ibib	Spike17	Spiky	plosive	voiced	voiced_plosive	65	Gabriola	753.861	1497	859.122	VCVC	bb	ii	5	4	2	4	1	0.355	0	1.07	0	0.145	0	F	R	80
S1	numue	nymy	Spike11	Spiky	sonorant	voiced	sonorant	24	Gabriola	979.511	1672	864.297	CVCV	nm	yy	5	4	4	0	1	0.311429	0	1.48	0	0.08	0	F	R	80
S1	oulil	ulil	Curve13	Curvy	sonorant	voiced	sonorant	138	Agency FB	816.304	2012	800.501	VCVC	ll	ui	5	4	4	1	1	0.01	0	0.01	0	0.01	0	F	R	80
S1	aloul	alul	Spike20	Spiky	sonorant	voiced	sonorant	127	Agency FB	892.846	2296	1031.72	VCVC	ll	au	5	4	4	5	0	0.252857	0	1.43	0	0.04	0	F	R	80
S1	namie	nami	Curve13	Curvy	sonorant	voiced	sonorant	186	Gabriola	1492.03	2974	1933.71	CVCV	nm	ai	5	4	4	10	4	0.33	0.07	1.27	0.07	0.05	0.07	F	R	80
S1	apipe	apip	Spike3	Spiky	plosive	voiceless	voiceless_plosive	28	Agency FB	822.601	2940	735.464	VCVC	pp	ai	5	4	1	4	2	2.08125	8.87333	12.74	25.74	0.05	0.68	F	R	80
S1	aname	anam	Curve19	Curvy	sonorant	voiced	sonorant	107	Agency FB	1089.31	1672	1093.66	VCVC	nm	aa	5	4	4	10	2	0.522381	2.77	4.91	5.47	0.12	2.77	F	R	80
S1	gouga	guga	Spike8	Spiky	plosive	voiced	voiced_plosive	117	Agency FB	1219.99	3717	816.23	CVCV	gg	ua	5	4	2	6	3	0	0.07	0	0.07	0	0.07	F	R	80
S1	aloum	alum	Curve13	Curvy	sonorant	voiced	sonorant	204	Agency FB	1180.29	1307	898.526	VCVC	lm	au	5	4	4	6	2	2.50778	6.69	19.22	13.31	0.11	6.69	F	R	80
S1	cuke	kyk	Spike8	Spiky	plosive	voiceless	voiceless_plosive	156	Gabriola	1014.81	3349	1261.81	CVC	kk	y	4	3	1	17	6	2.40286	2.7225	16.88	8.45	0.55	1.15	F	R	80
S1	upipe	ypip	Curve13	Curvy	plosive	voiceless	voiceless_plosive	141	Gabriola	788.246	3593	1036.55	VCVC	pp	yi	5	4	1	1	2	4.84	8.53667	36.47	23.99	0.175	1.15	F	R	80
S1	badie	badi	Curve5	Curvy	plosive	voiced	voiced_plosive	54	Agency FB	667.141	3599	676.138	CVCV	bd	ai	5	4	2	20	4	0.843881	2.4725	11.45	14.86	0.15	0.675	F	R	80
S1	utape	ytap	Curve4	Curvy	plosive	voiceless	voiceless_plosive	212	Gabriola	897.233	1869	819.443	VCVC	tp	ya	5	4	1	2	3	0.272273	3.785	2.05	11.96	0.045	1.52	F	R	80
S1	agade	agad	Spike3	Spiky	plosive	voiced	voiced_plosive	77	Agency FB	800.903	1616	674.283	VCVC	gd	aa	5	4	2	12	6	0.1772	0.735714	2.3	3.38	0.01	0.41	F	R	80
S1	lummu	lymy	Curve18	Curvy	sonorant	voiced	sonorant	105	Gabriola	951.817	2439	883.385	CVCV	lm	yy	5	4	3	2	0	25.0616	50.6045	453.95	349.46	0.5	0.14	F	R	80
S1	lul	lyl	Spike8	Spiky	sonorant	voiced	sonorant	139	Agency FB	792.808	1426	816.304	CVC	ll	y	3	3	3	17	10	0.0133333	0.34	0.03	0.61	0.01	0.34	F	R	80
S1	dide	did	Curve15	Curvy	plosive	voiced	voiced_plosive	84	Agency FB	799.976	1781	997.495	CVC	dd	i	4	3	2	23	13	10.4189	40.6757	97.51	341.35	1.535	5.81	F	R	80
S1	acape	akap	Curve7	Curvy	plosive	voiceless	voiceless_plosive	92	Agency FB	720.16	1153	735.067	VCVC	kp	aa	5	4	1	4	2	2.581	5.205	19.48	10.34	0.01	5.205	F	R	80
S10	gugou	gygu	Spike8	Spiky	plosive	voiced	voiced_plosive	108	Gabriola	734.756	1054	616.292	CVCV	gg	yu	5	4	2	0	0	0.06	0	0.12	0	0.06	0	F	R	75
S10	ikite	ikit	Spike2	Spiky	plosive	voiceless	voiceless_plosive	255	Agency FB	596.078	2436	528.352	VCVC	kt	ii	5	4	1	6	1	2.87	0.07	4.66	0.07	2.87	0.07	F	R	75
S10	idabe	idab	Curve5	Curvy	plosive	voiced	voiced_plosive	11	Gabriola	747.531	2854	745.91	VCVC	db	ia	5	4	2	1	1	0.231429	0	0.49	0	0.27	0	F	R	75
S10	bube	byb	Spike10	Spiky	plosive	voiced	voiced_plosive	128	Gabriola	696.767	3497	911.17	CVC	bb	y	4	3	2	18	9	0.11	0	0.2	0	0.11	0	F	R	75
S10	ounul	unyl	Spike2	Spiky	sonorant	voiced	sonorant	193	Agency FB	618.539	1628	712.173	VCVC	nl	uy	5	4	3	2	0	2.05077	7.5	15.36	10.07	0.66	7.5	F	R	75
S10	unum	ynym	Spike17	Spiky	sonorant	voiced	sonorant	151	Agency FB	477.237	3464	548.886	VCVC	nm	yy	4	4	3	1	0	0.01	0	0.01	0	0.01	0	F	R	75
S10	ugude	ygyd	Spike3	Spiky	plosive	voiced	voiced_plosive	38	Gabriola	604.741	3258	504.948	VCVC	gd	yy	5	4	2	0	0	0.1025	0	0.24	0	0.08	0	F	R	75
S10	unnim	ynim	Curve19	Curvy	sonorant	voiced	sonorant	98	Agency FB	597.206	1188	577.311	VCVC	nm	yi	5	4	3	7	0	3.70632	0	43.12	0	0.68	0	F	R	75
S10	utate	ytat	Spike3	Spiky	plosive	voiceless	voiceless_plosive	80	Agency FB	733.875	2072	873.447	VCVC	tt	ya	5	4	1	2	3	0.113333	0	0.27	0	0.06	0	F	R	75
S10	ninne	nin	Spike11	Spiky	sonorant	voiced	sonorant	119	Agency FB	652.933	3638	655.899	CVC	nn	i	5	3	4	22	2	4.17545	1.89	26.48	3.04	0.53	1.89	F	R	75
S10	toucu	tuky	Spike8	Spiky	plosive	voiceless	voiceless_plosive	93	Gabriola	630.609	2699	776.248	CVCV	tk	uy	5	4	1	4	0	0.8325	0.035	2.22	0.07	0.555	0.035	F	R	75
S10	lumou	lymu	Curve4	Curvy	sonorant	voiced	sonorant	40	Gabriola	600.862	3844	676.543	CVCV	lm	yu	5	4	3	1	0	25.0616	4.17556	453.95	11.01	0.5	0.14	F	R	75
S10	doudi	dudi	Spike20	Spiky	plosive	voiced	voiced_plosive	174	Agency FB	772.873	3792	743.759	CVCV	dd	ui	5	4	2	5	1	57.155	0	109.88	0	57.155	0	F	R	75
S10	ibibe	ibib	Curve13	Curvy	plosive	voiced	voiced_plosive	110	Gabriola	673.529	1795	799.104	VCVC	bb	ii	5	4	2	4	1	0.355	0	1.07	0	0.145	0	F	R	75
S10	guibe	gib	Curve7	Curvy	plosive	voiced	voiced_plosive	49	Gabriola	617.771	1614	535.321	CVC	gb	i	5	3	2	10	2	0	0	0	0	0	0	F	R	75
S10	buda	byda	Spike2	Spiky	plosive	voiced	voiced_plosive	60	Agency FB	662.752	1125	818.962	CVCV	bd	ya	4	4	2	8	5	0.4	0	0.4	0	0.4	0	F	R	75
S10	oumal	umal	Curve19	Curvy	sonorant	voiced	sonorant	226	Agency FB	645.909	3467	849.52	VCVC	ml	ua	5	4	4	1	0	3.74667	0	36.9	0	0.26	0	F	R	75
S10	loune	lun	Curve15	Curvy	sonorant	voiced	sonorant	188	Gabriola	779.161	3464	662.858	CVC	ln	u	5	3	3	13	9	0.605	0	1.37	0	0.525	0	F	R	75
S10	touca	tuka	Spike11	Spiky	plosive	voiceless	voiceless_plosive	143	Gabriola	545.442	3790	583.194	CVCV	tk	ua	5	4	1	11	2	1.49235	0.71	19.27	2.03	0.03	0.405	F	R	75
S10	puttu	pyty	Spike20	Spiky	plosive	voiceless	voiceless_plosive	203	Gabriola	637.127	3757	470.14	CVCV	pt	yy	5	4	1	5	3	0.562187	0.946667	3.16	1.69	0.175	0.95	F	R	75
S10	pouki	puki	Curve13	Curvy	plosive	voiceless	voiceless_plosive	251	Agency FB	645.021	2637	662.579	CVCV	pk	ui	5	4	1	6	0	0.242727	0.98	0.92	1.89	0.05	0.98	F	R	75
S10	gagou	gagu	Curve5	Curvy	plosive	voiced	voiced_plosive	195	Agency FB	785.311	1674	493.497	CVCV	gg	au	5	4	2	8	3	1.56643	1.315	10.22	1.35	0.95	1.315	F	R	75
S10	namme	nam	Curve15	Curvy	sonorant	voiced	sonorant	114	Gabriola	636.473	1756	585.402	CVC	nm	a	5	3	3	20	2	0.208	0.706667	1.78	1.89	0.01	0.34	F	R	75
S10	lula	lyla	Spike17	Spiky	sonorant	voiced	sonorant	235	Agency FB	919.454	2507	627.004	CVCV	ll	ya	4	4	4	8	6	0.0133333	0	0.03	0	0.01	0	F	R	75
S10	ubibe	ybib	Spike10	Spiky	plosive	voiced	voiced_plosive	163	Agency FB	727.993	3089	1843.65	VCVC	bb	yi	5	4	2	3	0	0	0	0	0	0	0	F	R	75
S10	ticou	tiku	Curve5	Curvy	plosive	voiceless	voiceless_plosive	2	Agency FB	599.434	2725	519.716	CVCV	tk	iu	5	4	1	8	1	3.06231	3.515	32.4	6.15	0.495	3.955	F	R	75
S10	bigu	bigy	Spike1	Spiky	plosive	voiced	voiced_plosive	66	Gabriola	755.768	1619	694.666	CVCV	bg	iy	4	4	2	7	3	0.346842	7.29111	4.19	30.88	0.01	0.61	F	R	75
S10	acape	akap	Spike10	Spiky	plosive	voiceless	voiceless_plosive	23	Agency FB	1008.43	1154	614.575	VCVC	kp	aa	5	4	1	4	2	2.581	5.205	19.48	10.34	0.01	5.205	F	R	75
S10	munou	mynu	Curve4	Curvy	sonorant	voiced	sonorant	186	Gabriola	578.363	3611	593.339	CVCV	mn	yu	5	4	3	2	1	26.8319	0	360.9	0	0.675	0	F	R	75
S10	couk	kuk	Spike10	Spiky	plosive	voiceless	voiceless_plosive	256	Gabriola	589.817	2608	596.078	CVC	kk	u	4	3	1	23	7	4.99827	6.99857	51.08	19.05	0.51	2.97	F	R	75
S10	iloum	ilum	Curve5	Curvy	sonorant	voiced	sonorant	13	Gabriola	1030.37	1160	693.685	VCVC	lm	iu	5	4	4	2	2	0.965385	0	5.11	0	0.25	0	F	R	75
S10	bougu	bugy	Curve15	Curvy	plosive	voiced	voiced_plosive	233	Gabriola	717.293	1672	915.467	CVCV	bg	uy	5	4	2	6	4	1.1235	1.315	10.22	1.35	0.36	1.315	F	R	75
S10	gubi	gybi	Spike17	Spiky	plosive	voiced	voiced_plosive	197	Gabriola	719.374	2151	538.339	CVCV	gb	yi	4	4	2	5	2	0.094	2.03	0.31	2.03	0.01	2.03	F	R	75
S10	badie	badi	Curve15	Curvy	plosive	voiced	voiced_plosive	246	Agency FB	704.268	1360	630.53	CVCV	bd	ai	5	4	2	20	4	0.843881	2.4725	11.45	14.86	0.15	0.675	F	R	75
S10	umine	ymin	Curve5	Curvy	sonorant	voiced	sonorant	135	Gabriola	710.362	2329	618.625	VCVC	mn	yi	5	4	3	7	6	0.6975	0.07	1.43	0.07	0.565	0.07	F	R	75
S10	linni	lini	Spike1	Spiky	sonorant	voiced	sonorant	18	Gabriola	625.054	3565	523.37	CVCV	ln	ii	5	4	4	6	0	0	0	0	0	0	0	F	R	75
S10	utape	ytap	Curve7	Curvy	plosive	voiceless	voiceless_plosive	5	Gabriola	982.672	1742	694.325	VCVC	tp	ya	5	4	1	2	3	0.272273	3.785	2.05	11.96	0.045	1.52	F	R	75
S10	nilou	nilu	Curve18	Curvy	sonorant	voiced	sonorant	232	Gabriola	915.467	1532	700.412	CVCV	nl	iu	5	4	4	4	2	0.00333333	0	0.01	0	0	0	F	R	75
S10	umam	ymam	Spike8	Spiky	sonorant	voiced	sonorant	191	Gabriola	561.72	3449	694.033	VCVC	mm	ya	4	4	3	6	2	1.063	0.2	7.29	0.2	0.155	0.2	F	R	75
S10	pupue	pypy	Spike17	Spiky	plosive	voiceless	voiceless_plosive	204	Gabriola	631.528	2547	637.127	CVCV	pp	yy	5	4	1	1	1	1.81966	0.07	16.88	0.07	0.32	0.07	F	R	75
S10	douga	duga	Curve4	Curvy	plosive	voiced	voiced_plosive	240	Gabriola	755.041	1411	617.904	CVCV	dg	ua	5	4	2	7	3	0.6325	0.575	2.61	1.08	0.15	0.575	F	R	75
S10	mounu	muny	Spike11	Spiky	sonorant	voiced	sonorant	31	Agency FB	800.609	1773	472.218	CVCV	mn	uy	5	4	4	5	2	0	0	0	0	0	0	F	R	75
S10	upipe	ypip	Curve5	Curvy	plosive	voiceless	voiceless_plosive	180	Gabriola	640.601	3238	708.954	VCVC	pp	yi	5	4	1	1	2	4.84	8.53667	36.47	23.99	0.175	1.15	F	R	75
S10	oumum	umym	Curve1	Curvy	sonorant	voiced	sonorant	97	Agency FB	577.311	3567	633.046	VCVC	mm	uy	5	4	4	0	0	12.807	5.11333	259.01	14.59	0.23	0.61	F	R	75
S10	idide	idid	Curve19	Curvy	plosive	voiced	voiced_plosive	178	Agency FB	865.265	1074	544.114	VCVC	dd	ii	5	4	2	2	0	4.3735	3.92	49.07	3.92	0.74	3.92	F	R	75
S10	apipe	apip	Curve7	Curvy	plosive	voiceless	voiceless_plosive	72	Gabriola	663.586	1675	551.153	VCVC	pp	ai	5	4	1	4	2	2.08125	8.87333	12.74	25.74	0.05	0.68	F	R	75
S10	mimue	mimy	Curve5	Curvy	sonorant	voiced	sonorant	14	Gabriola	827.415	3271	1030.37	CVCV	mm	iy	5	4	4	7	3	0.665937	0.363333	7.29	0.61	0.185	0.34	F	R	75
S10	malla	mala	Spike2	Spiky	sonorant	voiced	sonorant	179	Gabriola	708.954	2461	865.265	CVCV	ml	aa	5	4	4	31	4	0.564	1.45	6.46	1.55	0.03	1.45	F	R	75
S10	igabe	igab	Spike11	Spiky	plosive	voiced	voiced_plosive	192	Gabriola	712.173	1323	561.72	VCVC	gb	ia	5	4	2	1	1	0	0	0	0	0	0	F	R	75
S10	cuke	kyk	Spike2	Spiky	plosive	voiceless	voiceless_plosive	79	Agency FB	873.447	1893	970.378	CVC	kk	y	4	3	1	17	6	2.40286	2.7225	16.88	8.45	0.55	1.15	F	R	75
S10	lalla	lala	Spike3	Spiky	sonorant	voiced	sonorant	22	Gabriola	614.575	2643	698.224	CVCV	ll	aa	5	4	3	12	3	0.005	0	0.01	0	0.005	0	F	R	75
S10	linou	linu	Curve7	Curvy	sonorant	voiced	sonorant	248	Agency FB	839.142	2378	630.776	CVCV	ln	iu	5	4	3	5	5	0.27	0.136667	2.28	0.61	0.02	0.07	F	R	75
S10	amil	amil	Curve13	Curvy	sonorant	voiced	sonorant	216	Agency FB	546.33	3268	580.916	VCVC	ml	ai	4	4	4	10	5	37.4928	41.2767	360.9	143.45	3.46	9.46	F	R	75
S10	oulil	ulil	Spike1	Spiky	sonorant	voiced	sonorant	45	Agency FB	630.268	3810	621.935	VCVC	ll	ui	5	4	4	1	1	0.01	0	0.01	0	0.01	0	F	R	75
S10	lumue	lymy	Spike3	Spiky	sonorant	voiced	sonorant	4	Agency FB	694.325	1838	756.537	CVCV	lm	yy	5	4	4	2	0	40.26	3.18	537.44	3.18	0.545	3.18	F	R	75
S10	imoul	imul	Curve13	Curvy	sonorant	voiced	sonorant	86	Gabriola	607.78	2786	989.392	VCVC	ml	iu	5	4	3	3	0	0.00666667	0.71	0.01	1.35	0.01	0.71	F	R	75
S10	adibe	adib	Curve1	Curvy	plosive	voiced	voiced_plosive	236	Gabriola	730.543	1419	919.454	VCVC	db	ai	5	4	2	3	2	0.1225	0.07	0.27	0.14	0.105	0.07	F	R	75
S10	lummu	lymy	Curve13	Curvy	sonorant	voiced	sonorant	171	Agency FB	701.72	1481	608.602	CVCV	lm	yy	5	4	3	2	0	25.0616	50.6045	453.95	349.46	0.5	0.14	F	R	75
S10	lanou	lanu	Spike1	Spiky	sonorant	voiced	sonorant	116	Agency FB	589.185	3074	966.13	CVCV	ln	au	5	4	3	0	0	21.3895	0	292.55	0	1.08	0	F	R	75
S10	aname	anam	Curve18	Curvy	sonorant	voiced	sonorant	44	Gabriola	621.935	2255	506.881	VCVC	nm	aa	5	4	4	10	2	0.522381	2.77	4.91	5.47	0.12	2.77	F	R	75
S10	namie	nami	Spike20	Spiky	sonorant	voiced	sonorant	227	Agency FB	894.874	2968	645.909	CVCV	nm	ai	5	4	4	10	4	0.33	0.07	1.27	0.07	0.05	0.07	F	R	75
S10	louni	luni	Curve15	Curvy	sonorant	voiced	sonorant	141	Agency FB	702.109	2439	1389.09	CVCV	ln	ui	5	4	4	0	1	0.0133333	0	0.03	0	0.01	0	F	R	75
S10	numue	nymy	Spike2	Spiky	sonorant	voiced	sonorant	243	Gabriola	645.697	2633	631.938	CVCV	nm	yy	5	4	4	0	1	0.311429	0	1.48	0	0.08	0	F	R	75
S10	minnu	miny	Spike3	Spiky	sonorant	voiced	sonorant	70	Agency FB	664.071	1995	530.931	CVCV	mn	iy	5	4	3	12	1	0.742632	0	7.29	0	0.04	0	F	R	75
S10	amane	aman	Spike1	Spiky	sonorant	voiced	sonorant	165	Agency FB	702.087	2150	586.369	VCVC	mn	aa	5	4	3	12	8	2.87556	8.13889	59.8	46.76	0.275	2.09	F	R	75
S10	dagou	dagu	Spike11	Spiky	plosive	voiced	voiced_plosive	91	Agency FB	599.073	3179	638.066	CVCV	dg	au	5	4	2	7	2	22.952	4.595	109.88	7.97	0.28	4.595	F	R	75
S10	puc	pyk	Curve19	Curvy	plosive	voiceless	voiceless_plosive	205	Agency FB	659.236	2917	631.528	CVC	pk	y	3	3	1	19	14	23.8664	0	259.01	0	0.28	0	F	R	75
S10	lami	lami	Curve1	Curvy	sonorant	voiced	sonorant	83	Agency FB	619.145	1127	572.692	CVCV	lm	ai	4	4	3	14	9	0.292	0.98	2.28	1.42	0.015	1.15	F	R	75
S10	ibude	ibyd	Curve18	Curvy	plosive	voiced	voiced_plosive	152	Agency FB	594.957	2581	477.237	VCVC	bd	iy	5	4	2	0	0	0	0	0	0	0	0	F	R	75
S10	nunie	nyni	Curve7	Curvy	sonorant	voiced	sonorant	78	Agency FB	970.378	3956	1090.79	CVCV	nn	yi	5	4	4	4	3	0.374286	0	1.11	0	0.16	0	F	R	75
S10	kipou	kipu	Curve4	Curvy	plosive	voiceless	voiceless_plosive	147	Gabriola	730.373	1882	714.595	CVCV	kp	iu	5	4	1	4	1	15.3932	0	389.49	0	2.24	0	F	R	75
S10	tapou	tapu	Curve4	Curvy	plosive	voiceless	voiceless_plosive	100	Agency FB	456.083	1750	564.341	CVCV	tp	au	5	4	1	11	3	14.6746	0	280.62	0	0.025	0	F	R	75
S10	puti	pyti	Curve13	Curvy	plosive	voiceless	voiceless_plosive	65	Gabriola	694.666	2055	780.953	CVCV	pt	yi	4	4	1	9	8	0.562187	0.57	3.16	1.69	0.175	0.27	F	R	75
S10	nune	nyn	Spike11	Spiky	sonorant	voiced	sonorant	77	Gabriola	1090.79	2429	560.368	CVC	nn	y	4	3	3	11	10	3.789	0	19.22	0	0.855	0	F	R	75
S10	toutu	tuty	Spike3	Spiky	plosive	voiceless	voiceless_plosive	85	Agency FB	989.392	2069	623.629	CVCV	tt	uy	5	4	1	7	7	0.46	0	0.83	0	0.46	0	F	R	75
S10	uline	ylin	Spike17	Spiky	sonorant	voiced	sonorant	7	Gabriola	663.408	3621	657.091	VCVC	ln	yi	5	4	4	4	3	10.5014	1.08	55.43	1.55	2.6	1.08	F	R	75
S10	icute	ikyt	Spike17	Spiky	plosive	voiceless	voiceless_plosive	111	Agency FB	784.601	1998	673.529	VCVC	kt	iy	5	4	1	0	0	0.035	0.07	0.06	0.07	0.035	0.07	F	R	75
S10	atupe	atyp	Spike8	Spiky	plosive	voiceless	voiceless_plosive	182	Agency FB	624.801	3316	861.625	VCVC	tp	ay	5	4	1	1	0	0.846667	0	2.26	0	0.2	0	F	R	75
S10	touki	tuki	Curve19	Curvy	plosive	voiceless	voiceless_plosive	113	Gabriola	585.402	2812	967.653	CVCV	tk	ui	5	4	1	5	0	0.02	0	0.05	0	0.01	0	F	R	75
S10	gabe	gab	Curve4	Curvy	plosive	voiced	voiced_plosive	26	Agency FB	917.614	1177	503.174	CVC	gb	a	4	3	2	25	15	0.0228571	0.24	0.1	0.34	0.01	0.24	F	R	75
S10	innim	inim	Spike10	Spiky	sonorant	voiced	sonorant	176	Agency FB	671.07	1474	558.601	VCVC	nm	ii	5	4	3	7	0	0.3	0	0.49	0	0.3	0	F	R	75
S10	nalli	nali	Spike8	Spiky	sonorant	voiced	sonorant	247	Gabriola	630.776	1388	704.268	CVCV	nl	ai	5	4	3	13	0	6.62667	2.5025	26.48	7.64	0.09	1.115	F	R	75
S10	aloum	alum	Spike10	Spiky	sonorant	voiced	sonorant	118	Agency FB	655.899	1948	636.837	VCVC	lm	au	5	4	4	6	2	2.50778	6.69	19.22	13.31	0.11	6.69	F	R	75
S10	nal	nal	Spike11	Spiky	sonorant	voiced	sonorant	29	Agency FB	747.028	1204	542.62	CVC	nl	a	3	3	4	24	14	0	0	0	0	0	0	F	R	75
S10	gouga	guga	Curve19	Curvy	plosive	voiced	voiced_plosive	131	Agency FB	600.197	2202	581.797	CVCV	gg	ua	5	4	2	6	3	0	0.07	0	0.07	0	0.07	F	R	75
S10	umane	yman	Spike8	Spiky	sonorant	voiced	sonorant	183	Gabriola	677.162	3097	624.801	VCVC	mn	ya	5	4	4	6	2	1.063	1.3875	7.29	4.26	0.155	0.61	F	R	75
S10	nalle	nal	Curve19	Curvy	sonorant	voiced	sonorant	53	Agency FB	726.498	3908	618.791	CVC	nl	a	5	3	3	24	12	6.62667	0	26.48	0	0.09	0	F	R	75
S10	immim	imim	Curve7	Curvy	sonorant	voiced	sonorant	122	Gabriola	549.599	3064	716.524	VCVC	mm	ii	5	4	3	4	0	0.469286	0	1.82	0	0.165	0	F	R	75
S10	anoul	anul	Curve19	Curvy	sonorant	voiced	sonorant	95	Agency FB	638.658	3987	646.337	VCVC	nl	au	5	4	3	5	0	1.13455	0	7.34	0	0.39	0	F	R	75
S10	immal	imal	Spike2	Spiky	sonorant	voiced	sonorant	252	Gabriola	685.529	1574	645.021	VCVC	ml	ia	5	4	3	5	0	0.171667	0.71	0.54	1.35	0.105	0.71	F	R	75
S10	quipe	kip	Curve15	Curvy	plosive	voiceless	voiceless_plosive	58	Agency FB	775.899	2527	462.099	CVC	kp	i	5	3	1	32	5	1.88149	4.284	24.13	17.36	0.3	0.34	F	R	75
S10	muma	myma	Curve13	Curvy	sonorant	voiced	sonorant	137	Gabriola	615.938	1510	660.143	CVCV	mm	ya	4	4	3	8	7	1.03667	5.014	9.87	12.03	0.25	6.08	F	R	75
S10	noul	nul	Spike20	Spiky	sonorant	voiced	sonorant	101	Agency FB	575.123	2796	456.083	CVC	nl	u	4	3	4	18	7	9.435	16.1033	37.84	32.7	3.145	8.45	F	R	75
S10	ikak	ikak	Spike1	Spiky	plosive	voiceless	voiceless_plosive	234	Gabriola	627.004	1981	717.293	VCVC	kk	ia	4	4	1	1	0	2.27522	0.836667	14.32	2.3	0.2	0.14	F	R	75
S10	pukou	pyku	Curve1	Curvy	plosive	voiceless	voiceless_plosive	32	Gabriola	625.036	2429	800.609	CVCV	pk	yu	5	4	1	0	0	42.6427	0	573.72	0	0.415	0	F	R	75
S10	loume	lum	Curve15	Curvy	sonorant	voiced	sonorant	242	Gabriola	631.938	2030	740.863	CVC	lm	u	5	3	4	19	7	0.605	0.71	1.37	1.35	0.525	0.71	F	R	75
S10	noune	nun	Curve4	Curvy	sonorant	voiced	sonorant	173	Agency FB	743.759	3294	742.832	CVC	nn	u	5	3	3	8	5	0.0133333	0.105	0.04	0.14	0	0.105	F	R	75
S10	adude	adyd	Curve1	Curvy	plosive	voiced	voiced_plosive	214	Gabriola	641.896	3952	581.592	VCVC	dd	ay	5	4	2	2	0	0.205	0	0.27	0	0.205	0	F	R	75
S10	oulim	ulim	Curve7	Curvy	sonorant	voiced	sonorant	136	Gabriola	660.143	1990	710.362	VCVC	lm	ui	5	4	3	3	0	3.74667	0	36.9	0	0.26	0	F	R	75
S10	dubu	dyby	Spike2	Spiky	plosive	voiced	voiced_plosive	239	Gabriola	617.904	1487	563.434	CVCV	db	yy	4	4	2	1	0	7.76521	5.5645	289.63	78.58	0.34	0.71	F	R	75
S10	imane	iman	Curve18	Curvy	sonorant	voiced	sonorant	129	Agency FB	642.012	1394	696.767	VCVC	mn	ia	5	4	4	9	4	0.3225	0	1.11	0	0.085	0	F	R	75
S10	baga	baga	Curve18	Curvy	plosive	voiced	voiced_plosive	1	Gabriola	519.716	2481	665.172	CVCV	bg	aa	4	4	2	20	9	4.53875	3.7325	20.64	11.96	0.85	1.45	F	R	75
S10	nanu	nany	Spike10	Spiky	sonorant	voiced	sonorant	127	Gabriola	911.17	1416	698.672	CVCV	nn	ay	4	4	4	4	4	1.78	0.07	1.78	0.07	1.78	0.07	F	R	75
S10	malue	maly	Curve4	Curvy	sonorant	voiced	sonorant	51	Gabriola	817.173	2006	982.759	CVCV	ml	ay	5	4	3	19	7	10.7493	5.69571	197.45	48.18	0.58	1.315	F	R	75
S10	dide	did	Curve13	Curvy	plosive	voiced	voiced_plosive	46	Agency FB	873.892	3894	630.268	CVC	dd	i	4	3	2	23	13	10.4189	40.6757	97.51	341.35	1.535	5.81	F	R	75
S10	lul	lyl	Curve1	Curvy	sonorant	voiced	sonorant	10	Gabriola	745.91	2761	1098.8	CVC	ll	y	3	3	3	17	10	0.0133333	0.34	0.03	0.61	0.01	0.34	F	R	75
S10	ikuk	ikyk	Curve18	Curvy	plosive	voiceless	voiceless_plosive	184	Agency FB	627.682	1012	677.162	VCVC	kk	iy	4	4	1	0	0	2.27522	2.3	14.32	2.3	0.2	2.3	F	R	75
S10	pouke	puk	Curve15	Curvy	plosive	voiceless	voiceless_plosive	117	Agency FB	636.837	3654	589.185	CVC	pk	u	5	3	1	20	3	13.0076	43.4273	366.22	349.32	1.19	5	F	R	75
S10	abude	abyd	Spike20	Spiky	plosive	voiced	voiced_plosive	21	Agency FB	698.224	3080	619.841	VCVC	bd	ay	5	4	2	4	1	1.62857	1.62	4.75	1.62	0.63	1.62	F	R	75
S10	imale	imal	Curve1	Curvy	sonorant	voiced	sonorant	159	Agency FB	764.456	2833	538.039	VCVC	ml	ia	5	4	4	5	3	0.3225	0.14	1.11	0.14	0.085	0.14	F	R	75
S10	aloul	alul	Spike10	Spiky	sonorant	voiced	sonorant	42	Gabriola	516.417	2672	697.975	VCVC	ll	au	5	4	4	5	0	0.252857	0	1.43	0	0.04	0	F	R	75
S10	nannu	nany	Spike17	Spiky	sonorant	voiced	sonorant	55	Gabriola	566.528	3750	770.296	CVCV	nn	ay	5	4	3	4	0	1.78	0	1.78	0	1.78	0	F	R	75
S10	digou	digu	Spike8	Spiky	plosive	voiced	voiced_plosive	47	Agency FB	518.942	3229	873.892	CVCV	dg	iu	5	4	2	3	0	1.576	0.453333	13.27	1.15	0.115	0.14	F	R	75
S10	ugade	ygad	Spike1	Spiky	plosive	voiced	voiced_plosive	73	Agency FB	640.656	2353	663.586	VCVC	gd	ya	5	4	2	2	1	52.9633	0	139.84	0	12.6	0	F	R	75
S10	tutou	tytu	Curve18	Curvy	plosive	voiceless	voiceless_plosive	120	Gabriola	652.777	1175	652.933	CVCV	tt	yu	5	4	1	4	3	0	0	0	0	0	0	F	R	75
S10	umoum	ymum	Spike20	Spiky	sonorant	voiced	sonorant	218	Gabriola	537.456	3764	589.771	VCVC	mm	yu	5	4	4	1	0	0.6975	0	1.43	0	0.565	0	F	R	75
S10	ipipe	ipip	Curve1	Curvy	plosive	voiceless	voiceless_plosive	8	Agency FB	687.724	3173	663.408	VCVC	pp	ii	5	4	1	4	2	0.0533333	1.55	0.15	1.55	0.01	1.55	F	R	75
S10	loula	lula	Spike3	Spiky	sonorant	voiced	sonorant	12	Agency FB	693.685	3434	747.531	CVCV	ll	ua	5	4	3	13	7	6.46417	9.70667	82.12	32.7	0.83	6.89	F	R	75
S10	agade	agad	Curve7	Curvy	plosive	voiced	voiced_plosive	231	Agency FB	700.412	3631	562.098	VCVC	gd	aa	5	4	2	12	6	0.1772	0.735714	2.3	3.38	0.01	0.41	F	R	75
S10	oumul	umyl	Spike8	Spiky	sonorant	voiced	sonorant	187	Gabriola	662.858	1362	578.363	VCVC	ml	uy	5	4	3	2	1	12.807	15.9038	259.01	77.16	0.23	0.61	F	R	75
S10	apute	apyt	Spike11	Spiky	plosive	voiceless	voiceless_plosive	54	Gabriola	770.296	1213	726.498	VCVC	pt	ay	5	4	1	6	3	9.12167	5.54	87.91	13.65	0.18	2.77	F	R	75
S10	mune	myn	Curve18	Curvy	sonorant	voiced	sonorant	210	Agency FB	715.766	4000	528.153	CVC	mn	y	4	3	4	19	18	26.8319	21.9314	360.9	140.14	0.675	0.74	F	R	75
S10	namue	namy	Spike20	Spiky	sonorant	voiced	sonorant	6	Gabriola	657.091	3585	982.672	CVCV	nm	ay	5	4	4	1	0	1.78	0	1.78	0	1.78	0	F	R	75
S11	tapou	tapu	Curve19	Curvy	plosive	voiceless	voiceless_plosive	126	Agency FB	757.692	2844	1106.65	CVCV	tp	au	5	4	1	11	3	14.6746	0	280.62	0	0.025	0	F	L	30
S11	quipe	kip	Curve4	Curvy	plosive	voiceless	voiceless_plosive	131	Gabriola	909.539	1548	586.337	CVC	kp	i	5	3	1	32	5	1.88149	4.284	24.13	17.36	0.3	0.34	F	L	30
S11	upipe	ypip	Spike8	Spiky	plosive	voiceless	voiceless_plosive	188	Gabriola	897.397	3900	753.728	VCVC	pp	yi	5	4	1	1	2	4.84	8.53667	36.47	23.99	0.175	1.15	F	L	30
S11	doudi	dudi	Curve15	Curvy	plosive	voiced	voiced_plosive	45	Agency FB	721.951	3802	591.577	CVCV	dd	ui	5	4	2	5	1	57.155	0	109.88	0	57.155	0	F	L	30
S11	oulim	ulim	Curve18	Curvy	sonorant	voiced	sonorant	1	Gabriola	703.344	1357	800.493	VCVC	lm	ui	5	4	3	3	0	3.74667	0	36.9	0	0.26	0	F	L	30
S11	anoul	anul	Spike20	Spiky	sonorant	voiced	sonorant	152	Gabriola	642.262	3792	701.262	VCVC	nl	au	5	4	3	5	0	1.13455	0	7.34	0	0.39	0	F	L	30
S11	baga	baga	Curve1	Curvy	plosive	voiced	voiced_plosive	181	Agency FB	623.885	3078	759.488	CVCV	bg	aa	4	4	2	20	9	4.53875	3.7325	20.64	11.96	0.85	1.45	F	L	30
S11	pouki	puki	Spike11	Spiky	plosive	voiceless	voiceless_plosive	65	Gabriola	596.967	3774	646.064	CVCV	pk	ui	5	4	1	6	0	0.242727	0.98	0.92	1.89	0.05	0.98	F	L	30
S11	loula	lula	Curve7	Curvy	sonorant	voiced	sonorant	122	Agency FB	685.986	3647	830.952	CVCV	ll	ua	5	4	3	13	7	6.46417	9.70667	82.12	32.7	0.83	6.89	F	L	30
S11	immim	imim	Curve19	Curvy	sonorant	voiced	sonorant	9	Gabriola	823.505	3346	678.445	VCVC	mm	ii	5	4	3	4	0	0.469286	0	1.82	0	0.165	0	F	L	30
S11	pukou	pyku	Spike8	Spiky	plosive	voiceless	voiceless_plosive	158	Agency FB	777.594	1098	812.408	CVCV	pk	yu	5	4	1	0	0	42.6427	0	573.72	0	0.415	0	F	L	30
S11	ninne	nin	Spike1	Spiky	sonorant	voiced	sonorant	192	Gabriola	925.845	2600	788.066	CVC	nn	i	5	3	4	22	2	4.17545	1.89	26.48	3.04	0.53	1.89	F	L	30
S11	linou	linu	Spike10	Spiky	sonorant	voiced	sonorant	180	Agency FB	759.488	1567	604.347	CVCV	ln	iu	5	4	3	5	5	0.27	0.136667	2.28	0.61	0.02	0.07	F	L	30
S11	nalli	nali	Spike1	Spiky	sonorant	voiced	sonorant	155	Gabriola	730.964	3763	599.146	CVCV	nl	ai	5	4	3	13	0	6.62667	2.5025	26.48	7.64	0.09	1.115	F	L	30
S11	kipou	kipu	Spike17	Spiky	plosive	voiceless	voiceless_plosive	88	Agency FB	659.96	3392	636.223	CVCV	kp	iu	5	4	1	4	1	15.3932	0	389.49	0	2.24	0	F	L	30
S11	bube	byb	Spike17	Spiky	plosive	voiced	voiced_plosive	129	Gabriola	766.556	3302	811.817	CVC	bb	y	4	3	2	18	9	0.11	0	0.2	0	0.11	0	F	L	30
S11	aname	anam	Curve5	Curvy	sonorant	voiced	sonorant	196	Gabriola	606.182	1745	569.068	VCVC	nm	aa	5	4	4	10	2	0.522381	2.77	4.91	5.47	0.12	2.77	F	L	30
S11	ounul	unyl	Curve1	Curvy	sonorant	voiced	sonorant	32	Agency FB	835.909	1954	824.76	VCVC	nl	uy	5	4	3	2	0	2.05077	7.5	15.36	10.07	0.66	7.5	F	L	30
S11	apipe	apip	Curve15	Curvy	plosive	voiceless	voiceless_plosive	250	Gabriola	589.054	1604	620.427	VCVC	pp	ai	5	4	1	4	2	2.08125	8.87333	12.74	25.74	0.05	0.68	F	L	30
S11	gagou	gagu	Curve13	Curvy	plosive	voiced	voiced_plosive	156	Agency FB	884.037	2280	730.964	CVCV	gg	au	5	4	2	8	3	1.56643	1.315	10.22	1.35	0.95	1.315	F	L	30
S11	umam	ymam	Spike1	Spiky	sonorant	voiced	sonorant	76	Agency FB	1174	2604	1480.12	VCVC	mm	ya	4	4	3	6	2	1.063	0.2	7.29	0.2	0.155	0.2	F	L	30
S11	namie	nami	Curve1	Curvy	sonorant	voiced	sonorant	61	Agency FB	857.34	2728	562.411	CVCV	nm	ai	5	4	4	10	4	0.33	0.07	1.27	0.07	0.05	0.07	F	L	30
S11	puc	pyk	Spike10	Spiky	plosive	voiceless	voiceless_plosive	37	Agency FB	1805.71	3893	874.208	CVC	pk	y	3	3	1	19	14	23.8664	0	259.01	0	0.28	0	F	L	30
S11	atupe	atyp	Curve13	Curvy	plosive	voiceless	voiceless_plosive	49	Agency FB	1050.92	2994	708.538	VCVC	tp	ay	5	4	1	1	0	0.846667	0	2.26	0	0.2	0	F	L	30
S11	idabe	idab	Spike11	Spiky	plosive	voiced	voiced_plosive	33	Gabriola	778.989	3843	835.909	VCVC	db	ia	5	4	2	1	1	0.231429	0	0.49	0	0.27	0	F	L	30
S11	loune	lun	Curve18	Curvy	sonorant	voiced	sonorant	130	Agency FB	586.337	2586	766.556	CVC	ln	u	5	3	3	13	9	0.605	0	1.37	0	0.525	0	F	L	30
S11	touca	tuka	Spike3	Spiky	plosive	voiceless	voiceless_plosive	38	Gabriola	1548.93	2478	1805.71	CVCV	tk	ua	5	4	1	11	2	1.49235	0.71	19.27	2.03	0.03	0.405	F	L	30
S11	oumum	umym	Spike17	Spiky	sonorant	voiced	sonorant	170	Agency FB	778.101	2611	1234.29	VCVC	mm	uy	5	4	4	0	0	12.807	5.11333	259.01	14.59	0.23	0.61	F	L	30
S11	nilou	nilu	Curve7	Curvy	sonorant	voiced	sonorant	91	Gabriola	1199.26	2726	860.212	CVCV	nl	iu	5	4	4	4	2	0.00333333	0	0.01	0	0	0	F	L	30
S11	namme	nam	Curve4	Curvy	sonorant	voiced	sonorant	204	Gabriola	742.916	2568	629.107	CVC	nm	a	5	3	3	20	2	0.208	0.706667	1.78	1.89	0.01	0.34	F	L	30
S11	lul	lyl	Spike2	Spiky	sonorant	voiced	sonorant	203	Gabriola	629.107	2971	701.403	CVC	ll	y	3	3	3	17	10	0.0133333	0.34	0.03	0.61	0.01	0.34	F	L	30
S11	amil	amil	Curve5	Curvy	sonorant	voiced	sonorant	218	Agency FB	749.691	1692	725.179	VCVC	ml	ai	4	4	4	10	5	37.4928	41.2767	360.9	143.45	3.46	9.46	F	L	30
S11	umoum	ymum	Curve5	Curvy	sonorant	voiced	sonorant	43	Gabriola	902.447	1353	570.004	VCVC	mm	yu	5	4	4	1	0	0.6975	0	1.43	0	0.565	0	F	L	30
S11	nune	nyn	Spike10	Spiky	sonorant	voiced	sonorant	82	Agency FB	790.676	3243	623.618	CVC	nn	y	4	3	3	11	10	3.789	0	19.22	0	0.855	0	F	L	30
S11	lami	lami	Curve15	Curvy	sonorant	voiced	sonorant	237	Gabriola	1382.83	3795	729.814	CVCV	lm	ai	4	4	3	14	9	0.292	0.98	2.28	1.42	0.015	1.15	F	L	30
S11	numue	nymy	Curve13	Curvy	sonorant	voiced	sonorant	235	Gabriola	711.948	2807	639.549	CVCV	nm	yy	5	4	4	0	1	0.311429	0	1.48	0	0.08	0	F	L	30
S11	oulil	ulil	Spike3	Spiky	sonorant	voiced	sonorant	36	Agency FB	874.208	1136	715.086	VCVC	ll	ui	5	4	4	1	1	0.01	0	0.01	0	0.01	0	F	L	30
S11	nunie	nyni	Curve19	Curvy	sonorant	voiced	sonorant	50	Gabriola	1177.38	1804	1050.92	CVCV	nn	yi	5	4	4	4	3	0.374286	0	1.11	0	0.16	0	F	L	30
S11	aloul	alul	Spike8	Spiky	sonorant	voiced	sonorant	48	Gabriola	708.538	3654	596.843	VCVC	ll	au	5	4	4	5	0	0.252857	0	1.43	0	0.04	0	F	L	30
S11	lummu	lymy	Curve4	Curvy	sonorant	voiced	sonorant	200	Gabriola	597.868	3257	598.786	CVCV	lm	yy	5	4	3	2	0	25.0616	50.6045	453.95	349.46	0.5	0.14	F	L	30
S11	ubibe	ybib	Spike8	Spiky	plosive	voiced	voiced_plosive	209	Gabriola	800.306	2699	1077.25	VCVC	bb	yi	5	4	2	3	0	0	0	0	0	0	0	F	L	30
S11	dubu	dyby	Curve4	Curvy	plosive	voiced	voiced_plosive	252	Agency FB	639.876	2445	590.801	CVCV	db	yy	4	4	2	1	0	7.76521	5.5645	289.63	78.58	0.34	0.71	F	L	30
S11	mounu	muny	Spike3	Spiky	sonorant	voiced	sonorant	24	Agency FB	814.19	3552	544.486	CVCV	mn	uy	5	4	4	5	2	0	0	0	0	0	0	F	L	30
S11	lula	lyla	Spike10	Spiky	sonorant	voiced	sonorant	57	Gabriola	1146.45	2899	530.74	CVCV	ll	ya	4	4	4	8	6	0.0133333	0	0.03	0	0.01	0	F	L	30
S11	ibibe	ibib	Curve5	Curvy	plosive	voiced	voiced_plosive	183	Agency FB	709.317	3362	642.284	VCVC	bb	ii	5	4	2	4	1	0.355	0	1.07	0	0.145	0	F	L	30
S11	gugou	gygu	Spike1	Spiky	plosive	voiced	voiced_plosive	224	Agency FB	687.528	2362	647.104	CVCV	gg	yu	5	4	2	0	0	0.06	0	0.12	0	0.06	0	F	L	30
S11	ipipe	ipip	Spike2	Spiky	plosive	voiceless	voiceless_plosive	238	Gabriola	594.581	2769	1382.83	VCVC	pp	ii	5	4	1	4	2	0.0533333	1.55	0.15	1.55	0.01	1.55	F	L	30
S11	catte	kat	Curve15	Curvy	plosive	voiceless	voiceless_plosive	165	Agency FB	1031.86	1867	560.089	CVC	kt	a	5	3	1	56	18	1.25914	3.68375	12.76	16.42	0.23	2.165	F	L	30
S11	ticou	tiku	Spike3	Spiky	plosive	voiceless	voiceless_plosive	242	Agency FB	710.819	3428	649.724	CVCV	tk	iu	5	4	1	8	1	3.06231	3.515	32.4	6.15	0.495	3.955	F	L	30
S11	ikite	ikit	Spike20	Spiky	plosive	voiceless	voiceless_plosive	135	Gabriola	634.6	1142	556.893	VCVC	kt	ii	5	4	1	6	1	2.87	0.07	4.66	0.07	2.87	0.07	F	L	30
S11	malue	maly	Curve18	Curvy	sonorant	voiced	sonorant	190	Agency FB	716.217	2437	1045.1	CVCV	ml	ay	5	4	3	19	7	10.7493	5.69571	197.45	48.18	0.58	1.315	F	L	30
S11	ugade	ygad	Curve19	Curvy	plosive	voiced	voiced_plosive	225	Agency FB	842.373	3656	687.528	VCVC	gd	ya	5	4	2	2	1	52.9633	0	139.84	0	12.6	0	F	L	30
S11	nalle	nal	Spike10	Spiky	sonorant	voiced	sonorant	150	Agency FB	793.583	3495	1045.16	CVC	nl	a	5	3	3	24	12	6.62667	0	26.48	0	0.09	0	F	L	30
S11	mune	myn	Spike11	Spiky	sonorant	voiced	sonorant	113	Gabriola	706.327	2386	750.578	CVC	mn	y	4	3	4	19	18	26.8319	21.9314	360.9	140.14	0.675	0.74	F	L	30
S11	unum	ynym	Curve1	Curvy	sonorant	voiced	sonorant	25	Gabriola	837.302	2260	814.19	VCVC	nm	yy	4	4	3	1	0	0.01	0	0.01	0	0.01	0	F	L	30
S11	utape	ytap	Curve5	Curvy	plosive	voiceless	voiceless_plosive	128	Agency FB	811.817	3285	840.088	VCVC	tp	ya	5	4	1	2	3	0.272273	3.785	2.05	11.96	0.045	1.52	F	L	30
S11	apute	apyt	Curve18	Curvy	plosive	voiceless	voiceless_plosive	86	Gabriola	791.832	1606	514.7	VCVC	pt	ay	5	4	1	6	3	9.12167	5.54	87.91	13.65	0.18	2.77	F	L	30
S11	noul	nul	Curve13	Curvy	sonorant	voiced	sonorant	201	Gabriola	843.663	1082	597.868	CVC	nl	u	4	3	4	18	7	9.435	16.1033	37.84	32.7	3.145	8.45	F	L	30
S11	dide	did	Spike10	Spiky	plosive	voiced	voiced_plosive	73	Agency FB	970.725	3825	667.745	CVC	dd	i	4	3	2	23	13	10.4189	40.6757	97.51	341.35	1.535	5.81	F	L	30
S11	imale	imal	Curve15	Curvy	sonorant	voiced	sonorant	213	Agency FB	903.477	2228	566.399	VCVC	ml	ia	5	4	4	5	3	0.3225	0.14	1.11	0.14	0.085	0.14	F	L	30
S11	muma	myma	Curve5	Curvy	sonorant	voiced	sonorant	87	Gabriola	636.223	3345	791.832	CVCV	mm	ya	4	4	3	8	7	1.03667	5.014	9.87	12.03	0.25	6.08	F	L	30
S11	uline	ylin	Curve4	Curvy	sonorant	voiced	sonorant	118	Gabriola	1046.44	2721	804.699	VCVC	ln	yi	5	4	4	4	3	10.5014	1.08	55.43	1.55	2.6	1.08	F	L	30
S11	nal	nal	Spike20	Spiky	sonorant	voiced	sonorant	173	Agency FB	794.498	2589	625.237	CVC	nl	a	3	3	4	24	14	0	0	0	0	0	0	F	L	30
S11	badie	badi	Curve5	Curvy	plosive	voiced	voiced_plosive	177	Gabriola	748.89	3328	700.495	CVCV	bd	ai	5	4	2	20	4	0.843881	2.4725	11.45	14.86	0.15	0.675	F	L	30
S11	abude	abyd	Curve7	Curvy	plosive	voiced	voiced_plosive	14	Gabriola	1882.17	1604	884.433	VCVC	bd	ay	5	4	2	4	1	1.62857	1.62	4.75	1.62	0.63	1.62	F	L	30
S11	minnu	miny	Curve4	Curvy	sonorant	voiced	sonorant	175	Agency FB	897.433	2634	743.03	CVCV	mn	iy	5	4	3	12	1	0.742632	0	7.29	0	0.04	0	F	L	30
S11	nannu	nany	Spike8	Spiky	sonorant	voiced	sonorant	35	Agency FB	715.086	3449	1004.69	CVCV	nn	ay	5	4	3	4	0	1.78	0	1.78	0	1.78	0	F	L	30
S11	utate	ytat	Spike1	Spiky	plosive	voiceless	voiceless_plosive	240	Agency FB	649.27	3226	908.282	VCVC	tt	ya	5	4	1	2	3	0.113333	0	0.27	0	0.06	0	F	L	30
S11	adibe	adib	Spike20	Spiky	plosive	voiced	voiced_plosive	171	Gabriola	909.064	3583	778.101	VCVC	db	ai	5	4	2	3	2	0.1225	0.07	0.27	0.14	0.105	0.07	F	L	30
S11	oumal	umal	Spike17	Spiky	sonorant	voiced	sonorant	69	Gabriola	747.859	2581	736.081	VCVC	ml	ua	5	4	4	1	0	3.74667	0	36.9	0	0.26	0	F	L	30
S11	linni	lini	Spike11	Spiky	sonorant	voiced	sonorant	193	Gabriola	712.173	2329	925.845	CVCV	ln	ii	5	4	4	6	0	0	0	0	0	0	0	F	L	30
S11	bigu	bigy	Spike3	Spiky	plosive	voiced	voiced_plosive	186	Agency FB	699.303	3658	1028.92	CVCV	bg	iy	4	4	2	7	3	0.346842	7.29111	4.19	30.88	0.01	0.61	F	L	30
S11	amane	aman	Spike3	Spiky	sonorant	voiced	sonorant	243	Agency FB	914.577	2447	710.819	VCVC	mn	aa	5	4	3	12	8	2.87556	8.13889	59.8	46.76	0.275	2.09	F	L	30
S11	noune	nun	Curve7	Curvy	sonorant	voiced	sonorant	249	Agency FB	620.427	3224	578.812	CVC	nn	u	5	3	3	8	5	0.0133333	0.105	0.04	0.14	0	0.105	F	L	30
S11	imane	iman	Curve13	Curvy	sonorant	voiced	sonorant	75	Agency FB	1480.12	2862	742.513	VCVC	mn	ia	5	4	4	9	4	0.3225	0	1.11	0	0.085	0	F	L	30
S11	oumul	umyl	Spike20	Spiky	sonorant	voiced	sonorant	95	Agency FB	700.818	3610	653.897	VCVC	ml	uy	5	4	3	2	1	12.807	15.9038	259.01	77.16	0.23	0.61	F	L	30
S11	pupue	pypy	Spike10	Spiky	plosive	voiceless	voiceless_plosive	120	Agency FB	746.591	3275	587.526	CVCV	pp	yy	5	4	1	1	1	1.81966	0.07	16.88	0.07	0.32	0.07	F	L	30
S11	dagou	dagu	Curve4	Curvy	plosive	voiced	voiced_plosive	72	Agency FB	667.745	3359	967.337	CVCV	dg	au	5	4	2	7	2	22.952	4.595	109.88	7.97	0.28	4.595	F	L	30
S11	lalla	lala	Spike8	Spiky	sonorant	voiced	sonorant	157	Gabriola	812.408	2736	884.037	CVCV	ll	aa	5	4	3	12	3	0.005	0	0.01	0	0.005	0	F	L	30
S11	bougu	bugy	Spike2	Spiky	plosive	voiced	voiced_plosive	139	Gabriola	915.175	1208	527.372	CVCV	bg	uy	5	4	2	6	4	1.1235	1.315	10.22	1.35	0.36	1.315	F	L	30
S11	namue	namy	Spike3	Spiky	sonorant	voiced	sonorant	97	Gabriola	898.517	1534	807.373	CVCV	nm	ay	5	4	4	1	0	1.78	0	1.78	0	1.78	0	F	L	30
S11	louni	luni	Curve13	Curvy	sonorant	voiced	sonorant	132	Gabriola	511.223	2308	909.539	CVCV	ln	ui	5	4	4	0	1	0.0133333	0	0.03	0	0.01	0	F	L	30
S11	tutou	tytu	Curve7	Curvy	plosive	voiceless	voiceless_plosive	141	Agency FB	611.163	2984	567.648	CVCV	tt	yu	5	4	1	4	3	0	0	0	0	0	0	F	L	30
S11	mimue	mimy	Curve1	Curvy	sonorant	voiced	sonorant	133	Agency FB	855.06	1527	511.223	CVCV	mm	iy	5	4	4	7	3	0.665937	0.363333	7.29	0.61	0.185	0.34	F	L	30
S11	loume	lum	Spike2	Spiky	sonorant	voiced	sonorant	116	Gabriola	942.968	1660	667.186	CVC	lm	u	5	3	4	19	7	0.605	0.71	1.37	1.35	0.525	0.71	F	L	30
S11	umane	yman	Spike17	Spiky	sonorant	voiced	sonorant	184	Agency FB	771.143	2007	709.317	VCVC	mn	ya	5	4	4	6	2	1.063	1.3875	7.29	4.26	0.155	0.61	F	L	30
S11	ikak	ikak	Spike17	Spiky	plosive	voiceless	voiceless_plosive	143	Agency FB	771.05	2146	641.26	VCVC	kk	ia	4	4	1	1	0	2.27522	0.836667	14.32	2.3	0.2	0.14	F	L	30
S11	ikuk	ikyk	Curve18	Curvy	plosive	voiceless	voiceless_plosive	167	Gabriola	678.072	2139	592.899	VCVC	kk	iy	4	4	1	0	0	2.27522	2.3	14.32	2.3	0.2	2.3	F	L	30
S11	malla	mala	Curve15	Curvy	sonorant	voiced	sonorant	58	Agency FB	823.54	2784	1146.45	CVCV	ml	aa	5	4	4	31	4	0.564	1.45	6.46	1.55	0.03	1.45	F	L	30
S11	agade	agad	Curve13	Curvy	plosive	voiced	voiced_plosive	247	Gabriola	810.351	2496	521.255	VCVC	gd	aa	5	4	2	12	6	0.1772	0.735714	2.3	3.38	0.01	0.41	F	L	30
S11	imoul	imul	Curve18	Curvy	sonorant	voiced	sonorant	140	Agency FB	567.648	3185	915.175	VCVC	ml	iu	5	4	3	3	0	0.00666667	0.71	0.01	1.35	0.01	0.71	F	L	30
S11	cuke	kyk	Spike11	Spiky	plosive	voiceless	voiceless_plosive	15	Gabriola	1393.16	3568	1882.17	CVC	kk	y	4	3	1	17	6	2.40286	2.7225	16.88	8.45	0.55	1.15	F	L	30
S11	ibude	ibyd	Curve18	Curvy	plosive	voiced	voiced_plosive	103	Gabriola	872.905	1694	569.103	VCVC	bd	iy	5	4	2	0	0	0	0	0	0	0	0	F	L	30
S11	guibe	gib	Spike20	Spiky	plosive	voiced	voiced_plosive	221	Agency FB	1000.87	3536	1255.16	CVC	gb	i	5	3	2	10	2	0	0	0	0	0	0	F	L	30
S11	douga	duga	Spike10	Spiky	plosive	voiced	voiced_plosive	194	Agency FB	706.697	1296	712.173	CVCV	dg	ua	5	4	2	7	3	0.6325	0.575	2.61	1.08	0.15	0.575	F	L	30
S11	innim	inim	Spike2	Spiky	sonorant	voiced	sonorant	154	Agency FB	599.146	2192	879.392	VCVC	nm	ii	5	4	3	7	0	0.3	0	0.49	0	0.3	0	F	L	30
S11	aloum	alum	Spike20	Spiky	sonorant	voiced	sonorant	59	Agency FB	622.663	2637	823.54	VCVC	lm	au	5	4	4	6	2	2.50778	6.69	19.22	13.31	0.11	6.69	F	L	30
S11	gouga	guga	Spike3	Spiky	plosive	voiced	voiced_plosive	71	Gabriola	967.337	2314	560.859	CVCV	gg	ua	5	4	2	6	3	0	0.07	0	0.07	0	0.07	F	L	30
S11	immal	imal	Spike11	Spiky	sonorant	voiced	sonorant	7	Agency FB	1025.94	1878	977.493	VCVC	ml	ia	5	4	3	5	0	0.171667	0.71	0.54	1.35	0.105	0.71	F	L	30
S11	digou	digu	Curve18	Curvy	plosive	voiced	voiced_plosive	179	Gabriola	604.347	3960	659.287	CVCV	dg	iu	5	4	2	3	0	1.576	0.453333	13.27	1.15	0.115	0.14	F	L	30
S11	nanu	nany	Curve19	Curvy	sonorant	voiced	sonorant	5	Agency FB	1126.98	2994	704.558	CVCV	nn	ay	4	4	4	4	4	1.78	0.07	1.78	0.07	1.78	0.07	F	L	30
S11	toutu	tuty	Curve5	Curvy	plosive	voiceless	voiceless_plosive	13	Gabriola	884.433	3297	1364.69	CVCV	tt	uy	5	4	1	7	7	0.46	0	0.83	0	0.46	0	F	L	30
S11	lulle	lyl	Spike11	Spiky	sonorant	voiced	sonorant	151	Gabriola	701.262	3159	793.583	CVC	ll	y	5	3	4	17	3	8.91182	0	58.29	0	0.03	0	F	L	30
S11	unnim	ynim	Spike17	Spiky	sonorant	voiced	sonorant	107	Agency FB	589.323	3692	574.262	VCVC	nm	yi	5	4	3	7	0	3.70632	0	43.12	0	0.68	0	F	L	30
S11	iloum	ilum	Curve19	Curvy	sonorant	voiced	sonorant	202	Agency FB	701.403	3754	843.663	VCVC	lm	iu	5	4	4	2	2	0.965385	0	5.11	0	0.25	0	F	L	30
S11	lumou	lymu	Spike2	Spiky	sonorant	voiced	sonorant	217	Gabriola	725.179	1953	1459.38	CVCV	lm	yu	5	4	3	1	0	25.0616	4.17556	453.95	11.01	0.5	0.14	F	L	30
S11	couk	kuk	Curve1	Curvy	plosive	voiceless	voiceless_plosive	108	Agency FB	630.363	3830	589.323	CVC	kk	u	4	3	1	23	7	4.99827	6.99857	51.08	19.05	0.51	2.97	F	L	30
S11	gubi	gybi	Spike17	Spiky	plosive	voiced	voiced_plosive	229	Agency FB	690.165	3723	929.767	CVCV	gb	yi	4	4	2	5	2	0.094	2.03	0.31	2.03	0.01	2.03	F	L	30
S11	touki	tuki	Spike1	Spiky	plosive	voiceless	voiceless_plosive	74	Gabriola	742.513	1587	970.725	CVCV	tk	ui	5	4	1	5	0	0.02	0	0.05	0	0.01	0	F	L	30
S11	lanou	lanu	Curve7	Curvy	sonorant	voiced	sonorant	60	Gabriola	562.411	2939	622.663	CVCV	ln	au	5	4	3	0	0	21.3895	0	292.55	0	1.08	0	F	L	30
S11	bugue	byg	Curve19	Curvy	plosive	voiced	voiced_plosive	136	Gabriola	795.88	2167	634.6	CVC	bg	y	5	3	2	20	7	0.546897	0.79	3.17	1.69	0.12	0.41	F	L	30
S11	igabe	igab	Spike8	Spiky	plosive	voiced	voiced_plosive	30	Agency FB	848.931	1234	683.751	VCVC	gb	ia	5	4	2	1	1	0	0	0	0	0	0	F	L	30
S11	icute	ikyt	Spike20	Spiky	plosive	voiceless	voiceless_plosive	226	Gabriola	1161.71	1440	842.373	VCVC	kt	iy	5	4	1	0	0	0.035	0.07	0.06	0.07	0.035	0.07	F	L	30
S11	munou	mynu	Spike8	Spiky	sonorant	voiced	sonorant	111	Gabriola	942.778	3017	1231.74	CVCV	mn	yu	5	4	3	2	1	26.8319	0	360.9	0	0.675	0	F	L	30
S11	adude	adyd	Curve15	Curvy	plosive	voiced	voiced_plosive	121	Gabriola	830.952	2374	746.591	VCVC	dd	ay	5	4	2	2	0	0.205	0	0.27	0	0.205	0	F	L	30
S11	puti	pyti	Curve7	Curvy	plosive	voiceless	voiceless_plosive	109	Gabriola	750.704	3999	630.363	CVCV	pt	yi	4	4	1	9	8	0.562187	0.57	3.16	1.69	0.175	0.27	F	L	30
S11	pouke	puk	Curve13	Curvy	plosive	voiceless	voiceless_plosive	62	Gabriola	750.621	2058	857.34	CVC	pk	u	5	3	1	20	3	13.0076	43.4273	366.22	349.32	1.19	5	F	L	30
S11	puttu	pyty	Spike2	Spiky	plosive	voiceless	voiceless_plosive	31	Agency FB	824.76	1203	848.931	CVCV	pt	yy	5	4	1	5	3	0.562187	0.946667	3.16	1.69	0.175	0.95	F	L	30
S11	idide	idid	Spike2	Spiky	plosive	voiced	voiced_plosive	159	Gabriola	1180.65	3173	777.594	VCVC	dd	ii	5	4	2	2	0	4.3735	3.92	49.07	3.92	0.74	3.92	F	L	30
S11	toucu	tuky	Curve4	Curvy	plosive	voiceless	voiceless_plosive	236	Agency FB	729.814	1085	711.948	CVCV	tk	uy	5	4	1	4	0	0.8325	0.035	2.22	0.07	0.555	0.035	F	L	30
S11	itape	itap	Curve19	Curvy	plosive	voiceless	voiceless_plosive	149	Gabriola	1045.16	1516	950.681	VCVC	tp	ia	5	4	1	2	3	1.70031	1.90308	20.13	12.91	0.19	0.14	F	L	30
S11	lumue	lymy	Spike1	Spiky	sonorant	voiced	sonorant	105	Gabriola	845.155	1758	710.021	CVCV	lm	yy	5	4	4	2	0	40.26	3.18	537.44	3.18	0.545	3.18	F	L	30
S12	iloum	ilum	Curve7	Curvy	sonorant	voiced	sonorant	236	Gabriola	541.423	3735	625.046	VCVC	lm	iu	5	4	4	2	2	0.965385	0	5.11	0	0.25	0	M	R	64.7059
S12	icute	ikyt	Spike17	Spiky	plosive	voiceless	voiceless_plosive	187	Gabriola	636.248	1912	616.165	VCVC	kt	iy	5	4	1	0	0	0.035	0.07	0.06	0.07	0.035	0.07	M	R	64.7059
S12	ibude	ibyd	Curve18	Curvy	plosive	voiced	voiced_plosive	220	Agency FB	1199.89	2306	680.826	VCVC	bd	iy	5	4	2	0	0	0	0	0	0	0	0	M	R	64.7059
S12	immal	imal	Spike20	Spiky	sonorant	voiced	sonorant	106	Gabriola	593.62	3069	505.48	VCVC	ml	ia	5	4	3	5	0	0.171667	0.71	0.54	1.35	0.105	0.71	M	R	64.7059
S12	aloul	alul	Curve13	Curvy	sonorant	voiced	sonorant	11	Agency FB	879.585	2334	948.499	VCVC	ll	au	5	4	4	5	0	0.252857	0	1.43	0	0.04	0	M	R	64.7059
S12	unum	ynym	Curve1	Curvy	sonorant	voiced	sonorant	102	Agency FB	567.001	2032	1270.64	VCVC	nm	yy	4	4	3	1	0	0.01	0	0.01	0	0.01	0	M	R	64.7059
S12	guibe	gib	Spike8	Spiky	plosive	voiced	voiced_plosive	193	Agency FB	1090.75	1583	531.936	CVC	gb	i	5	3	2	10	2	0	0	0	0	0	0	M	R	64.7059
S12	munou	mynu	Curve7	Curvy	sonorant	voiced	sonorant	98	Agency FB	611.054	3028	646.079	CVCV	mn	yu	5	4	3	2	1	26.8319	0	360.9	0	0.675	0	M	R	64.7059
S12	ikak	ikak	Spike20	Spiky	plosive	voiceless	voiceless_plosive	178	Gabriola	592.004	3886	744.125	VCVC	kk	ia	4	4	1	1	0	2.27522	0.836667	14.32	2.3	0.2	0.14	M	R	64.7059
S12	gagou	gagu	Spike11	Spiky	plosive	voiced	voiced_plosive	235	Agency FB	625.046	1900	1028.75	CVCV	gg	au	5	4	2	8	3	1.56643	1.315	10.22	1.35	0.95	1.315	M	R	64.7059
S12	upipe	ypip	Spike3	Spiky	plosive	voiceless	voiceless_plosive	15	Gabriola	795.615	2006	770.889	VCVC	pp	yi	5	4	1	1	2	4.84	8.53667	36.47	23.99	0.175	1.15	M	R	64.7059
S12	aloum	alum	Curve5	Curvy	sonorant	voiced	sonorant	115	Gabriola	638.066	2061	1029.7	VCVC	lm	au	5	4	4	6	2	2.50778	6.69	19.22	13.31	0.11	6.69	M	R	64.7059
S12	bube	byb	Curve13	Curvy	plosive	voiced	voiced_plosive	58	Agency FB	1059.97	1336	829.571	CVC	bb	y	4	3	2	18	9	0.11	0	0.2	0	0.11	0	M	R	64.7059
S12	nanu	nany	Spike2	Spiky	sonorant	voiced	sonorant	74	Agency FB	765.593	2058	702.947	CVCV	nn	ay	4	4	4	4	4	1.78	0.07	1.78	0.07	1.78	0.07	M	R	64.7059
S12	ticou	tiku	Spike11	Spiky	plosive	voiceless	voiceless_plosive	164	Gabriola	852.629	3486	655.524	CVCV	tk	iu	5	4	1	8	1	3.06231	3.515	32.4	6.15	0.495	3.955	M	R	64.7059
S12	apipe	apip	Spike1	Spiky	plosive	voiceless	voiceless_plosive	118	Agency FB	936.775	2656	601.091	VCVC	pp	ai	5	4	1	4	2	2.08125	8.87333	12.74	25.74	0.05	0.68	M	R	64.7059
S12	kipou	kipu	Curve13	Curvy	plosive	voiceless	voiceless_plosive	39	Agency FB	802.547	1897	756.431	CVCV	kp	iu	5	4	1	4	1	15.3932	0	389.49	0	2.24	0	M	R	64.7059
S12	adibe	adib	Curve4	Curvy	plosive	voiced	voiced_plosive	184	Gabriola	927.777	2434	592.653	VCVC	db	ai	5	4	2	3	2	0.1225	0.07	0.27	0.14	0.105	0.07	M	R	64.7059
S12	loula	lula	Spike3	Spiky	sonorant	voiced	sonorant	150	Agency FB	1003.55	1024	1502.18	CVCV	ll	ua	5	4	3	13	7	6.46417	9.70667	82.12	32.7	0.83	6.89	M	R	64.7059
S12	umoum	ymum	Spike2	Spiky	sonorant	voiced	sonorant	234	Agency FB	1028.75	1053	1333.63	VCVC	mm	yu	5	4	4	1	0	0.6975	0	1.43	0	0.565	0	M	R	64.7059
S12	oulil	ulil	Curve7	Curvy	sonorant	voiced	sonorant	216	Gabriola	848.263	1218	604.063	VCVC	ll	ui	5	4	4	1	1	0.01	0	0.01	0	0.01	0	M	R	64.7059
S12	pouki	puki	Curve5	Curvy	plosive	voiceless	voiceless_plosive	24	Gabriola	592.444	2794	704.057	CVCV	pk	ui	5	4	1	6	0	0.242727	0.98	0.92	1.89	0.05	0.98	M	R	64.7059
S12	idabe	idab	Curve1	Curvy	plosive	voiced	voiced_plosive	188	Agency FB	591.074	3931	636.248	VCVC	db	ia	5	4	2	1	1	0.231429	0	0.49	0	0.27	0	M	R	64.7059
S12	imoul	imul	Curve13	Curvy	sonorant	voiced	sonorant	133	Agency FB	706.293	1641	576.125	VCVC	ml	iu	5	4	3	3	0	0.00666667	0.71	0.01	1.35	0.01	0.71	M	R	64.7059
S12	acape	akap	Curve7	Curvy	plosive	voiceless	voiceless_plosive	79	Gabriola	708.551	1084	631.542	VCVC	kp	aa	5	4	1	4	2	2.581	5.205	19.48	10.34	0.01	5.205	M	R	64.7059
S12	bugue	byg	Spike3	Spiky	plosive	voiced	voiced_plosive	191	Agency FB	520.019	1463	673.394	CVC	bg	y	5	3	2	20	7	0.546897	0.79	3.17	1.69	0.12	0.41	M	R	64.7059
S12	dide	did	Curve13	Curvy	plosive	voiced	voiced_plosive	122	Agency FB	620.881	3659	560.454	CVC	dd	i	4	3	2	23	13	10.4189	40.6757	97.51	341.35	1.535	5.81	M	R	64.7059
S12	ibibe	ibib	Curve5	Curvy	plosive	voiced	voiced_plosive	147	Gabriola	648.864	3170	1275.74	VCVC	bb	ii	5	4	2	4	1	0.355	0	1.07	0	0.145	0	M	R	64.7059
S12	pupue	pypy	Curve4	Curvy	plosive	voiceless	voiceless_plosive	221	Agency FB	986.87	3803	1199.89	CVCV	pp	yy	5	4	1	1	1	1.81966	0.07	16.88	0.07	0.32	0.07	M	R	64.7059
S12	nalle	nal	Curve4	Curvy	sonorant	voiced	sonorant	182	Gabriola	634.895	1150	1041.74	CVC	nl	a	5	3	3	24	12	6.62667	0	26.48	0	0.09	0	M	R	64.7059
S12	idide	idid	Spike10	Spiky	plosive	voiced	voiced_plosive	246	Gabriola	726.846	3311	719.997	VCVC	dd	ii	5	4	2	2	0	4.3735	3.92	49.07	3.92	0.74	3.92	M	R	64.7059
S12	nilou	nilu	Spike8	Spiky	sonorant	voiced	sonorant	96	Gabriola	1237.06	1691	662.749	CVCV	nl	iu	5	4	4	4	2	0.00333333	0	0.01	0	0	0	M	R	64.7059
S12	gouga	guga	Spike1	Spiky	plosive	voiced	voiced_plosive	170	Agency FB	970.433	3403	655.657	CVCV	gg	ua	5	4	2	6	3	0	0.07	0	0.07	0	0.07	M	R	64.7059
S12	mounu	muny	Spike1	Spiky	sonorant	voiced	sonorant	173	Agency FB	635.467	1403	539.34	CVCV	mn	uy	5	4	4	5	2	0	0	0	0	0	0	M	R	64.7059
S12	tapou	tapu	Curve4	Curvy	plosive	voiceless	voiceless_plosive	16	Agency FB	818.344	1361	795.615	CVCV	tp	au	5	4	1	11	3	14.6746	0	280.62	0	0.025	0	M	R	64.7059
S12	digou	digu	Curve4	Curvy	plosive	voiced	voiced_plosive	252	Agency FB	629.111	1499	570.829	CVCV	dg	iu	5	4	2	3	0	1.576	0.453333	13.27	1.15	0.115	0.14	M	R	64.7059
S12	toutu	tuty	Curve1	Curvy	plosive	voiceless	voiceless_plosive	52	Gabriola	1035.99	2513	642.095	CVCV	tt	uy	5	4	1	7	7	0.46	0	0.83	0	0.46	0	M	R	64.7059
S12	boube	bub	Curve5	Curvy	plosive	voiced	voiced_plosive	87	Agency FB	1912.61	3330	907.43	CVC	bb	u	5	3	2	18	10	0.970769	7.64571	7.37	30.88	0.02	0.14	M	R	64.7059
S12	adude	adyd	Curve15	Curvy	plosive	voiced	voiced_plosive	197	Gabriola	610.867	3957	592.038	VCVC	dd	ay	5	4	2	2	0	0.205	0	0.27	0	0.205	0	M	R	64.7059
S12	bougu	bugy	Curve18	Curvy	plosive	voiced	voiced_plosive	228	Gabriola	814.221	1700	793.269	CVCV	bg	uy	5	4	2	6	4	1.1235	1.315	10.22	1.35	0.36	1.315	M	R	64.7059
S12	baga	baga	Spike10	Spiky	plosive	voiced	voiced_plosive	215	Gabriola	604.063	1491	723.619	CVCV	bg	aa	4	4	2	20	9	4.53875	3.7325	20.64	11.96	0.85	1.45	M	R	64.7059
S12	innim	inim	Spike10	Spiky	sonorant	voiced	sonorant	129	Agency FB	1439.44	1081	726.032	VCVC	nm	ii	5	4	3	7	0	0.3	0	0.49	0	0.3	0	M	R	64.7059
S12	imale	imal	Spike1	Spiky	sonorant	voiced	sonorant	19	Gabriola	613.849	2593	963.576	VCVC	ml	ia	5	4	4	5	3	0.3225	0.14	1.11	0.14	0.085	0.14	M	R	64.7059
S12	puttu	pyty	Spike11	Spiky	plosive	voiceless	voiceless_plosive	89	Agency FB	747.555	1634	1044.6	CVCV	pt	yy	5	4	1	5	3	0.562187	0.946667	3.16	1.69	0.175	0.95	M	R	64.7059
S12	catte	kat	Spike20	Spiky	plosive	voiceless	voiceless_plosive	7	Agency FB	699.847	3656	732.189	CVC	kt	a	5	3	1	56	18	1.25914	3.68375	12.76	16.42	0.23	2.165	M	R	64.7059
S12	ninne	nin	Spike11	Spiky	sonorant	voiced	sonorant	12	Agency FB	637.814	3877	879.585	CVC	nn	i	5	3	4	22	2	4.17545	1.89	26.48	3.04	0.53	1.89	M	R	64.7059
S12	abude	abyd	Spike2	Spiky	plosive	voiced	voiced_plosive	211	Gabriola	1077.12	1900	1134.4	VCVC	bd	ay	5	4	2	4	1	1.62857	1.62	4.75	1.62	0.63	1.62	M	R	64.7059
S12	umam	ymam	Curve18	Curvy	sonorant	voiced	sonorant	46	Agency FB	596.356	3833	778.564	VCVC	mm	ya	4	4	3	6	2	1.063	0.2	7.29	0.2	0.155	0.2	M	R	64.7059
S12	ubibe	ybib	Curve7	Curvy	plosive	voiced	voiced_plosive	21	Gabriola	595.939	3264	662.034	VCVC	bb	yi	5	4	2	3	0	0	0	0	0	0	0	M	R	64.7059
S12	utate	ytat	Curve15	Curvy	plosive	voiceless	voiceless_plosive	163	Gabriola	655.524	3891	784.323	VCVC	tt	ya	5	4	1	2	3	0.113333	0	0.27	0	0.06	0	M	R	64.7059
S12	numue	nymy	Curve5	Curvy	sonorant	voiced	sonorant	189	Gabriola	592.606	2388	591.074	CVCV	nm	yy	5	4	4	0	1	0.311429	0	1.48	0	0.08	0	M	R	64.7059
S12	noul	nul	Spike3	Spiky	sonorant	voiced	sonorant	97	Gabriola	646.079	2736	1237.06	CVC	nl	u	4	3	4	18	7	9.435	16.1033	37.84	32.7	3.145	8.45	M	R	64.7059
S12	gugou	gygu	Curve7	Curvy	plosive	voiced	voiced_plosive	232	Agency FB	656.762	1683	807.427	CVCV	gg	yu	5	4	2	0	0	0.06	0	0.12	0	0.06	0	M	R	64.7059
S12	quipe	kip	Curve19	Curvy	plosive	voiceless	voiceless_plosive	139	Agency FB	530.549	2241	602.708	CVC	kp	i	5	3	1	32	5	1.88149	4.284	24.13	17.36	0.3	0.34	M	R	64.7059
S12	lalla	lala	Curve19	Curvy	sonorant	voiced	sonorant	50	Gabriola	626.864	1601	596.929	CVCV	ll	aa	5	4	3	12	3	0.005	0	0.01	0	0.005	0	M	R	64.7059
S12	dubu	dyby	Curve1	Curvy	plosive	voiced	voiced_plosive	186	Gabriola	616.165	1306	1358.01	CVCV	db	yy	4	4	2	1	0	7.76521	5.5645	289.63	78.58	0.34	0.71	M	R	64.7059
S12	pouke	puk	Curve13	Curvy	plosive	voiceless	voiceless_plosive	127	Gabriola	608.805	2196	558.199	CVC	pk	u	5	3	1	20	3	13.0076	43.4273	366.22	349.32	1.19	5	M	R	64.7059
S12	unnim	ynim	Curve13	Curvy	sonorant	voiced	sonorant	138	Agency FB	602.708	1606	706.281	VCVC	nm	yi	5	4	3	7	0	3.70632	0	43.12	0	0.68	0	M	R	64.7059
S12	ounul	unyl	Spike17	Spiky	sonorant	voiced	sonorant	214	Gabriola	723.619	1869	678.979	VCVC	nl	uy	5	4	3	2	0	2.05077	7.5	15.36	10.07	0.66	7.5	M	R	64.7059
S12	touki	tuki	Curve5	Curvy	plosive	voiceless	voiceless_plosive	169	Gabriola	655.657	2514	607.662	CVCV	tk	ui	5	4	1	5	0	0.02	0	0.05	0	0.01	0	M	R	64.7059
S12	malue	maly	Spike10	Spiky	sonorant	voiced	sonorant	247	Agency FB	1224.02	3110	726.846	CVCV	ml	ay	5	4	3	19	7	10.7493	5.69571	197.45	48.18	0.58	1.315	M	R	64.7059
S12	bigu	bigy	Spike1	Spiky	plosive	voiced	voiced_plosive	43	Gabriola	798.73	1038	615.476	CVCV	bg	iy	4	4	2	7	3	0.346842	7.29111	4.19	30.88	0.01	0.61	M	R	64.7059
S12	atupe	atyp	Spike1	Spiky	plosive	voiceless	voiceless_plosive	242	Gabriola	723.389	2305	670.308	VCVC	tp	ay	5	4	1	1	0	0.846667	0	2.26	0	0.2	0	M	R	64.7059
S12	gubi	gybi	Spike2	Spiky	plosive	voiced	voiced_plosive	8	Agency FB	680.668	2992	699.847	CVCV	gb	yi	4	4	2	5	2	0.094	2.03	0.31	2.03	0.01	2.03	M	R	64.7059
S12	puc	pyk	Spike10	Spiky	plosive	voiceless	voiceless_plosive	227	Gabriola	793.269	1008	820.249	CVC	pk	y	3	3	1	19	14	23.8664	0	259.01	0	0.28	0	M	R	64.7059
S12	buda	byda	Spike11	Spiky	plosive	voiced	voiced_plosive	135	Gabriola	1494.97	1357	725.365	CVCV	bd	ya	4	4	2	8	5	0.4	0	0.4	0	0.4	0	M	R	64.7059
S12	namie	nami	Curve19	Curvy	sonorant	voiced	sonorant	88	Agency FB	1044.6	1587	1912.61	CVCV	nm	ai	5	4	4	10	4	0.33	0.07	1.27	0.07	0.05	0.07	M	R	64.7059
S12	loune	lun	Spike17	Spiky	sonorant	voiced	sonorant	6	Gabriola	732.189	1439	558.821	CVC	ln	u	5	3	3	13	9	0.605	0	1.37	0	0.525	0	M	R	64.7059
S12	loume	lum	Curve1	Curvy	sonorant	voiced	sonorant	225	Gabriola	528.404	1153	599.431	CVC	lm	u	5	3	4	19	7	0.605	0.71	1.37	1.35	0.525	0.71	M	R	64.7059
S12	touca	tuka	Curve18	Curvy	plosive	voiceless	voiceless_plosive	149	Agency FB	1502.18	1038	535.786	CVCV	tk	ua	5	4	1	11	2	1.49235	0.71	19.27	2.03	0.03	0.405	M	R	64.7059
S12	gabe	gab	Curve19	Curvy	plosive	voiced	voiced_plosive	114	Gabriola	1029.7	2840	688.249	CVC	gb	a	4	3	2	25	15	0.0228571	0.24	0.1	0.34	0.01	0.24	M	R	64.7059
S12	oumul	umyl	Spike1	Spiky	sonorant	voiced	sonorant	156	Gabriola	613.296	3691	610.401	VCVC	ml	uy	5	4	3	2	1	12.807	15.9038	259.01	77.16	0.23	0.61	M	R	64.7059
S12	ikite	ikit	Spike8	Spiky	plosive	voiceless	voiceless_plosive	111	Agency FB	658.289	1624	705.145	VCVC	kt	ii	5	4	1	6	1	2.87	0.07	4.66	0.07	2.87	0.07	M	R	64.7059
S12	dagou	dagu	Spike17	Spiky	plosive	voiced	voiced_plosive	153	Agency FB	736.513	1275	933.507	CVCV	dg	au	5	4	2	7	2	22.952	4.595	109.88	7.97	0.28	4.595	M	R	64.7059
S12	pukou	pyku	Spike8	Spiky	plosive	voiceless	voiceless_plosive	131	Agency FB	580.818	3250	1938.36	CVCV	pk	yu	5	4	1	0	0	42.6427	0	573.72	0	0.415	0	M	R	64.7059
S12	muma	myma	Curve13	Curvy	sonorant	voiced	sonorant	40	Agency FB	717.737	1821	802.547	CVCV	mm	ya	4	4	3	8	7	1.03667	5.014	9.87	12.03	0.25	6.08	M	R	64.7059
S12	imane	iman	Spike8	Spiky	sonorant	voiced	sonorant	66	Agency FB	773.879	1441	592.376	VCVC	mn	ia	5	4	4	9	4	0.3225	0	1.11	0	0.085	0	M	R	64.7059
S12	namue	namy	Curve15	Curvy	sonorant	voiced	sonorant	68	Gabriola	979.046	3749	659.271	CVCV	nm	ay	5	4	4	1	0	1.78	0	1.78	0	1.78	0	M	R	64.7059
S12	lula	lyla	Spike20	Spiky	sonorant	voiced	sonorant	160	Agency FB	538.227	2173	611.139	CVCV	ll	ya	4	4	4	8	6	0.0133333	0	0.03	0	0.01	0	M	R	64.7059
S12	nannu	nany	Curve4	Curvy	sonorant	voiced	sonorant	204	Agency FB	896.298	2415	660.22	CVCV	nn	ay	5	4	3	4	0	1.78	0	1.78	0	1.78	0	M	R	64.7059
S12	linou	linu	Spike8	Spiky	sonorant	voiced	sonorant	201	Gabriola	843.552	1788	776.146	CVCV	ln	iu	5	4	3	5	5	0.27	0.136667	2.28	0.61	0.02	0.07	M	R	64.7059
S12	oumum	umym	Spike20	Spiky	sonorant	voiced	sonorant	165	Agency FB	552.663	2440	852.629	VCVC	mm	uy	5	4	4	0	0	12.807	5.11333	259.01	14.59	0.23	0.61	M	R	64.7059
S12	louni	luni	Spike2	Spiky	sonorant	voiced	sonorant	100	Agency FB	599.317	3778	740.268	CVCV	ln	ui	5	4	4	0	1	0.0133333	0	0.03	0	0.01	0	M	R	64.7059
S12	namme	nam	Spike1	Spiky	sonorant	voiced	sonorant	77	Agency FB	865.746	3813	633.187	CVC	nm	a	5	3	3	20	2	0.208	0.706667	1.78	1.89	0.01	0.34	M	R	64.7059
S12	lumou	lymu	Curve1	Curvy	sonorant	voiced	sonorant	35	Gabriola	641.847	3708	721.371	CVCV	lm	yu	5	4	3	1	0	25.0616	4.17556	453.95	11.01	0.5	0.14	M	R	64.7059
S12	itape	itap	Spike17	Spiky	plosive	voiceless	voiceless_plosive	229	Gabriola	680.696	2276	814.221	VCVC	tp	ia	5	4	1	2	3	1.70031	1.90308	20.13	12.91	0.19	0.14	M	R	64.7059
S12	noune	nun	Spike17	Spiky	sonorant	voiced	sonorant	203	Gabriola	660.22	2618	660.046	CVC	nn	u	5	3	3	8	5	0.0133333	0.105	0.04	0.14	0	0.105	M	R	64.7059
S12	lumue	lymy	Curve5	Curvy	sonorant	voiced	sonorant	49	Agency FB	596.929	2963	603.08	CVCV	lm	yy	5	4	4	2	0	40.26	3.18	537.44	3.18	0.545	3.18	M	R	64.7059
S12	nunie	nyni	Spike11	Spiky	sonorant	voiced	sonorant	31	Gabriola	888.161	3608	627.562	CVCV	nn	yi	5	4	4	4	3	0.374286	0	1.11	0	0.16	0	M	R	64.7059
S12	mimue	mimy	Spike8	Spiky	sonorant	voiced	sonorant	10	Gabriola	948.499	3742	663.471	CVCV	mm	iy	5	4	4	7	3	0.665937	0.363333	7.29	0.61	0.185	0.34	M	R	64.7059
S12	uline	ylin	Curve7	Curvy	sonorant	voiced	sonorant	161	Gabriola	585.798	1115	538.227	VCVC	ln	yi	5	4	4	4	3	10.5014	1.08	55.43	1.55	2.6	1.08	M	R	64.7059
S12	umine	ymin	Spike2	Spiky	sonorant	voiced	sonorant	157	Agency FB	555.542	1985	613.296	VCVC	mn	yi	5	4	3	7	6	0.6975	0.07	1.43	0.07	0.565	0.07	M	R	64.7059
S12	immim	imim	Spike10	Spiky	sonorant	voiced	sonorant	95	Agency FB	662.749	2846	881.886	VCVC	mm	ii	5	4	3	4	0	0.469286	0	1.82	0	0.165	0	M	R	64.7059
S12	cuke	kyk	Spike2	Spiky	plosive	voiceless	voiceless_plosive	255	Agency FB	703.996	3409	641.697	CVC	kk	y	4	3	1	17	6	2.40286	2.7225	16.88	8.45	0.55	1.15	M	R	64.7059
S12	lul	lyl	Curve4	Curvy	sonorant	voiced	sonorant	137	Agency FB	706.281	2512	635.371	CVC	ll	y	3	3	3	17	10	0.0133333	0.34	0.03	0.61	0.01	0.34	M	R	64.7059
S12	ipipe	ipip	Spike2	Spiky	plosive	voiceless	voiceless_plosive	105	Agency FB	505.48	2078	551.168	VCVC	pp	ii	5	4	1	4	2	0.0533333	1.55	0.15	1.55	0.01	1.55	M	R	64.7059
S12	lanou	lanu	Spike10	Spiky	sonorant	voiced	sonorant	200	Gabriola	776.146	2688	582.223	CVCV	ln	au	5	4	3	0	0	21.3895	0	292.55	0	1.08	0	M	R	64.7059
S12	minnu	miny	Curve18	Curvy	sonorant	voiced	sonorant	90	Agency FB	1018.19	2790	747.555	CVCV	mn	iy	5	4	3	12	1	0.742632	0	7.29	0	0.04	0	M	R	64.7059
S12	apute	apyt	Curve1	Curvy	plosive	voiceless	voiceless_plosive	146	Gabriola	1275.74	3799	842.675	VCVC	pt	ay	5	4	1	6	3	9.12167	5.54	87.91	13.65	0.18	2.77	M	R	64.7059
S12	puti	pyti	Curve19	Curvy	plosive	voiceless	voiceless_plosive	25	Agency FB	585.622	2546	592.444	CVCV	pt	yi	4	4	1	9	8	0.562187	0.57	3.16	1.69	0.175	0.27	M	R	64.7059
S12	utape	ytap	Spike3	Spiky	plosive	voiceless	voiceless_plosive	154	Gabriola	808.396	3680	736.513	VCVC	tp	ya	5	4	1	2	3	0.272273	3.785	2.05	11.96	0.045	1.52	M	R	64.7059
S12	lummu	lymy	Spike11	Spiky	sonorant	voiced	sonorant	69	Gabriola	768.697	3297	979.046	CVCV	lm	yy	5	4	3	2	0	25.0616	50.6045	453.95	349.46	0.5	0.14	M	R	64.7059
S12	umane	yman	Curve18	Curvy	sonorant	voiced	sonorant	177	Gabriola	744.125	3416	769.622	VCVC	mn	ya	5	4	4	6	2	1.063	1.3875	7.29	4.26	0.155	0.61	M	R	64.7059
S12	linni	lini	Spike11	Spiky	sonorant	voiced	sonorant	76	Gabriola	633.187	3560	822.187	CVCV	ln	ii	5	4	4	6	0	0	0	0	0	0	0	M	R	64.7059
S12	igabe	igab	Spike3	Spiky	plosive	voiced	voiced_plosive	107	Gabriola	526.478	2684	593.62	VCVC	gb	ia	5	4	2	1	1	0	0	0	0	0	0	M	R	64.7059
S12	nalli	nali	Curve15	Curvy	sonorant	voiced	sonorant	104	Agency FB	551.168	2011	630.465	CVCV	nl	ai	5	4	3	13	0	6.62667	2.5025	26.48	7.64	0.09	1.115	M	R	64.7059
S12	nal	nal	Curve19	Curvy	sonorant	voiced	sonorant	144	Agency FB	931.842	3296	642.643	CVC	nl	a	3	3	4	24	14	0	0	0	0	0	0	M	R	64.7059
S12	aname	anam	Curve15	Curvy	sonorant	voiced	sonorant	101	Gabriola	1270.64	2182	599.317	VCVC	nm	aa	5	4	4	10	2	0.522381	2.77	4.91	5.47	0.12	2.77	M	R	64.7059
S12	doudi	dudi	Spike17	Spiky	plosive	voiced	voiced_plosive	71	Gabriola	870.294	1210	1561.26	CVCV	dd	ui	5	4	2	5	1	57.155	0	109.88	0	57.155	0	M	R	64.7059
S12	oulim	ulim	Curve18	Curvy	sonorant	voiced	sonorant	4	Agency FB	600.667	1814	741.648	VCVC	lm	ui	5	4	3	3	0	3.74667	0	36.9	0	0.26	0	M	R	64.7059
S12	agade	agad	Curve19	Curvy	plosive	voiced	voiced_plosive	233	Gabriola	1333.63	3898	656.762	VCVC	gd	aa	5	4	2	12	6	0.1772	0.735714	2.3	3.38	0.01	0.41	M	R	64.7059
S12	nune	nyn	Spike3	Spiky	sonorant	voiced	sonorant	140	Agency FB	677.019	1857	530.549	CVC	nn	y	4	3	3	11	10	3.789	0	19.22	0	0.855	0	M	R	64.7059
S12	ugade	ygad	Spike8	Spiky	plosive	voiced	voiced_plosive	175	Agency FB	869.234	1994	645.033	VCVC	gd	ya	5	4	2	2	1	52.9633	0	139.84	0	12.6	0	M	R	64.7059
S12	toucu	tuky	Spike10	Spiky	plosive	voiceless	voiceless_plosive	183	Agency FB	592.653	1626	634.895	CVCV	tk	uy	5	4	1	4	0	0.8325	0.035	2.22	0.07	0.555	0.035	M	R	64.7059
S12	couk	kuk	Curve15	Curvy	plosive	voiceless	voiceless_plosive	148	Gabriola	535.786	2905	648.864	CVC	kk	u	4	3	1	23	7	4.99827	6.99857	51.08	19.05	0.51	2.97	M	R	64.7059
S12	anoul	anul	Curve15	Curvy	sonorant	voiced	sonorant	82	Agency FB	730.713	2634	882.162	VCVC	nl	au	5	4	3	5	0	1.13455	0	7.34	0	0.39	0	M	R	64.7059
S12	ikuk	ikyk	Curve7	Curvy	plosive	voiceless	voiceless_plosive	120	Agency FB	550.56	2690	722.686	VCVC	kk	iy	4	4	1	0	0	2.27522	2.3	14.32	2.3	0.2	2.3	M	R	64.7059
S12	douga	duga	Spike20	Spiky	plosive	voiced	voiced_plosive	217	Agency FB	875.651	3188	848.263	CVCV	dg	ua	5	4	2	7	3	0.6325	0.575	2.61	1.08	0.15	0.575	M	R	64.7059
S12	amil	amil	Curve5	Curvy	sonorant	voiced	sonorant	34	Gabriola	721.371	2483	576.319	VCVC	ml	ai	4	4	4	10	5	37.4928	41.2767	360.9	143.45	3.46	9.46	M	R	64.7059
S12	badie	badi	Spike20	Spiky	plosive	voiced	voiced_plosive	181	Gabriola	1041.74	2961	618.62	CVCV	bd	ai	5	4	2	20	4	0.843881	2.4725	11.45	14.86	0.15	0.675	M	R	64.7059
S12	ugude	ygyd	Curve15	Curvy	plosive	voiced	voiced_plosive	108	Agency FB	469.967	3834	526.478	VCVC	gd	yy	5	4	2	0	0	0.1025	0	0.24	0	0.08	0	M	R	64.7059
S12	mune	myn	Spike3	Spiky	sonorant	voiced	sonorant	2	Agency FB	684.66	2759	595.622	CVC	mn	y	4	3	4	19	18	26.8319	21.9314	360.9	140.14	0.675	0.74	M	R	64.7059
S12	lami	lami	Curve1	Curvy	sonorant	voiced	sonorant	195	Gabriola	1017.84	3652	573.68	CVCV	lm	ai	4	4	3	14	9	0.292	0.98	2.28	1.42	0.015	1.15	M	R	64.7059
S12	malla	mala	Spike20	Spiky	sonorant	voiced	sonorant	230	Gabriola	569.082	1620	680.696	CVCV	ml	aa	5	4	4	31	4	0.564	1.45	6.46	1.55	0.03	1.45	M	R	64.7059
S12	lulle	lyl	Spike17	Spiky	sonorant	voiced	sonorant	190	Gabriola	673.394	1873	592.606	CVC	ll	y	5	3	4	17	3	8.91182	0	58.29	0	0.03	0	M	R	64.7059
S12	tutou	tytu	Curve18	Curvy	plosive	voiceless	voiceless_plosive	223	Agency FB	919.352	3702	679.685	CVCV	tt	yu	5	4	1	4	3	0	0	0	0	0	0	M	R	64.7059
S12	amane	aman	Curve4	Curvy	sonorant	voiced	sonorant	152	Gabriola	933.507	1912	767.347	VCVC	mn	aa	5	4	3	12	8	2.87556	8.13889	59.8	46.76	0.275	2.09	M	R	64.7059
S12	oumal	umal	Curve19	Curvy	sonorant	voiced	sonorant	48	Gabriola	603.08	2897	584.305	VCVC	ml	ua	5	4	4	1	0	3.74667	0	36.9	0	0.26	0	M	R	64.7059
S13	gubi	gybi	Spike3	Spiky	plosive	voiced	voiced_plosive	95	Gabriola	935.795	2029	851.742	CVCV	gb	yi	4	4	2	5	2	0.094	2.03	0.31	2.03	0.01	2.03	M	R	66.6667
S13	immim	imim	Curve19	Curvy	sonorant	voiced	sonorant	131	Gabriola	628.278	3152	911.552	VCVC	mm	ii	5	4	3	4	0	0.469286	0	1.82	0	0.165	0	M	R	66.6667
S13	imale	imal	Spike2	Spiky	sonorant	voiced	sonorant	242	Gabriola	579.03	1061	926.398	VCVC	ml	ia	5	4	4	5	3	0.3225	0.14	1.11	0.14	0.085	0.14	M	R	66.6667
S13	nilou	nilu	Curve18	Curvy	sonorant	voiced	sonorant	54	Agency FB	1182.82	3084	1027.33	CVCV	nl	iu	5	4	4	4	2	0.00333333	0	0.01	0	0	0	M	R	66.6667
S13	umane	yman	Curve15	Curvy	sonorant	voiced	sonorant	230	Gabriola	1195.57	2655	656.1	VCVC	mn	ya	5	4	4	6	2	1.063	1.3875	7.29	4.26	0.155	0.61	M	R	66.6667
S13	boube	bub	Curve1	Curvy	plosive	voiced	voiced_plosive	241	Gabriola	926.398	1337	671.193	CVC	bb	u	5	3	2	18	10	0.970769	7.64571	7.37	30.88	0.02	0.14	M	R	66.6667
S13	lalla	lala	Curve18	Curvy	sonorant	voiced	sonorant	126	Agency FB	631.471	3705	602.484	CVCV	ll	aa	5	4	3	12	3	0.005	0	0.01	0	0.005	0	M	R	66.6667
S13	doudi	dudi	Spike11	Spiky	plosive	voiced	voiced_plosive	116	Agency FB	831.1	1605	600.074	CVCV	dd	ui	5	4	2	5	1	57.155	0	109.88	0	57.155	0	M	R	66.6667
S13	douga	duga	Spike1	Spiky	plosive	voiced	voiced_plosive	20	Gabriola	716.804	3304	640.532	CVCV	dg	ua	5	4	2	7	3	0.6325	0.575	2.61	1.08	0.15	0.575	M	R	66.6667
S13	loume	lum	Curve5	Curvy	sonorant	voiced	sonorant	146	Agency FB	597.577	3183	660.46	CVC	lm	u	5	3	4	19	7	0.605	0.71	1.37	1.35	0.525	0.71	M	R	66.6667
S13	digou	digu	Spike17	Spiky	plosive	voiced	voiced_plosive	26	Agency FB	929.976	3742	547.203	CVCV	dg	iu	5	4	2	3	0	1.576	0.453333	13.27	1.15	0.115	0.14	M	R	66.6667
S13	amil	amil	Spike10	Spiky	sonorant	voiced	sonorant	121	Agency FB	895.405	1058	757.503	VCVC	ml	ai	4	4	4	10	5	37.4928	41.2767	360.9	143.45	3.46	9.46	M	R	66.6667
S13	imane	iman	Spike3	Spiky	sonorant	voiced	sonorant	162	Agency FB	767.622	1052	687.919	VCVC	mn	ia	5	4	4	9	4	0.3225	0	1.11	0	0.085	0	M	R	66.6667
S13	lulle	lyl	Curve13	Curvy	sonorant	voiced	sonorant	247	Agency FB	716.476	1748	635.934	CVC	ll	y	5	3	4	17	3	8.91182	0	58.29	0	0.03	0	M	R	66.6667
S13	abude	abyd	Curve1	Curvy	plosive	voiced	voiced_plosive	33	Agency FB	1005.21	1958	705.089	VCVC	bd	ay	5	4	2	4	1	1.62857	1.62	4.75	1.62	0.63	1.62	M	R	66.6667
S13	acape	akap	Curve19	Curvy	plosive	voiceless	voiceless_plosive	246	Gabriola	635.934	3562	688.707	VCVC	kp	aa	5	4	1	4	2	2.581	5.205	19.48	10.34	0.01	5.205	M	R	66.6667
S13	ipipe	ipip	Spike20	Spiky	plosive	voiceless	voiceless_plosive	159	Gabriola	814.506	2397	656.91	VCVC	pp	ii	5	4	1	4	2	0.0533333	1.55	0.15	1.55	0.01	1.55	M	R	66.6667
S13	ikuk	ikyk	Spike3	Spiky	plosive	voiceless	voiceless_plosive	119	Agency FB	606.529	3783	1082.77	VCVC	kk	iy	4	4	1	0	0	2.27522	2.3	14.32	2.3	0.2	2.3	M	R	66.6667
S13	unnim	ynim	Curve7	Curvy	sonorant	voiced	sonorant	167	Agency FB	666.268	3456	1344.5	VCVC	nm	yi	5	4	3	7	0	3.70632	0	43.12	0	0.68	0	M	R	66.6667
S13	ubibe	ybib	Spike1	Spiky	plosive	voiced	voiced_plosive	130	Agency FB	911.552	3498	737.234	VCVC	bb	yi	5	4	2	3	0	0	0	0	0	0	0	M	R	66.6667
S13	puc	pyk	Curve5	Curvy	plosive	voiceless	voiceless_plosive	160	Agency FB	1072.77	1170	814.506	CVC	pk	y	3	3	1	19	14	23.8664	0	259.01	0	0.28	0	M	R	66.6667
S13	pupue	pypy	Spike10	Spiky	plosive	voiceless	voiceless_plosive	148	Agency FB	753.018	1702	528.046	CVCV	pp	yy	5	4	1	1	1	1.81966	0.07	16.88	0.07	0.32	0.07	M	R	66.6667
S13	bugue	byg	Spike20	Spiky	plosive	voiced	voiced_plosive	211	Gabriola	769.996	2665	1429.21	CVC	bg	y	5	3	2	20	7	0.546897	0.79	3.17	1.69	0.12	0.41	M	R	66.6667
S13	oumul	umyl	Curve13	Curvy	sonorant	voiced	sonorant	228	Agency FB	546.382	3444	859.155	VCVC	ml	uy	5	4	3	2	1	12.807	15.9038	259.01	77.16	0.23	0.61	M	R	66.6667
S13	nannu	nany	Spike17	Spiky	sonorant	voiced	sonorant	188	Agency FB	701.924	1673	690.209	CVCV	nn	ay	5	4	3	4	0	1.78	0	1.78	0	1.78	0	M	R	66.6667
S13	lumue	lymy	Spike3	Spiky	sonorant	voiced	sonorant	154	Gabriola	878.159	1479	842.996	CVCV	lm	yy	5	4	4	2	0	40.26	3.18	537.44	3.18	0.545	3.18	M	R	66.6667
S13	louni	luni	Curve4	Curvy	sonorant	voiced	sonorant	173	Gabriola	611.162	2793	695.272	CVCV	ln	ui	5	4	4	0	1	0.0133333	0	0.03	0	0.01	0	M	R	66.6667
S13	muma	myma	Curve18	Curvy	sonorant	voiced	sonorant	56	Agency FB	867.792	1532	674.075	CVCV	mm	ya	4	4	3	8	7	1.03667	5.014	9.87	12.03	0.25	6.08	M	R	66.6667
S13	bube	byb	Spike8	Spiky	plosive	voiced	voiced_plosive	240	Gabriola	671.193	3753	622.879	CVC	bb	y	4	3	2	18	9	0.11	0	0.2	0	0.11	0	M	R	66.6667
S13	noune	nun	Spike10	Spiky	sonorant	voiced	sonorant	165	Gabriola	916.374	1632	897.493	CVC	nn	u	5	3	3	8	5	0.0133333	0.105	0.04	0.14	0	0.105	M	R	66.6667
S13	lami	lami	Curve19	Curvy	sonorant	voiced	sonorant	149	Agency FB	670.924	3089	753.018	CVCV	lm	ai	4	4	3	14	9	0.292	0.98	2.28	1.42	0.015	1.15	M	R	66.6667
S13	puttu	pyty	Curve15	Curvy	plosive	voiceless	voiceless_plosive	115	Agency FB	600.074	4000	565.209	CVCV	pt	yy	5	4	1	5	3	0.562187	0.946667	3.16	1.69	0.175	0.95	M	R	66.6667
S13	ibude	ibyd	Curve19	Curvy	plosive	voiced	voiced_plosive	94	Agency FB	851.742	2894	1672.77	VCVC	bd	iy	5	4	2	0	0	0	0	0	0	0	0	M	R	66.6667
S13	ikak	ikak	Spike1	Spiky	plosive	voiceless	voiceless_plosive	204	Agency FB	560	3289	771.005	VCVC	kk	ia	4	4	1	1	0	2.27522	0.836667	14.32	2.3	0.2	0.14	M	R	66.6667
S13	agade	agad	Curve19	Curvy	plosive	voiced	voiced_plosive	234	Agency FB	908.236	1305	635.796	VCVC	gd	aa	5	4	2	12	6	0.1772	0.735714	2.3	3.38	0.01	0.41	M	R	66.6667
S13	igabe	igab	Spike3	Spiky	plosive	voiced	voiced_plosive	77	Gabriola	832.357	3485	636.965	VCVC	gb	ia	5	4	2	1	1	0	0	0	0	0	0	M	R	66.6667
S13	linni	lini	Spike20	Spiky	sonorant	voiced	sonorant	110	Agency FB	615.863	2665	627.159	CVCV	ln	ii	5	4	4	6	0	0	0	0	0	0	0	M	R	66.6667
S13	toutu	tuty	Curve7	Curvy	plosive	voiceless	voiceless_plosive	35	Gabriola	875.532	2832	621.751	CVCV	tt	uy	5	4	1	7	7	0.46	0	0.83	0	0.46	0	M	R	66.6667
S13	idabe	idab	Curve18	Curvy	plosive	voiced	voiced_plosive	197	Agency FB	578.797	1325	617.382	VCVC	db	ia	5	4	2	1	1	0.231429	0	0.49	0	0.27	0	M	R	66.6667
S13	buda	byda	Curve18	Curvy	plosive	voiced	voiced_plosive	176	Agency FB	650.97	3208	713.749	CVCV	bd	ya	4	4	2	8	5	0.4	0	0.4	0	0.4	0	M	R	66.6667
S13	noul	nul	Curve4	Curvy	sonorant	voiced	sonorant	91	Gabriola	932.2	2600	741.214	CVC	nl	u	4	3	4	18	7	9.435	16.1033	37.84	32.7	3.145	8.45	M	R	66.6667
S13	dubu	dyby	Curve5	Curvy	plosive	voiced	voiced_plosive	229	Gabriola	656.1	1281	546.382	CVCV	db	yy	4	4	2	1	0	7.76521	5.5645	289.63	78.58	0.34	0.71	M	R	66.6667
S13	pouki	puki	Curve15	Curvy	plosive	voiceless	voiceless_plosive	140	Gabriola	963.688	3370	653.002	CVCV	pk	ui	5	4	1	6	0	0.242727	0.98	0.92	1.89	0.05	0.98	M	R	66.6667
S13	oulim	ulim	Curve7	Curvy	sonorant	voiced	sonorant	103	Gabriola	630.487	3583	558.231	VCVC	lm	ui	5	4	3	3	0	3.74667	0	36.9	0	0.26	0	M	R	66.6667
S13	namue	namy	Curve19	Curvy	sonorant	voiced	sonorant	169	Gabriola	652.957	3391	698.056	CVCV	nm	ay	5	4	4	1	0	1.78	0	1.78	0	1.78	0	M	R	66.6667
S13	loune	lun	Curve15	Curvy	sonorant	voiced	sonorant	122	Agency FB	760.596	1116	895.405	CVC	ln	u	5	3	3	13	9	0.605	0	1.37	0	0.525	0	M	R	66.6667
S13	touki	tuki	Spike2	Spiky	plosive	voiceless	voiceless_plosive	123	Gabriola	620.127	3775	760.596	CVCV	tk	ui	5	4	1	5	0	0.02	0	0.05	0	0.01	0	M	R	66.6667
S13	aloul	alul	Spike17	Spiky	sonorant	voiced	sonorant	221	Gabriola	630.506	1876	816.554	VCVC	ll	au	5	4	4	5	0	0.252857	0	1.43	0	0.04	0	M	R	66.6667
S13	nanu	nany	Spike20	Spiky	sonorant	voiced	sonorant	69	Gabriola	656.516	3266	644.043	CVCV	nn	ay	4	4	4	4	4	1.78	0.07	1.78	0.07	1.78	0.07	M	R	66.6667
S13	aloum	alum	Curve1	Curvy	sonorant	voiced	sonorant	118	Gabriola	1082.77	1803	653.02	VCVC	lm	au	5	4	4	6	2	2.50778	6.69	19.22	13.31	0.11	6.69	M	R	66.6667
S13	immal	imal	Curve1	Curvy	sonorant	voiced	sonorant	250	Gabriola	669.947	3925	595.722	VCVC	ml	ia	5	4	3	5	0	0.171667	0.71	0.54	1.35	0.105	0.71	M	R	66.6667
S13	malla	mala	Curve4	Curvy	sonorant	voiced	sonorant	216	Gabriola	526.505	1711	663.988	CVCV	ml	aa	5	4	4	31	4	0.564	1.45	6.46	1.55	0.03	1.45	M	R	66.6667
S13	gagou	gagu	Spike10	Spiky	plosive	voiced	voiced_plosive	42	Gabriola	679.763	3617	750.285	CVCV	gg	au	5	4	2	8	3	1.56643	1.315	10.22	1.35	0.95	1.315	M	R	66.6667
S13	mune	myn	Spike20	Spiky	sonorant	voiced	sonorant	180	Agency FB	620.672	3347	570.221	CVC	mn	y	4	3	4	19	18	26.8319	21.9314	360.9	140.14	0.675	0.74	M	R	66.6667
S13	utate	ytat	Spike2	Spiky	plosive	voiceless	voiceless_plosive	59	Agency FB	764.834	3978	1078.06	VCVC	tt	ya	5	4	1	2	3	0.113333	0	0.27	0	0.06	0	M	R	66.6667
S13	itape	itap	Spike8	Spiky	plosive	voiceless	voiceless_plosive	24	Gabriola	749.827	1029	958.365	VCVC	tp	ia	5	4	1	2	3	1.70031	1.90308	20.13	12.91	0.19	0.14	M	R	66.6667
S13	atupe	atyp	Spike20	Spiky	plosive	voiceless	voiceless_plosive	88	Gabriola	871.236	2574	896.669	VCVC	tp	ay	5	4	1	1	0	0.846667	0	2.26	0	0.2	0	M	R	66.6667
S13	ibibe	ibib	Curve13	Curvy	plosive	voiced	voiced_plosive	125	Gabriola	602.484	2663	681.023	VCVC	bb	ii	5	4	2	4	1	0.355	0	1.07	0	0.145	0	M	R	66.6667
S13	badie	badi	Curve15	Curvy	plosive	voiced	voiced_plosive	8	Agency FB	916.506	3029	700.366	CVCV	bd	ai	5	4	2	20	4	0.843881	2.4725	11.45	14.86	0.15	0.675	M	R	66.6667
S13	iloum	ilum	Spike8	Spiky	sonorant	voiced	sonorant	226	Gabriola	570.183	1953	858.167	VCVC	lm	iu	5	4	4	2	2	0.965385	0	5.11	0	0.25	0	M	R	66.6667
S13	aname	anam	Spike11	Spiky	sonorant	voiced	sonorant	28	Gabriola	974.172	3833	589.876	VCVC	nm	aa	5	4	4	10	2	0.522381	2.77	4.91	5.47	0.12	2.77	M	R	66.6667
S13	oumal	umal	Curve13	Curvy	sonorant	voiced	sonorant	186	Agency FB	724.967	2554	909.715	VCVC	ml	ua	5	4	4	1	0	3.74667	0	36.9	0	0.26	0	M	R	66.6667
S13	ikite	ikit	Spike11	Spiky	plosive	voiceless	voiceless_plosive	72	Gabriola	871.155	2596	836.052	VCVC	kt	ii	5	4	1	6	1	2.87	0.07	4.66	0.07	2.87	0.07	M	R	66.6667
S13	nalli	nali	Curve18	Curvy	sonorant	voiced	sonorant	117	Agency FB	653.02	2579	831.1	CVCV	nl	ai	5	4	3	13	0	6.62667	2.5025	26.48	7.64	0.09	1.115	M	R	66.6667
S13	namme	nam	Spike8	Spiky	sonorant	voiced	sonorant	6	Agency FB	941.721	1897	762.596	CVC	nm	a	5	3	3	20	2	0.208	0.706667	1.78	1.89	0.01	0.34	M	R	66.6667
S13	baga	baga	Curve4	Curvy	plosive	voiced	voiced_plosive	12	Gabriola	714.811	3894	1021.14	CVCV	bg	aa	4	4	2	20	9	4.53875	3.7325	20.64	11.96	0.85	1.45	M	R	66.6667
S13	nalle	nal	Curve5	Curvy	sonorant	voiced	sonorant	237	Agency FB	780.62	1502	562.638	CVC	nl	a	5	3	3	24	12	6.62667	0	26.48	0	0.09	0	M	R	66.6667
S13	idide	idid	Curve15	Curvy	plosive	voiced	voiced_plosive	17	Gabriola	859.451	2245	839.745	VCVC	dd	ii	5	4	2	2	0	4.3735	3.92	49.07	3.92	0.74	3.92	M	R	66.6667
S13	gugou	gygu	Curve13	Curvy	plosive	voiced	voiced_plosive	177	Agency FB	728.229	2252	650.97	CVCV	gg	yu	5	4	2	0	0	0.06	0	0.12	0	0.06	0	M	R	66.6667
S13	uline	ylin	Spike11	Spiky	sonorant	voiced	sonorant	74	Agency FB	918.121	2780	972.066	VCVC	ln	yi	5	4	4	4	3	10.5014	1.08	55.43	1.55	2.6	1.08	M	R	66.6667
S13	bougu	bugy	Spike17	Spiky	plosive	voiced	voiced_plosive	223	Agency FB	586.191	3285	876.042	CVCV	bg	uy	5	4	2	6	4	1.1235	1.315	10.22	1.35	0.36	1.315	M	R	66.6667
S13	lula	lyla	Spike10	Spiky	sonorant	voiced	sonorant	161	Gabriola	687.919	3241	1072.77	CVCV	ll	ya	4	4	4	8	6	0.0133333	0	0.03	0	0.01	0	M	R	66.6667
S13	utape	ytap	Spike8	Spiky	plosive	voiceless	voiceless_plosive	212	Gabriola	676.811	2744	769.996	VCVC	tp	ya	5	4	1	2	3	0.272273	3.785	2.05	11.96	0.045	1.52	M	R	66.6667
S13	nal	nal	Spike1	Spiky	sonorant	voiced	sonorant	209	Gabriola	887.235	2164	690.475	CVC	nl	a	3	3	4	24	14	0	0	0	0	0	0	M	R	66.6667
S13	munou	mynu	Spike17	Spiky	sonorant	voiced	sonorant	98	Agency FB	742.741	2090	606.928	CVCV	mn	yu	5	4	3	2	1	26.8319	0	360.9	0	0.675	0	M	R	66.6667
S13	loula	lula	Spike3	Spiky	sonorant	voiced	sonorant	47	Gabriola	676.585	3730	536.797	CVCV	ll	ua	5	4	3	13	7	6.46417	9.70667	82.12	32.7	0.83	6.89	M	R	66.6667
S13	oumum	umym	Curve4	Curvy	sonorant	voiced	sonorant	16	Agency FB	839.745	2033	838.372	VCVC	mm	uy	5	4	4	0	0	12.807	5.11333	259.01	14.59	0.23	0.61	M	R	66.6667
S13	linou	linu	Curve7	Curvy	sonorant	voiced	sonorant	139	Gabriola	653.002	3763	647.169	CVCV	ln	iu	5	4	3	5	5	0.27	0.136667	2.28	0.61	0.02	0.07	M	R	66.6667
S13	touca	tuka	Spike1	Spiky	plosive	voiceless	voiceless_plosive	34	Agency FB	621.751	3203	1005.21	CVCV	tk	ua	5	4	1	11	2	1.49235	0.71	19.27	2.03	0.03	0.405	M	R	66.6667
S13	ounul	unyl	Spike2	Spiky	sonorant	voiced	sonorant	178	Agency FB	734.878	1140	728.229	VCVC	nl	uy	5	4	3	2	0	2.05077	7.5	15.36	10.07	0.66	7.5	M	R	66.6667
S13	umoum	ymum	Curve13	Curvy	sonorant	voiced	sonorant	190	Gabriola	614.401	1500	1227.63	VCVC	mm	yu	5	4	4	1	0	0.6975	0	1.43	0	0.565	0	M	R	66.6667
S13	tapou	tapu	Spike17	Spiky	plosive	voiceless	voiceless_plosive	10	Agency FB	895.756	1860	571.59	CVCV	tp	au	5	4	1	11	3	14.6746	0	280.62	0	0.025	0	M	R	66.6667
S13	minnu	miny	Spike11	Spiky	sonorant	voiced	sonorant	107	Gabriola	655.634	2907	819.285	CVCV	mn	iy	5	4	3	12	1	0.742632	0	7.29	0	0.04	0	M	R	66.6667
S13	quipe	kip	Curve1	Curvy	plosive	voiceless	voiceless_plosive	63	Agency FB	848.463	2275	711.791	CVC	kp	i	5	3	1	32	5	1.88149	4.284	24.13	17.36	0.3	0.34	M	R	66.6667
S13	ticou	tiku	Curve5	Curvy	plosive	voiceless	voiceless_plosive	214	Agency FB	813.944	1374	573.257	CVCV	tk	iu	5	4	1	8	1	3.06231	3.515	32.4	6.15	0.495	3.955	M	R	66.6667
S13	puti	pyti	Curve1	Curvy	plosive	voiceless	voiceless_plosive	143	Agency FB	858.25	1265	766.041	CVCV	pt	yi	4	4	1	9	8	0.562187	0.57	3.16	1.69	0.175	0.27	M	R	66.6667
S13	amane	aman	Curve19	Curvy	sonorant	voiced	sonorant	213	Gabriola	573.257	2642	676.811	VCVC	mn	aa	5	4	3	12	8	2.87556	8.13889	59.8	46.76	0.275	2.09	M	R	66.6667
S13	lul	lyl	Spike2	Spiky	sonorant	voiced	sonorant	73	Agency FB	972.066	1707	871.155	CVC	ll	y	3	3	3	17	10	0.0133333	0.34	0.03	0.61	0.01	0.34	M	R	66.6667
S13	pouke	puk	Spike3	Spiky	plosive	voiceless	voiceless_plosive	51	Gabriola	674.043	1932	597.653	CVC	pk	u	5	3	1	20	3	13.0076	43.4273	366.22	349.32	1.19	5	M	R	66.6667
S13	anoul	anul	Curve1	Curvy	sonorant	voiced	sonorant	164	Gabriola	897.493	2373	1316.91	VCVC	nl	au	5	4	3	5	0	1.13455	0	7.34	0	0.39	0	M	R	66.6667
S13	nune	nyn	Spike20	Spiky	sonorant	voiced	sonorant	14	Agency FB	939.812	2346	683.866	CVC	nn	y	4	3	3	11	10	3.789	0	19.22	0	0.855	0	M	R	66.6667
S13	dide	did	Curve5	Curvy	plosive	voiced	voiced_plosive	227	Gabriola	859.155	1420	570.183	CVC	dd	i	4	3	2	23	13	10.4189	40.6757	97.51	341.35	1.535	5.81	M	R	66.6667
S13	ugude	ygyd	Curve7	Curvy	plosive	voiced	voiced_plosive	84	Agency FB	687.144	1267	818.158	VCVC	gd	yy	5	4	2	0	0	0.1025	0	0.24	0	0.08	0	M	R	66.6667
S13	dagou	dagu	Curve7	Curvy	plosive	voiced	voiced_plosive	133	Gabriola	908.155	2175	669.4	CVCV	dg	au	5	4	2	7	2	22.952	4.595	109.88	7.97	0.28	4.595	M	R	66.6667
S13	cuke	kyk	Curve18	Curvy	plosive	voiceless	voiceless_plosive	101	Gabriola	617.663	2958	694.876	CVC	kk	y	4	3	1	17	6	2.40286	2.7225	16.88	8.45	0.55	1.15	M	R	66.6667
S13	kipou	kipu	Curve4	Curvy	plosive	voiceless	voiceless_plosive	174	Agency FB	1038.19	2937	611.162	CVCV	kp	iu	5	4	1	4	1	15.3932	0	389.49	0	2.24	0	M	R	66.6667
S13	couk	kuk	Spike10	Spiky	plosive	voiceless	voiceless_plosive	172	Agency FB	695.272	2904	629.755	CVC	kk	u	4	3	1	23	7	4.99827	6.99857	51.08	19.05	0.51	2.97	M	R	66.6667
S13	imoul	imul	Curve1	Curvy	sonorant	voiced	sonorant	156	Gabriola	970.405	2818	770.725	VCVC	ml	iu	5	4	3	3	0	0.00666667	0.71	0.01	1.35	0.01	0.71	M	R	66.6667
S13	lanou	lanu	Spike1	Spiky	sonorant	voiced	sonorant	171	Agency FB	629.755	2962	1158.53	CVCV	ln	au	5	4	3	0	0	21.3895	0	292.55	0	1.08	0	M	R	66.6667
S13	namie	nami	Spike8	Spiky	sonorant	voiced	sonorant	151	Agency FB	1008.89	2942	588.327	CVCV	nm	ai	5	4	4	10	4	0.33	0.07	1.27	0.07	0.05	0.07	M	R	66.6667
S13	icute	ikyt	Curve13	Curvy	plosive	voiceless	voiceless_plosive	232	Gabriola	612.514	3228	798.487	VCVC	kt	iy	5	4	1	0	0	0.035	0.07	0.06	0.07	0.035	0.07	M	R	66.6667
S13	ninne	nin	Curve15	Curvy	sonorant	voiced	sonorant	217	Agency FB	658.17	1959	526.505	CVC	nn	i	5	3	4	22	2	4.17545	1.89	26.48	3.04	0.53	1.89	M	R	66.6667
S13	ugade	ygad	Spike2	Spiky	plosive	voiced	voiced_plosive	207	Agency FB	913.874	1304	564.077	VCVC	gd	ya	5	4	2	2	1	52.9633	0	139.84	0	12.6	0	M	R	66.6667
S13	lummu	lymy	Spike11	Spiky	sonorant	voiced	sonorant	201	Agency FB	586.012	3309	607.921	CVCV	lm	yy	5	4	3	2	0	25.0616	50.6045	453.95	349.46	0.5	0.14	M	R	66.6667
S13	lumou	lymu	Spike1	Spiky	sonorant	voiced	sonorant	3	Agency FB	735.369	3235	749.672	CVCV	lm	yu	5	4	3	1	0	25.0616	4.17556	453.95	11.01	0.5	0.14	M	R	66.6667
S13	innim	inim	Spike2	Spiky	sonorant	voiced	sonorant	134	Agency FB	588.262	3110	908.155	VCVC	nm	ii	5	4	3	7	0	0.3	0	0.49	0	0.3	0	M	R	66.6667
S13	mimue	mimy	Curve5	Curvy	sonorant	voiced	sonorant	208	Gabriola	690.475	2154	913.874	CVCV	mm	iy	5	4	4	7	3	0.665937	0.363333	7.29	0.61	0.185	0.34	M	R	66.6667
S13	umine	ymin	Spike8	Spiky	sonorant	voiced	sonorant	185	Gabriola	909.715	1385	761.863	VCVC	mn	yi	5	4	3	7	6	0.6975	0.07	1.43	0.07	0.565	0.07	M	R	66.6667
S13	tutou	tytu	Curve4	Curvy	plosive	voiceless	voiceless_plosive	199	Gabriola	784.436	3990	590.189	CVCV	tt	yu	5	4	1	4	3	0	0	0	0	0	0	M	R	66.6667
S13	bigu	bigy	Spike11	Spiky	plosive	voiced	voiced_plosive	182	Agency FB	698.821	1507	731.716	CVCV	bg	iy	4	4	2	7	3	0.346842	7.29111	4.19	30.88	0.01	0.61	M	R	66.6667
S13	unum	ynym	Curve15	Curvy	sonorant	voiced	sonorant	106	Gabriola	819.285	1721	501.586	VCVC	nm	yy	4	4	3	1	0	0.01	0	0.01	0	0.01	0	M	R	66.6667
S13	mounu	muny	Curve7	Curvy	sonorant	voiced	sonorant	60	Agency FB	1166.09	2914	764.834	CVCV	mn	uy	5	4	4	5	2	0	0	0	0	0	0	M	R	66.6667
S13	adude	adyd	Spike20	Spiky	plosive	voiced	voiced_plosive	184	Gabriola	761.863	1399	635.964	VCVC	dd	ay	5	4	2	2	0	0.205	0	0.27	0	0.205	0	M	R	66.6667
S13	gabe	gab	Curve4	Curvy	plosive	voiced	voiced_plosive	194	Gabriola	1225.69	3580	1294.26	CVC	gb	a	4	3	2	25	15	0.0228571	0.24	0.1	0.34	0.01	0.24	M	R	66.6667
S13	upipe	ypip	Curve13	Curvy	plosive	voiceless	voiceless_plosive	253	Agency FB	646.916	1601	714.249	VCVC	pp	yi	5	4	1	1	2	4.84	8.53667	36.47	23.99	0.175	1.15	M	R	66.6667
S13	pukou	pyku	Spike17	Spiky	plosive	voiceless	voiceless_plosive	22	Gabriola	579.352	2128	609.503	CVCV	pk	yu	5	4	1	0	0	42.6427	0	573.72	0	0.415	0	M	R	66.6667
S13	umam	ymam	Curve5	Curvy	sonorant	voiced	sonorant	52	Agency FB	600.128	2254	674.043	VCVC	mm	ya	4	4	3	6	2	1.063	0.2	7.29	0.2	0.155	0.2	M	R	66.6667
S14	uline	ylin	Curve18	Curvy	sonorant	voiced	sonorant	212	Agency FB	539.294	3808	560.721	VCVC	ln	yi	5	4	4	4	3	10.5014	1.08	55.43	1.55	2.6	1.08	M	R	100
S14	umoum	ymum	Spike11	Spiky	sonorant	voiced	sonorant	65	Agency FB	491.294	1744	540.54	VCVC	mm	yu	5	4	4	1	0	0.6975	0	1.43	0	0.565	0	M	R	100
S14	bugue	byg	Curve5	Curvy	plosive	voiced	voiced_plosive	183	Agency FB	547.171	2624	859.93	CVC	bg	y	5	3	2	20	7	0.546897	0.79	3.17	1.69	0.12	0.41	M	R	100
S14	noul	nul	Spike8	Spiky	sonorant	voiced	sonorant	105	Gabriola	532.635	1749	584.152	CVC	nl	u	4	3	4	18	7	9.435	16.1033	37.84	32.7	3.145	8.45	M	R	100
S14	loula	lula	Spike2	Spiky	sonorant	voiced	sonorant	81	Agency FB	612.133	2737	660.234	CVCV	ll	ua	5	4	3	13	7	6.46417	9.70667	82.12	32.7	0.83	6.89	M	R	100
S14	nunie	nyni	Spike2	Spiky	sonorant	voiced	sonorant	240	Agency FB	645.654	1188	572.7	CVCV	nn	yi	5	4	4	4	3	0.374286	0	1.11	0	0.16	0	M	R	100
S14	nanu	nany	Spike17	Spiky	sonorant	voiced	sonorant	42	Agency FB	585.242	3458	540.542	CVCV	nn	ay	4	4	4	4	4	1.78	0.07	1.78	0.07	1.78	0.07	M	R	100
S14	baga	baga	Curve4	Curvy	plosive	voiced	voiced_plosive	142	Gabriola	597.784	3182	530.194	CVCV	bg	aa	4	4	2	20	9	4.53875	3.7325	20.64	11.96	0.85	1.45	M	R	100
S14	lul	lyl	Spike10	Spiky	sonorant	voiced	sonorant	253	Agency FB	616.639	3739	583.038	CVC	ll	y	3	3	3	17	10	0.0133333	0.34	0.03	0.61	0.01	0.34	M	R	100
S14	immim	imim	Curve19	Curvy	sonorant	voiced	sonorant	129	Agency FB	572.409	2915	519.748	VCVC	mm	ii	5	4	3	4	0	0.469286	0	1.82	0	0.165	0	M	R	100
S14	lummu	lymy	Curve19	Curvy	sonorant	voiced	sonorant	120	Gabriola	531.07	1135	532.343	CVCV	lm	yy	5	4	3	2	0	25.0616	50.6045	453.95	349.46	0.5	0.14	M	R	100
S14	gouga	guga	Curve19	Curvy	plosive	voiced	voiced_plosive	162	Gabriola	608.974	2577	518.587	CVCV	gg	ua	5	4	2	6	3	0	0.07	0	0.07	0	0.07	M	R	100
S14	puttu	pyty	Spike20	Spiky	plosive	voiceless	voiceless_plosive	10	Gabriola	496.89	3440	568.478	CVCV	pt	yy	5	4	1	5	3	0.562187	0.946667	3.16	1.69	0.175	0.95	M	R	100
S14	lumou	lymu	Spike11	Spiky	sonorant	voiced	sonorant	101	Gabriola	704.332	1183	582.633	CVCV	lm	yu	5	4	3	1	0	25.0616	4.17556	453.95	11.01	0.5	0.14	M	R	100
S14	quipe	kip	Curve4	Curvy	plosive	voiceless	voiceless_plosive	87	Gabriola	742.811	2751	632.548	CVC	kp	i	5	3	1	32	5	1.88149	4.284	24.13	17.36	0.3	0.34	M	R	100
S14	nalli	nali	Spike8	Spiky	sonorant	voiced	sonorant	33	Gabriola	666.302	2098	621.877	CVCV	nl	ai	5	4	3	13	0	6.62667	2.5025	26.48	7.64	0.09	1.115	M	R	100
S14	oumul	umyl	Curve19	Curvy	sonorant	voiced	sonorant	11	Gabriola	607.749	2526	496.89	VCVC	ml	uy	5	4	3	2	1	12.807	15.9038	259.01	77.16	0.23	0.61	M	R	100
S14	bigu	bigy	Spike11	Spiky	plosive	voiced	voiced_plosive	69	Gabriola	554.668	2042	694.567	CVCV	bg	iy	4	4	2	7	3	0.346842	7.29111	4.19	30.88	0.01	0.61	M	R	100
S14	ticou	tiku	Curve1	Curvy	plosive	voiceless	voiceless_plosive	32	Agency FB	621.877	3389	585.636	CVCV	tk	iu	5	4	1	8	1	3.06231	3.515	32.4	6.15	0.495	3.955	M	R	100
S14	pupue	pypy	Spike1	Spiky	plosive	voiceless	voiceless_plosive	158	Agency FB	616.116	2351	459.624	CVCV	pp	yy	5	4	1	1	1	1.81966	0.07	16.88	0.07	0.32	0.07	M	R	100
S14	toutu	tuty	Spike20	Spiky	plosive	voiceless	voiceless_plosive	125	Agency FB	705.813	1934	589.15	CVCV	tt	uy	5	4	1	7	7	0.46	0	0.83	0	0.46	0	M	R	100
S14	buda	byda	Spike10	Spiky	plosive	voiced	voiced_plosive	237	Gabriola	590.946	3572	897.423	CVCV	bd	ya	4	4	2	8	5	0.4	0	0.4	0	0.4	0	M	R	100
S14	cuke	kyk	Spike3	Spiky	plosive	voiceless	voiceless_plosive	238	Gabriola	751.901	3872	590.946	CVC	kk	y	4	3	1	17	6	2.40286	2.7225	16.88	8.45	0.55	1.15	M	R	100
S14	douga	duga	Spike2	Spiky	plosive	voiced	voiced_plosive	189	Gabriola	560.989	3229	728.629	CVCV	dg	ua	5	4	2	7	3	0.6325	0.575	2.61	1.08	0.15	0.575	M	R	100
S14	agade	agad	Curve18	Curvy	plosive	voiced	voiced_plosive	204	Agency FB	631.741	2497	575.756	VCVC	gd	aa	5	4	2	12	6	0.1772	0.735714	2.3	3.38	0.01	0.41	M	R	100
S14	ikak	ikak	Spike17	Spiky	plosive	voiceless	voiceless_plosive	206	Agency FB	542.001	1906	628.924	VCVC	kk	ia	4	4	1	1	0	2.27522	0.836667	14.32	2.3	0.2	0.14	M	R	100
S14	bube	byb	Spike17	Spiky	plosive	voiced	voiced_plosive	207	Agency FB	703.384	3347	542.001	CVC	bb	y	4	3	2	18	9	0.11	0	0.2	0	0.11	0	M	R	100
S14	doudi	dudi	Curve7	Curvy	plosive	voiced	voiced_plosive	168	Agency FB	583.904	1716	538.827	CVCV	dd	ui	5	4	2	5	1	57.155	0	109.88	0	57.155	0	M	R	100
S14	itape	itap	Spike2	Spiky	plosive	voiceless	voiceless_plosive	122	Gabriola	611.853	3726	571.234	VCVC	tp	ia	5	4	1	2	3	1.70031	1.90308	20.13	12.91	0.19	0.14	M	R	100
S14	digou	digu	Curve1	Curvy	plosive	voiced	voiced_plosive	2	Gabriola	660.89	1078	541.417	CVCV	dg	iu	5	4	2	3	0	1.576	0.453333	13.27	1.15	0.115	0.14	M	R	100
S14	ibude	ibyd	Curve5	Curvy	plosive	voiced	voiced_plosive	71	Gabriola	514.869	1702	553.533	VCVC	bd	iy	5	4	2	0	0	0	0	0	0	0	0	M	R	100
S14	puti	pyti	Spike2	Spiky	plosive	voiceless	voiceless_plosive	174	Agency FB	869.179	1404	539.911	CVCV	pt	yi	4	4	1	9	8	0.562187	0.57	3.16	1.69	0.175	0.27	M	R	100
S14	apipe	apip	Spike8	Spiky	plosive	voiceless	voiceless_plosive	56	Agency FB	705.723	1147	454.608	VCVC	pp	ai	5	4	1	4	2	2.08125	8.87333	12.74	25.74	0.05	0.68	M	R	100
S14	guibe	gib	Curve4	Curvy	plosive	voiced	voiced_plosive	37	Gabriola	1199.93	3391	487.142	CVC	gb	i	5	3	2	10	2	0	0	0	0	0	0	M	R	100
S14	loume	lum	Spike17	Spiky	sonorant	voiced	sonorant	126	Gabriola	661.402	2366	705.813	CVC	lm	u	5	3	4	19	7	0.605	0.71	1.37	1.35	0.525	0.71	M	R	100
S14	adibe	adib	Spike8	Spiky	plosive	voiced	voiced_plosive	23	Gabriola	626.557	3863	463.57	VCVC	db	ai	5	4	2	3	2	0.1225	0.07	0.27	0.14	0.105	0.07	M	R	100
S14	umane	yman	Spike3	Spiky	sonorant	voiced	sonorant	90	Gabriola	608.184	3306	593.925	VCVC	mn	ya	5	4	4	6	2	1.063	1.3875	7.29	4.26	0.155	0.61	M	R	100
S14	igabe	igab	Spike1	Spiky	plosive	voiced	voiced_plosive	51	Agency FB	520.481	1984	558.874	VCVC	gb	ia	5	4	2	1	1	0	0	0	0	0	0	M	R	100
S14	boube	bub	Spike11	Spiky	plosive	voiced	voiced_plosive	57	Agency FB	670.691	1000	705.723	CVC	bb	u	5	3	2	18	10	0.970769	7.64571	7.37	30.88	0.02	0.14	M	R	100
S14	namme	nam	Spike1	Spiky	sonorant	voiced	sonorant	67	Gabriola	532.397	2474	471.797	CVC	nm	a	5	3	3	20	2	0.208	0.706667	1.78	1.89	0.01	0.34	M	R	100
S14	ounul	unyl	Curve4	Curvy	sonorant	voiced	sonorant	1	Agency FB	541.417	3758	590.159	VCVC	nl	uy	5	4	3	2	0	2.05077	7.5	15.36	10.07	0.66	7.5	M	R	100
S14	idabe	idab	Curve1	Curvy	plosive	voiced	voiced_plosive	151	Gabriola	603.12	2117	523.4	VCVC	db	ia	5	4	2	1	1	0.231429	0	0.49	0	0.27	0	M	R	100
S14	unnim	ynim	Spike3	Spiky	sonorant	voiced	sonorant	28	Agency FB	547.986	1342	683.418	VCVC	nm	yi	5	4	3	7	0	3.70632	0	43.12	0	0.68	0	M	R	100
S14	abude	abyd	Curve13	Curvy	plosive	voiced	voiced_plosive	73	Agency FB	531.465	2515	543.424	VCVC	bd	ay	5	4	2	4	1	1.62857	1.62	4.75	1.62	0.63	1.62	M	R	100
S14	utape	ytap	Curve13	Curvy	plosive	voiceless	voiceless_plosive	27	Gabriola	683.418	2289	651.607	VCVC	tp	ya	5	4	1	2	3	0.272273	3.785	2.05	11.96	0.045	1.52	M	R	100
S14	dagou	dagu	Curve18	Curvy	plosive	voiced	voiced_plosive	38	Gabriola	663.807	3654	1199.93	CVCV	dg	au	5	4	2	7	2	22.952	4.595	109.88	7.97	0.28	4.595	M	R	100
S14	ikite	ikit	Curve18	Curvy	plosive	voiceless	voiceless_plosive	7	Gabriola	524.534	3854	510.283	VCVC	kt	ii	5	4	1	6	1	2.87	0.07	4.66	0.07	2.87	0.07	M	R	100
S14	gagou	gagu	Spike17	Spiky	plosive	voiced	voiced_plosive	61	Agency FB	595.666	3410	629.793	CVCV	gg	au	5	4	2	8	3	1.56643	1.315	10.22	1.35	0.95	1.315	M	R	100
S14	ibibe	ibib	Spike10	Spiky	plosive	voiced	voiced_plosive	232	Agency FB	695.465	3527	795.945	VCVC	bb	ii	5	4	2	4	1	0.355	0	1.07	0	0.145	0	M	R	100
S14	ubibe	ybib	Curve19	Curvy	plosive	voiced	voiced_plosive	103	Agency FB	639.041	3795	522.788	VCVC	bb	yi	5	4	2	3	0	0	0	0	0	0	0	M	R	100
S14	oumum	umym	Spike20	Spiky	sonorant	voiced	sonorant	173	Gabriola	539.911	1059	648.859	VCVC	mm	uy	5	4	4	0	0	12.807	5.11333	259.01	14.59	0.23	0.61	M	R	100
S14	amil	amil	Spike8	Spiky	sonorant	voiced	sonorant	223	Agency FB	528.344	2927	535.698	VCVC	ml	ai	4	4	4	10	5	37.4928	41.2767	360.9	143.45	3.46	9.46	M	R	100
S14	oumal	umal	Curve18	Curvy	sonorant	voiced	sonorant	12	Agency FB	527.804	2607	607.749	VCVC	ml	ua	5	4	4	1	0	3.74667	0	36.9	0	0.26	0	M	R	100
S14	idide	idid	Spike8	Spiky	plosive	voiced	voiced_plosive	24	Agency FB	587.669	3746	626.557	VCVC	dd	ii	5	4	2	2	0	4.3735	3.92	49.07	3.92	0.74	3.92	M	R	100
S14	namue	namy	Curve13	Curvy	sonorant	voiced	sonorant	136	Gabriola	572.66	3913	630.848	CVCV	nm	ay	5	4	4	1	0	1.78	0	1.78	0	1.78	0	M	R	100
S14	nune	nyn	Spike2	Spiky	sonorant	voiced	sonorant	50	Gabriola	558.874	1810	524.126	CVC	nn	y	4	3	3	11	10	3.789	0	19.22	0	0.855	0	M	R	100
S14	imane	iman	Curve1	Curvy	sonorant	voiced	sonorant	178	Agency FB	761.404	2756	756.156	VCVC	mn	ia	5	4	4	9	4	0.3225	0	1.11	0	0.085	0	M	R	100
S14	aname	anam	Curve5	Curvy	sonorant	voiced	sonorant	192	Agency FB	589.179	3160	548.889	VCVC	nm	aa	5	4	4	10	2	0.522381	2.77	4.91	5.47	0.12	2.77	M	R	100
S14	ninne	nin	Curve1	Curvy	sonorant	voiced	sonorant	84	Agency FB	618.206	3656	768.864	CVC	nn	i	5	3	4	22	2	4.17545	1.89	26.48	3.04	0.53	1.89	M	R	100
S14	malue	maly	Spike1	Spiky	sonorant	voiced	sonorant	236	Agency FB	897.423	3401	499.439	CVCV	ml	ay	5	4	3	19	7	10.7493	5.69571	197.45	48.18	0.58	1.315	M	R	100
S14	kipou	kipu	Curve19	Curvy	plosive	voiceless	voiceless_plosive	199	Agency FB	633.982	1161	546.656	CVCV	kp	iu	5	4	1	4	1	15.3932	0	389.49	0	2.24	0	M	R	100
S14	atupe	atyp	Curve15	Curvy	plosive	voiceless	voiceless_plosive	143	Agency FB	574.639	3716	597.784	VCVC	tp	ay	5	4	1	1	0	0.846667	0	2.26	0	0.2	0	M	R	100
S14	mune	myn	Spike17	Spiky	sonorant	voiced	sonorant	82	Agency FB	640.426	1139	612.133	CVC	mn	y	4	3	4	19	18	26.8319	21.9314	360.9	140.14	0.675	0.74	M	R	100
S14	malla	mala	Curve19	Curvy	sonorant	voiced	sonorant	172	Gabriola	648.859	3047	711.146	CVCV	ml	aa	5	4	4	31	4	0.564	1.45	6.46	1.55	0.03	1.45	M	R	100
S14	pouke	puk	Spike17	Spiky	plosive	voiceless	voiceless_plosive	198	Agency FB	546.656	3333	517.005	CVC	pk	u	5	3	1	20	3	13.0076	43.4273	366.22	349.32	1.19	5	M	R	100
S14	immal	imal	Curve18	Curvy	sonorant	voiced	sonorant	63	Agency FB	554.134	3281	522.915	VCVC	ml	ia	5	4	3	5	0	0.171667	0.71	0.54	1.35	0.105	0.71	M	R	100
S14	couk	kuk	Spike10	Spiky	plosive	voiceless	voiceless_plosive	45	Agency FB	563.769	1642	512.436	CVC	kk	u	4	3	1	23	7	4.99827	6.99857	51.08	19.05	0.51	2.97	M	R	100
S14	toucu	tuky	Spike11	Spiky	plosive	voiceless	voiceless_plosive	169	Gabriola	514.677	2365	583.904	CVCV	tk	uy	5	4	1	4	0	0.8325	0.035	2.22	0.07	0.555	0.035	M	R	100
S14	linou	linu	Curve1	Curvy	sonorant	voiced	sonorant	186	Gabriola	723.18	3776	493.446	CVCV	ln	iu	5	4	3	5	5	0.27	0.136667	2.28	0.61	0.02	0.07	M	R	100
S14	pouki	puki	Curve13	Curvy	plosive	voiceless	voiceless_plosive	205	Agency FB	628.924	2940	631.741	CVCV	pk	ui	5	4	1	6	0	0.242727	0.98	0.92	1.89	0.05	0.98	M	R	100
S14	imale	imal	Spike10	Spiky	sonorant	voiced	sonorant	176	Gabriola	517.149	3922	556.284	VCVC	ml	ia	5	4	4	5	3	0.3225	0.14	1.11	0.14	0.085	0.14	M	R	100
S14	innim	inim	Spike11	Spiky	sonorant	voiced	sonorant	123	Agency FB	658.256	3684	611.853	VCVC	nm	ii	5	4	3	7	0	0.3	0	0.49	0	0.3	0	M	R	100
S14	anoul	anul	Curve15	Curvy	sonorant	voiced	sonorant	156	Gabriola	532.359	3048	480.635	VCVC	nl	au	5	4	3	5	0	1.13455	0	7.34	0	0.39	0	M	R	100
S14	ipipe	ipip	Curve19	Curvy	plosive	voiceless	voiceless_plosive	254	Gabriola	564.835	3560	616.639	VCVC	pp	ii	5	4	1	4	2	0.0533333	1.55	0.15	1.55	0.01	1.55	M	R	100
S14	touca	tuka	Curve5	Curvy	plosive	voiceless	voiceless_plosive	133	Agency FB	525.103	2505	592.426	CVCV	tk	ua	5	4	1	11	2	1.49235	0.71	19.27	2.03	0.03	0.405	M	R	100
S14	namie	nami	Curve7	Curvy	sonorant	voiced	sonorant	193	Gabriola	708.857	1608	589.179	CVCV	nm	ai	5	4	4	10	4	0.33	0.07	1.27	0.07	0.05	0.07	M	R	100
S14	oulil	ulil	Curve4	Curvy	sonorant	voiced	sonorant	19	Gabriola	684.348	1796	620.258	VCVC	ll	ui	5	4	4	1	1	0.01	0	0.01	0	0.01	0	M	R	100
S14	nannu	nany	Curve7	Curvy	sonorant	voiced	sonorant	146	Gabriola	501.452	2884	738.089	CVCV	nn	ay	5	4	3	4	0	1.78	0	1.78	0	1.78	0	M	R	100
S14	oulim	ulim	Spike8	Spiky	sonorant	voiced	sonorant	137	Agency FB	558.451	2022	572.66	VCVC	lm	ui	5	4	3	3	0	3.74667	0	36.9	0	0.26	0	M	R	100
S14	lami	lami	Spike1	Spiky	sonorant	voiced	sonorant	60	Agency FB	629.793	2218	596.376	CVCV	lm	ai	4	4	3	14	9	0.292	0.98	2.28	1.42	0.015	1.15	M	R	100
S14	dubu	dyby	Curve15	Curvy	plosive	voiced	voiced_plosive	91	Agency FB	627.552	1314	608.184	CVCV	db	yy	4	4	2	1	0	7.76521	5.5645	289.63	78.58	0.34	0.71	M	R	100
S14	numue	nymy	Curve15	Curvy	sonorant	voiced	sonorant	221	Gabriola	718.755	1991	664.057	CVCV	nm	yy	5	4	4	0	1	0.311429	0	1.48	0	0.08	0	M	R	100
S14	icute	ikyt	Spike3	Spiky	plosive	voiceless	voiceless_plosive	197	Gabriola	517.005	2713	494.939	VCVC	kt	iy	5	4	1	0	0	0.035	0.07	0.06	0.07	0.035	0.07	M	R	100
S14	lumue	lymy	Curve5	Curvy	sonorant	voiced	sonorant	115	Gabriola	484.908	3462	523.317	CVCV	lm	yy	5	4	4	2	0	40.26	3.18	537.44	3.18	0.545	3.18	M	R	100
S14	gugou	gygu	Curve15	Curvy	plosive	voiced	voiced_plosive	43	Agency FB	630.811	3824	585.242	CVCV	gg	yu	5	4	2	0	0	0.06	0	0.12	0	0.06	0	M	R	100
S14	adude	adyd	Curve13	Curvy	plosive	voiced	voiced_plosive	213	Agency FB	514.956	2627	539.294	VCVC	dd	ay	5	4	2	2	0	0.205	0	0.27	0	0.205	0	M	R	100
S14	lalla	lala	Curve5	Curvy	sonorant	voiced	sonorant	166	Agency FB	696.451	3792	555.858	CVCV	ll	aa	5	4	3	12	3	0.005	0	0.01	0	0.005	0	M	R	100
S14	noune	nun	Spike11	Spiky	sonorant	voiced	sonorant	229	Gabriola	715.442	3340	571.112	CVC	nn	u	5	3	3	8	5	0.0133333	0.105	0.04	0.14	0	0.105	M	R	100
S14	mimue	mimy	Curve13	Curvy	sonorant	voiced	sonorant	21	Agency FB	558.535	3019	459.103	CVCV	mm	iy	5	4	4	7	3	0.665937	0.363333	7.29	0.61	0.185	0.34	M	R	100
S14	nilou	nilu	Curve13	Curvy	sonorant	voiced	sonorant	75	Agency FB	589.869	1507	617.272	CVCV	nl	iu	5	4	4	4	2	0.00333333	0	0.01	0	0	0	M	R	100
S14	puc	pyk	Curve5	Curvy	plosive	voiceless	voiceless_plosive	96	Agency FB	599.078	2445	551.613	CVC	pk	y	3	3	1	19	14	23.8664	0	259.01	0	0.28	0	M	R	100
S14	umine	ymin	Curve5	Curvy	sonorant	voiced	sonorant	113	Agency FB	625.19	3872	671.505	VCVC	mn	yi	5	4	3	7	6	0.6975	0.07	1.43	0.07	0.565	0.07	M	R	100
S14	amane	aman	Spike17	Spiky	sonorant	voiced	sonorant	80	Agency FB	660.234	3264	548.399	VCVC	mn	aa	5	4	3	12	8	2.87556	8.13889	59.8	46.76	0.275	2.09	M	R	100
S14	badie	badi	Curve7	Curvy	plosive	voiced	voiced_plosive	135	Gabriola	630.848	2474	737.774	CVCV	bd	ai	5	4	2	20	4	0.843881	2.4725	11.45	14.86	0.15	0.675	M	R	100
S14	linni	lini	Curve15	Curvy	sonorant	voiced	sonorant	107	Gabriola	540.728	3714	654.895	CVCV	ln	ii	5	4	4	6	0	0	0	0	0	0	0	M	R	100
S14	louni	luni	Spike10	Spiky	sonorant	voiced	sonorant	248	Gabriola	608.749	3313	519.851	CVCV	ln	ui	5	4	4	0	1	0.0133333	0	0.03	0	0.01	0	M	R	100
S14	touki	tuki	Curve1	Curvy	plosive	voiceless	voiceless_plosive	219	Gabriola	522.153	3677	627.385	CVCV	tk	ui	5	4	1	5	0	0.02	0	0.05	0	0.01	0	M	R	100
S14	acape	akap	Curve7	Curvy	plosive	voiceless	voiceless_plosive	46	Agency FB	662.392	1337	563.769	VCVC	kp	aa	5	4	1	4	2	2.581	5.205	19.48	10.34	0.01	5.205	M	R	100
S14	ikuk	ikyk	Curve7	Curvy	plosive	voiceless	voiceless_plosive	139	Gabriola	517.992	1948	544.153	VCVC	kk	iy	4	4	1	0	0	2.27522	2.3	14.32	2.3	0.2	2.3	M	R	100
S14	ugade	ygad	Spike2	Spiky	plosive	voiced	voiced_plosive	77	Gabriola	567.588	1270	505.387	VCVC	gd	ya	5	4	2	2	1	52.9633	0	139.84	0	12.6	0	M	R	100
S14	munou	mynu	Spike3	Spiky	sonorant	voiced	sonorant	190	Gabriola	597.728	1223	560.989	CVCV	mn	yu	5	4	3	2	1	26.8319	0	360.9	0	0.675	0	M	R	100
S14	pukou	pyku	Curve15	Curvy	plosive	voiceless	voiceless_plosive	102	Gabriola	522.788	1363	704.332	CVCV	pk	yu	5	4	1	0	0	42.6427	0	573.72	0	0.415	0	M	R	100
S14	gabe	gab	Spike3	Spiky	plosive	voiced	voiced_plosive	200	Gabriola	623.397	1191	633.982	CVC	gb	a	4	3	2	25	15	0.0228571	0.24	0.1	0.34	0.01	0.24	M	R	100
S14	lanou	lanu	Curve4	Curvy	sonorant	voiced	sonorant	68	Gabriola	694.567	3487	532.397	CVCV	ln	au	5	4	3	0	0	21.3895	0	292.55	0	1.08	0	M	R	100
S14	minnu	miny	Curve7	Curvy	sonorant	voiced	sonorant	4	Agency FB	570.123	2392	511.671	CVCV	mn	iy	5	4	3	12	1	0.742632	0	7.29	0	0.04	0	M	R	100
S14	gubi	gybi	Spike1	Spiky	plosive	voiced	voiced_plosive	215	Gabriola	560.283	1949	690.106	CVCV	gb	yi	4	4	2	5	2	0.094	2.03	0.31	2.03	0.01	2.03	M	R	100
S14	ugude	ygyd	Spike20	Spiky	plosive	voiced	voiced_plosive	244	Gabriola	480.735	2639	507.062	VCVC	gd	yy	5	4	2	0	0	0.1025	0	0.24	0	0.08	0	M	R	100
S14	nalle	nal	Curve4	Curvy	sonorant	voiced	sonorant	59	Agency FB	596.376	2720	552.787	CVC	nl	a	5	3	3	24	12	6.62667	0	26.48	0	0.09	0	M	R	100
S14	bougu	bugy	Spike20	Spiky	plosive	voiced	voiced_plosive	180	Agency FB	540.419	3055	517.713	CVCV	bg	uy	5	4	2	6	4	1.1235	1.315	10.22	1.35	0.36	1.315	M	R	100
S14	lula	lyla	Curve7	Curvy	sonorant	voiced	sonorant	209	Gabriola	504.287	1674	577.713	CVCV	ll	ya	4	4	4	8	6	0.0133333	0	0.03	0	0.01	0	M	R	100
S14	loune	lun	Curve1	Curvy	sonorant	voiced	sonorant	9	Gabriola	568.478	1402	428.228	CVC	ln	u	5	3	3	13	9	0.605	0	1.37	0	0.525	0	M	R	100
S14	umam	ymam	Spike20	Spiky	sonorant	voiced	sonorant	226	Agency FB	477.222	3816	506.752	VCVC	mm	ya	4	4	3	6	2	1.063	0.2	7.29	0.2	0.155	0.2	M	R	100
S14	imoul	imul	Curve15	Curvy	sonorant	voiced	sonorant	74	Agency FB	617.272	3657	531.465	VCVC	ml	iu	5	4	3	3	0	0.00666667	0.71	0.01	1.35	0.01	0.71	M	R	100
S14	lulle	lyl	Spike20	Spiky	sonorant	voiced	sonorant	256	Gabriola	558.492	2471	734.127	CVC	ll	y	5	3	4	17	3	8.91182	0	58.29	0	0.03	0	M	R	100
S14	iloum	ilum	Spike2	Spiky	sonorant	voiced	sonorant	154	Gabriola	472.761	3481	481.688	VCVC	lm	iu	5	4	4	2	2	0.965385	0	5.11	0	0.25	0	M	R	100
S14	unum	ynym	Curve13	Curvy	sonorant	voiced	sonorant	99	Agency FB	543.384	3735	593	VCVC	nm	yy	4	4	3	1	0	0.01	0	0.01	0	0.01	0	M	R	100
S14	tutou	tytu	Spike11	Spiky	plosive	voiceless	voiceless_plosive	30	Gabriola	631.117	2532	544.627	CVCV	tt	yu	5	4	1	4	3	0	0	0	0	0	0	M	R	100
S14	apute	apyt	Curve4	Curvy	plosive	voiceless	voiceless_plosive	138	Gabriola	544.153	3050	558.451	VCVC	pt	ay	5	4	1	6	3	9.12167	5.54	87.91	13.65	0.18	2.77	M	R	100
S14	nal	nal	Spike1	Spiky	sonorant	voiced	sonorant	220	Agency FB	664.057	2030	522.153	CVC	nl	a	3	3	4	24	14	0	0	0	0	0	0	M	R	100
S14	muma	myma	Spike3	Spiky	sonorant	voiced	sonorant	17	Gabriola	510.919	3888	501.415	CVCV	mm	ya	4	4	3	8	7	1.03667	5.014	9.87	12.03	0.25	6.08	M	R	100
S14	utate	ytat	Spike1	Spiky	plosive	voiceless	voiceless_plosive	108	Agency FB	524.136	3850	540.728	VCVC	tt	ya	5	4	1	2	3	0.113333	0	0.27	0	0.06	0	M	R	100
S14	aloum	alum	Spike10	Spiky	sonorant	voiced	sonorant	234	Gabriola	500.924	3392	490.428	VCVC	lm	au	5	4	4	6	2	2.50778	6.69	19.22	13.31	0.11	6.69	M	R	100
S14	upipe	ypip	Curve18	Curvy	plosive	voiceless	voiceless_plosive	117	Agency FB	597.982	1199	814.025	VCVC	pp	yi	5	4	1	1	2	4.84	8.53667	36.47	23.99	0.175	1.15	M	R	100
S14	mounu	muny	Spike20	Spiky	sonorant	voiced	sonorant	121	Agency FB	571.234	3163	531.07	CVCV	mn	uy	5	4	4	5	2	0	0	0	0	0	0	M	R	100
S15	ounul	unyl	Curve7	Curvy	sonorant	voiced	sonorant	222	Gabriola	667.952	3921	675.133	VCVC	nl	uy	5	4	3	2	0	2.05077	7.5	15.36	10.07	0.66	7.5	M	R	100
S15	tutou	tytu	Spike3	Spiky	plosive	voiceless	voiceless_plosive	19	Gabriola	753.594	1880	633.218	CVCV	tt	yu	5	4	1	4	3	0	0	0	0	0	0	M	R	100
S15	minnu	miny	Spike11	Spiky	sonorant	voiced	sonorant	235	Agency FB	833.6	1103	563.149	CVCV	mn	iy	5	4	3	12	1	0.742632	0	7.29	0	0.04	0	M	R	100
S15	toutu	tuty	Curve15	Curvy	plosive	voiceless	voiceless_plosive	91	Gabriola	911.556	2784	1054.17	CVCV	tt	uy	5	4	1	7	7	0.46	0	0.83	0	0.46	0	M	R	100
S15	pouki	puki	Curve13	Curvy	plosive	voiceless	voiceless_plosive	142	Agency FB	583.658	2034	464.603	CVCV	pk	ui	5	4	1	6	0	0.242727	0.98	0.92	1.89	0.05	0.98	M	R	100
S15	touca	tuka	Curve4	Curvy	plosive	voiceless	voiceless_plosive	185	Gabriola	705.758	2429	809.479	CVCV	tk	ua	5	4	1	11	2	1.49235	0.71	19.27	2.03	0.03	0.405	M	R	100
S15	loume	lum	Curve5	Curvy	sonorant	voiced	sonorant	202	Gabriola	631.909	3426	592.301	CVC	lm	u	5	3	4	19	7	0.605	0.71	1.37	1.35	0.525	0.71	M	R	100
S15	gubi	gybi	Spike8	Spiky	plosive	voiced	voiced_plosive	148	Agency FB	651.273	2359	623.619	CVCV	gb	yi	4	4	2	5	2	0.094	2.03	0.31	2.03	0.01	2.03	M	R	100
S15	nalli	nali	Spike2	Spiky	sonorant	voiced	sonorant	78	Agency FB	859.024	1980	772.69	CVCV	nl	ai	5	4	3	13	0	6.62667	2.5025	26.48	7.64	0.09	1.115	M	R	100
S15	igabe	igab	Spike10	Spiky	plosive	voiced	voiced_plosive	167	Gabriola	538.895	2216	705.771	VCVC	gb	ia	5	4	2	1	1	0	0	0	0	0	0	M	R	100
S15	oumul	umyl	Curve5	Curvy	sonorant	voiced	sonorant	250	Gabriola	931.905	1202	1176.58	VCVC	ml	uy	5	4	3	2	1	12.807	15.9038	259.01	77.16	0.23	0.61	M	R	100
S15	puc	pyk	Curve18	Curvy	plosive	voiceless	voiceless_plosive	63	Agency FB	1080.2	3348	775.836	CVC	pk	y	3	3	1	19	14	23.8664	0	259.01	0	0.28	0	M	R	100
S15	immal	imal	Spike1	Spiky	sonorant	voiced	sonorant	223	Agency FB	656.127	1041	667.952	VCVC	ml	ia	5	4	3	5	0	0.171667	0.71	0.54	1.35	0.105	0.71	M	R	100
S15	ibude	ibyd	Curve15	Curvy	plosive	voiced	voiced_plosive	107	Gabriola	646.829	1285	706.444	VCVC	bd	iy	5	4	2	0	0	0	0	0	0	0	0	M	R	100
S15	ikuk	ikyk	Curve7	Curvy	plosive	voiceless	voiceless_plosive	197	Agency FB	571.294	3716	931.276	VCVC	kk	iy	4	4	1	0	0	2.27522	2.3	14.32	2.3	0.2	2.3	M	R	100
S15	namie	nami	Curve7	Curvy	sonorant	voiced	sonorant	155	Gabriola	1266.49	1725	1397.51	CVCV	nm	ai	5	4	4	10	4	0.33	0.07	1.27	0.07	0.05	0.07	M	R	100
S15	ninne	nin	Spike8	Spiky	sonorant	voiced	sonorant	42	Agency FB	724.367	2643	758.728	CVC	nn	i	5	3	4	22	2	4.17545	1.89	26.48	3.04	0.53	1.89	M	R	100
S15	gagou	gagu	Spike2	Spiky	plosive	voiced	voiced_plosive	137	Gabriola	618.002	3894	780.67	CVCV	gg	au	5	4	2	8	3	1.56643	1.315	10.22	1.35	0.95	1.315	M	R	100
S15	digou	digu	Spike1	Spiky	plosive	voiced	voiced_plosive	208	Agency FB	784.752	3090	845.188	CVCV	dg	iu	5	4	2	3	0	1.576	0.453333	13.27	1.15	0.115	0.14	M	R	100
S15	lumue	lymy	Spike3	Spiky	sonorant	voiced	sonorant	62	Gabriola	775.836	2871	1012.84	CVCV	lm	yy	5	4	4	2	0	40.26	3.18	537.44	3.18	0.545	3.18	M	R	100
S15	agade	agad	Curve5	Curvy	plosive	voiced	voiced_plosive	172	Agency FB	854.222	1303	759.631	VCVC	gd	aa	5	4	2	12	6	0.1772	0.735714	2.3	3.38	0.01	0.41	M	R	100
S15	mune	myn	Spike3	Spiky	sonorant	voiced	sonorant	8	Agency FB	812.858	3440	648.808	CVC	mn	y	4	3	4	19	18	26.8319	21.9314	360.9	140.14	0.675	0.74	M	R	100
S15	gouga	guga	Curve4	Curvy	plosive	voiced	voiced_plosive	178	Agency FB	587.955	2572	613.41	CVCV	gg	ua	5	4	2	6	3	0	0.07	0	0.07	0	0.07	M	R	100
S15	namue	namy	Spike11	Spiky	sonorant	voiced	sonorant	41	Agency FB	758.728	1781	565.422	CVCV	nm	ay	5	4	4	1	0	1.78	0	1.78	0	1.78	0	M	R	100
S15	adibe	adib	Curve5	Curvy	plosive	voiced	voiced_plosive	59	Gabriola	915.742	3632	1099.34	VCVC	db	ai	5	4	2	3	2	0.1225	0.07	0.27	0.14	0.105	0.07	M	R	100
S15	umoum	ymum	Curve13	Curvy	sonorant	voiced	sonorant	131	Gabriola	556.001	3411	668.89	VCVC	mm	yu	5	4	4	1	0	0.6975	0	1.43	0	0.565	0	M	R	100
S15	numue	nymy	Spike1	Spiky	sonorant	voiced	sonorant	13	Agency FB	722.469	2784	735.783	CVCV	nm	yy	5	4	4	0	1	0.311429	0	1.48	0	0.08	0	M	R	100
S15	anoul	anul	Spike2	Spiky	sonorant	voiced	sonorant	247	Agency FB	561.95	2238	1406.46	VCVC	nl	au	5	4	3	5	0	1.13455	0	7.34	0	0.39	0	M	R	100
S15	oumum	umym	Spike20	Spiky	sonorant	voiced	sonorant	53	Gabriola	832.493	1751	588.356	VCVC	mm	uy	5	4	4	0	0	12.807	5.11333	259.01	14.59	0.23	0.61	M	R	100
S15	icute	ikyt	Curve7	Curvy	plosive	voiceless	voiceless_plosive	170	Agency FB	605.696	3049	777.98	VCVC	kt	iy	5	4	1	0	0	0.035	0.07	0.06	0.07	0.035	0.07	M	R	100
S15	aloum	alum	Spike1	Spiky	sonorant	voiced	sonorant	21	Gabriola	584.059	3998	649.614	VCVC	lm	au	5	4	4	6	2	2.50778	6.69	19.22	13.31	0.11	6.69	M	R	100
S15	pupue	pypy	Curve5	Curvy	plosive	voiceless	voiceless_plosive	224	Agency FB	666.825	3421	656.127	CVCV	pp	yy	5	4	1	1	1	1.81966	0.07	16.88	0.07	0.32	0.07	M	R	100
S15	ugade	ygad	Spike17	Spiky	plosive	voiced	voiced_plosive	111	Gabriola	633.092	3865	1231.19	VCVC	gd	ya	5	4	2	2	1	52.9633	0	139.84	0	12.6	0	M	R	100
S15	iloum	ilum	Curve4	Curvy	sonorant	voiced	sonorant	203	Gabriola	595.158	2666	631.909	VCVC	lm	iu	5	4	4	2	2	0.965385	0	5.11	0	0.25	0	M	R	100
S15	immim	imim	Curve13	Curvy	sonorant	voiced	sonorant	216	Gabriola	891.95	1060	801.46	VCVC	mm	ii	5	4	3	4	0	0.469286	0	1.82	0	0.165	0	M	R	100
S15	noul	nul	Curve15	Curvy	sonorant	voiced	sonorant	104	Agency FB	1018.18	1845	559.495	CVC	nl	u	4	3	4	18	7	9.435	16.1033	37.84	32.7	3.145	8.45	M	R	100
S15	unnim	ynim	Spike2	Spiky	sonorant	voiced	sonorant	188	Gabriola	691.325	3546	742.856	VCVC	nm	yi	5	4	3	7	0	3.70632	0	43.12	0	0.68	0	M	R	100
S15	umine	ymin	Spike8	Spiky	sonorant	voiced	sonorant	160	Gabriola	1459.41	3835	979.714	VCVC	mn	yi	5	4	3	7	6	0.6975	0.07	1.43	0.07	0.565	0.07	M	R	100
S15	ikak	ikak	Curve18	Curvy	plosive	voiceless	voiceless_plosive	144	Gabriola	574.697	3243	656.455	VCVC	kk	ia	4	4	1	1	0	2.27522	0.836667	14.32	2.3	0.2	0.14	M	R	100
S15	nune	nyn	Curve1	Curvy	sonorant	voiced	sonorant	24	Agency FB	1125.23	2901	883.887	CVC	nn	y	4	3	3	11	10	3.789	0	19.22	0	0.855	0	M	R	100
S15	nannu	nany	Curve19	Curvy	sonorant	voiced	sonorant	60	Gabriola	854.985	2646	915.742	CVCV	nn	ay	5	4	3	4	0	1.78	0	1.78	0	1.78	0	M	R	100
S15	linni	lini	Spike20	Spiky	sonorant	voiced	sonorant	211	Agency FB	722.011	1888	806.882	CVCV	ln	ii	5	4	4	6	0	0	0	0	0	0	0	M	R	100
S15	mounu	muny	Curve13	Curvy	sonorant	voiced	sonorant	251	Gabriola	962.007	2189	931.905	CVCV	mn	uy	5	4	4	5	2	0	0	0	0	0	0	M	R	100
S15	itape	itap	Curve1	Curvy	plosive	voiceless	voiceless_plosive	32	Gabriola	710.581	3595	529.619	VCVC	tp	ia	5	4	1	2	3	1.70031	1.90308	20.13	12.91	0.19	0.14	M	R	100
S15	bigu	bigy	Spike17	Spiky	plosive	voiced	voiced_plosive	220	Agency FB	641.188	3109	823.549	CVCV	bg	iy	4	4	2	7	3	0.346842	7.29111	4.19	30.88	0.01	0.61	M	R	100
S15	unum	ynym	Curve4	Curvy	sonorant	voiced	sonorant	74	Agency FB	652.68	2081	641.643	VCVC	nm	yy	4	4	3	1	0	0.01	0	0.01	0	0.01	0	M	R	100
S15	dubu	dyby	Curve15	Curvy	plosive	voiced	voiced_plosive	28	Gabriola	585.24	3427	882.622	CVCV	db	yy	4	4	2	1	0	7.76521	5.5645	289.63	78.58	0.34	0.71	M	R	100
S15	ikite	ikit	Spike10	Spiky	plosive	voiceless	voiceless_plosive	196	Agency FB	931.276	3068	917.333	VCVC	kt	ii	5	4	1	6	1	2.87	0.07	4.66	0.07	2.87	0.07	M	R	100
S15	linou	linu	Curve4	Curvy	sonorant	voiced	sonorant	154	Agency FB	1397.51	2109	842.578	CVCV	ln	iu	5	4	3	5	5	0.27	0.136667	2.28	0.61	0.02	0.07	M	R	100
S15	baga	baga	Curve1	Curvy	plosive	voiced	voiced_plosive	134	Gabriola	602.358	3324	766.74	CVCV	bg	aa	4	4	2	20	9	4.53875	3.7325	20.64	11.96	0.85	1.45	M	R	100
S15	namme	nam	Curve7	Curvy	sonorant	voiced	sonorant	72	Agency FB	944.589	1862	721.039	CVC	nm	a	5	3	3	20	2	0.208	0.706667	1.78	1.89	0.01	0.34	M	R	100
S15	louni	luni	Spike3	Spiky	sonorant	voiced	sonorant	71	Gabriola	721.039	1428	718.157	CVCV	ln	ui	5	4	4	0	1	0.0133333	0	0.03	0	0.01	0	M	R	100
S15	amane	aman	Curve13	Curvy	sonorant	voiced	sonorant	255	Agency FB	843.681	2852	587.947	VCVC	mn	aa	5	4	3	12	8	2.87556	8.13889	59.8	46.76	0.275	2.09	M	R	100
S15	ibibe	ibib	Curve18	Curvy	plosive	voiced	voiced_plosive	135	Gabriola	584.078	3280	602.358	VCVC	bb	ii	5	4	2	4	1	0.355	0	1.07	0	0.145	0	M	R	100
S15	ticou	tiku	Curve13	Curvy	plosive	voiceless	voiceless_plosive	108	Gabriola	676.264	3032	646.829	CVCV	tk	iu	5	4	1	8	1	3.06231	3.515	32.4	6.15	0.495	3.955	M	R	100
S15	tapou	tapu	Spike17	Spiky	plosive	voiceless	voiceless_plosive	2	Gabriola	718.757	3394	498.255	CVCV	tp	au	5	4	1	11	3	14.6746	0	280.62	0	0.025	0	M	R	100
S15	umane	yman	Spike10	Spiky	sonorant	voiced	sonorant	87	Gabriola	775.905	2856	697.757	VCVC	mn	ya	5	4	4	6	2	1.063	1.3875	7.29	4.26	0.155	0.61	M	R	100
S15	acape	akap	Curve5	Curvy	plosive	voiceless	voiceless_plosive	65	Agency FB	701.39	2657	676.243	VCVC	kp	aa	5	4	1	4	2	2.581	5.205	19.48	10.34	0.01	5.205	M	R	100
S15	ugude	ygyd	Spike11	Spiky	plosive	voiced	voiced_plosive	179	Gabriola	619.684	1186	587.955	VCVC	gd	yy	5	4	2	0	0	0.1025	0	0.24	0	0.08	0	M	R	100
S15	lami	lami	Curve1	Curvy	sonorant	voiced	sonorant	73	Gabriola	641.643	3424	944.589	CVCV	lm	ai	4	4	3	14	9	0.292	0.98	2.28	1.42	0.015	1.15	M	R	100
S15	abude	abyd	Curve13	Curvy	plosive	voiced	voiced_plosive	127	Agency FB	732.955	2104	870.955	VCVC	bd	ay	5	4	2	4	1	1.62857	1.62	4.75	1.62	0.63	1.62	M	R	100
S15	nunie	nyni	Curve18	Curvy	sonorant	voiced	sonorant	243	Agency FB	651.647	2963	1689.01	CVCV	nn	yi	5	4	4	4	3	0.374286	0	1.11	0	0.16	0	M	R	100
S15	nanu	nany	Spike10	Spiky	sonorant	voiced	sonorant	180	Gabriola	631.649	2356	619.684	CVCV	nn	ay	4	4	4	4	4	1.78	0.07	1.78	0.07	1.78	0.07	M	R	100
S15	aname	anam	Curve1	Curvy	sonorant	voiced	sonorant	9	Gabriola	657.442	2848	812.858	VCVC	nm	aa	5	4	4	10	2	0.522381	2.77	4.91	5.47	0.12	2.77	M	R	100
S15	aloul	alul	Spike20	Spiky	sonorant	voiced	sonorant	96	Agency FB	666.896	3215	591.184	VCVC	ll	au	5	4	4	5	0	0.252857	0	1.43	0	0.04	0	M	R	100
S15	lalla	lala	Curve1	Curvy	sonorant	voiced	sonorant	139	Gabriola	623.676	1683	659.715	CVCV	ll	aa	5	4	3	12	3	0.005	0	0.01	0	0.005	0	M	R	100
S15	uline	ylin	Spike17	Spiky	sonorant	voiced	sonorant	48	Gabriola	599.716	3037	842.688	VCVC	ln	yi	5	4	4	4	3	10.5014	1.08	55.43	1.55	2.6	1.08	M	R	100
S15	malla	mala	Curve18	Curvy	sonorant	voiced	sonorant	226	Gabriola	597.256	2438	1454.21	CVCV	ml	aa	5	4	4	31	4	0.564	1.45	6.46	1.55	0.03	1.45	M	R	100
S15	dagou	dagu	Spike20	Spiky	plosive	voiced	voiced_plosive	163	Gabriola	631.734	3484	633.717	CVCV	dg	au	5	4	2	7	2	22.952	4.595	109.88	7.97	0.28	4.595	M	R	100
S15	touki	tuki	Curve19	Curvy	plosive	voiceless	voiceless_plosive	6	Gabriola	559.499	1436	561.907	CVCV	tk	ui	5	4	1	5	0	0.02	0	0.05	0	0.01	0	M	R	100
S15	lulle	lyl	Curve18	Curvy	sonorant	voiced	sonorant	25	Agency FB	745.238	3364	1125.23	CVC	ll	y	5	3	4	17	3	8.91182	0	58.29	0	0.03	0	M	R	100
S15	puttu	pyty	Spike20	Spiky	plosive	voiceless	voiceless_plosive	244	Agency FB	597.397	2983	651.647	CVCV	pt	yy	5	4	1	5	3	0.562187	0.946667	3.16	1.69	0.175	0.95	M	R	100
S15	utape	ytap	Spike3	Spiky	plosive	voiceless	voiceless_plosive	146	Agency FB	606.922	3635	737.844	VCVC	tp	ya	5	4	1	2	3	0.272273	3.785	2.05	11.96	0.045	1.52	M	R	100
S15	apute	apyt	Spike17	Spiky	plosive	voiceless	voiceless_plosive	61	Agency FB	1012.84	1292	854.985	VCVC	pt	ay	5	4	1	6	3	9.12167	5.54	87.91	13.65	0.18	2.77	M	R	100
S15	boube	bub	Spike11	Spiky	plosive	voiced	voiced_plosive	174	Agency FB	903.782	1907	529.102	CVC	bb	u	5	3	2	18	10	0.970769	7.64571	7.37	30.88	0.02	0.14	M	R	100
S15	lummu	lymy	Spike17	Spiky	sonorant	voiced	sonorant	98	Gabriola	700.194	2310	702.065	CVCV	lm	yy	5	4	3	2	0	25.0616	50.6045	453.95	349.46	0.5	0.14	M	R	100
S15	douga	duga	Curve18	Curvy	plosive	voiced	voiced_plosive	118	Agency FB	611.636	1012	608.455	CVCV	dg	ua	5	4	2	7	3	0.6325	0.575	2.61	1.08	0.15	0.575	M	R	100
S15	quipe	kip	Spike10	Spiky	plosive	voiceless	voiceless_plosive	199	Agency FB	805.606	3306	991.32	CVC	kp	i	5	3	1	32	5	1.88149	4.284	24.13	17.36	0.3	0.34	M	R	100
S15	gugou	gygu	Spike8	Spiky	plosive	voiced	voiced_plosive	143	Agency FB	656.455	1811	583.658	CVCV	gg	yu	5	4	2	0	0	0.06	0	0.12	0	0.06	0	M	R	100
S15	imale	imal	Curve15	Curvy	sonorant	voiced	sonorant	207	Agency FB	845.188	1526	933.605	VCVC	ml	ia	5	4	4	5	3	0.3225	0.14	1.11	0.14	0.085	0.14	M	R	100
S15	imane	iman	Spike10	Spiky	sonorant	voiced	sonorant	249	Gabriola	1176.58	3427	768.513	VCVC	mn	ia	5	4	4	9	4	0.3225	0	1.11	0	0.085	0	M	R	100
S15	bougu	bugy	Curve7	Curvy	plosive	voiced	voiced_plosive	136	Agency FB	780.67	1145	584.078	CVCV	bg	uy	5	4	2	6	4	1.1235	1.315	10.22	1.35	0.36	1.315	M	R	100
S15	nal	nal	Curve15	Curvy	sonorant	voiced	sonorant	195	Gabriola	917.333	3845	582.142	CVC	nl	a	3	3	4	24	14	0	0	0	0	0	0	M	R	100
S15	ipipe	ipip	Curve1	Curvy	plosive	voiceless	voiceless_plosive	177	Gabriola	613.41	2466	679.993	VCVC	pp	ii	5	4	1	4	2	0.0533333	1.55	0.15	1.55	0.01	1.55	M	R	100
S15	loune	lun	Spike3	Spiky	sonorant	voiced	sonorant	212	Gabriola	870.254	1872	722.011	CVC	ln	u	5	3	3	13	9	0.605	0	1.37	0	0.525	0	M	R	100
S15	lanou	lanu	Curve18	Curvy	sonorant	voiced	sonorant	233	Agency FB	623.464	2936	681.155	CVCV	ln	au	5	4	3	0	0	21.3895	0	292.55	0	1.08	0	M	R	100
S15	pukou	pyku	Curve4	Curvy	plosive	voiceless	voiceless_plosive	166	Agency FB	705.771	2865	561.813	CVCV	pk	yu	5	4	1	0	0	42.6427	0	573.72	0	0.415	0	M	R	100
S15	kipou	kipu	Spike1	Spiky	plosive	voiceless	voiceless_plosive	189	Gabriola	798.424	1536	691.325	CVCV	kp	iu	5	4	1	4	1	15.3932	0	389.49	0	2.24	0	M	R	100
S15	cuke	kyk	Spike1	Spiky	plosive	voiceless	voiceless_plosive	184	Gabriola	809.479	2755	1170.55	CVC	kk	y	4	3	1	17	6	2.40286	2.7225	16.88	8.45	0.55	1.15	M	R	100
S15	idide	idid	Spike2	Spiky	plosive	voiced	voiced_plosive	100	Gabriola	904.485	2673	796.758	VCVC	dd	ii	5	4	2	2	0	4.3735	3.92	49.07	3.92	0.74	3.92	M	R	100
S15	doudi	dudi	Spike1	Spiky	plosive	voiced	voiced_plosive	229	Agency FB	574.585	3036	671.153	CVCV	dd	ui	5	4	2	5	1	57.155	0	109.88	0	57.155	0	M	R	100
S15	guibe	gib	Spike3	Spiky	plosive	voiced	voiced_plosive	206	Agency FB	933.605	3913	717.113	CVC	gb	i	5	3	2	10	2	0	0	0	0	0	0	M	R	100
S15	amil	amil	Curve19	Curvy	sonorant	voiced	sonorant	29	Agency FB	904.574	1650	585.24	VCVC	ml	ai	4	4	4	10	5	37.4928	41.2767	360.9	143.45	3.46	9.46	M	R	100
S15	puti	pyti	Spike11	Spiky	plosive	voiceless	voiceless_plosive	79	Agency FB	927.754	1094	859.024	CVCV	pt	yi	4	4	1	9	8	0.562187	0.57	3.16	1.69	0.175	0.27	M	R	100
S15	lula	lyla	Spike20	Spiky	sonorant	voiced	sonorant	158	Agency FB	889.395	3605	1061.9	CVCV	ll	ya	4	4	4	8	6	0.0133333	0	0.03	0	0.01	0	M	R	100
S15	atupe	atyp	Spike8	Spiky	plosive	voiceless	voiceless_plosive	70	Gabriola	718.157	3359	678.066	VCVC	tp	ay	5	4	1	1	0	0.846667	0	2.26	0	0.2	0	M	R	100
S15	mimue	mimy	Curve19	Curvy	sonorant	voiced	sonorant	193	Gabriola	978.196	2678	861.088	CVCV	mm	iy	5	4	4	7	3	0.665937	0.363333	7.29	0.61	0.185	0.34	M	R	100
S15	imoul	imul	Spike2	Spiky	sonorant	voiced	sonorant	18	Agency FB	633.218	3402	551.387	VCVC	ml	iu	5	4	3	3	0	0.00666667	0.71	0.01	1.35	0.01	0.71	M	R	100
S15	badie	badi	Curve19	Curvy	plosive	voiced	voiced_plosive	240	Agency FB	1237.57	3693	1327.28	CVCV	bd	ai	5	4	2	20	4	0.843881	2.4725	11.45	14.86	0.15	0.675	M	R	100
S15	utate	ytat	Curve15	Curvy	plosive	voiceless	voiceless_plosive	140	Gabriola	573.436	2199	623.676	VCVC	tt	ya	5	4	1	2	3	0.113333	0	0.27	0	0.06	0	M	R	100
S15	lumou	lymu	Curve4	Curvy	sonorant	voiced	sonorant	125	Agency FB	584.047	3335	578.826	CVCV	lm	yu	5	4	3	1	0	25.0616	4.17556	453.95	11.01	0.5	0.14	M	R	100
S15	oulim	ulim	Spike10	Spiky	sonorant	voiced	sonorant	3	Agency FB	600.703	3756	718.757	VCVC	lm	ui	5	4	3	3	0	3.74667	0	36.9	0	0.26	0	M	R	100
S15	munou	mynu	Curve5	Curvy	sonorant	voiced	sonorant	120	Agency FB	602.725	1646	643.004	CVCV	mn	yu	5	4	3	2	1	26.8319	0	360.9	0	0.675	0	M	R	100
S15	innim	inim	Curve15	Curvy	sonorant	voiced	sonorant	22	Gabriola	751.06	1250	584.059	VCVC	nm	ii	5	4	3	7	0	0.3	0	0.49	0	0.3	0	M	R	100
S15	bube	byb	Curve4	Curvy	plosive	voiced	voiced_plosive	191	Gabriola	670.275	2414	585.132	CVC	bb	y	4	3	2	18	9	0.11	0	0.2	0	0.11	0	M	R	100
S15	nalle	nal	Spike11	Spiky	sonorant	voiced	sonorant	228	Agency FB	671.153	2949	681.046	CVC	nl	a	5	3	3	24	12	6.62667	0	26.48	0	0.09	0	M	R	100
S15	pouke	puk	Spike8	Spiky	plosive	voiceless	voiceless_plosive	147	Gabriola	623.619	2480	606.922	CVC	pk	u	5	3	1	20	3	13.0076	43.4273	366.22	349.32	1.19	5	M	R	100
S15	adude	adyd	Spike3	Spiky	plosive	voiced	voiced_plosive	168	Gabriola	712.178	1133	538.895	VCVC	dd	ay	5	4	2	2	0	0.205	0	0.27	0	0.205	0	M	R	100
S15	noune	nun	Curve19	Curvy	sonorant	voiced	sonorant	90	Agency FB	1054.17	2125	807.794	CVC	nn	u	5	3	3	8	5	0.0133333	0.105	0.04	0.14	0	0.105	M	R	100
S15	couk	kuk	Curve19	Curvy	plosive	voiceless	voiceless_plosive	190	Agency FB	585.132	3370	798.424	CVC	kk	u	4	3	1	23	7	4.99827	6.99857	51.08	19.05	0.51	2.97	M	R	100
S15	buda	byda	Curve13	Curvy	plosive	voiced	voiced_plosive	181	Agency FB	592.794	1486	631.649	CVCV	bd	ya	4	4	2	8	5	0.4	0	0.4	0	0.4	0	M	R	100
S15	muma	myma	Spike11	Spiky	sonorant	voiced	sonorant	36	Gabriola	587.54	2968	961.459	CVCV	mm	ya	4	4	3	8	7	1.03667	5.014	9.87	12.03	0.25	6.08	M	R	100
S15	toucu	tuky	Spike2	Spiky	plosive	voiceless	voiceless_plosive	213	Gabriola	673.003	1625	870.254	CVCV	tk	uy	5	4	1	4	0	0.8325	0.035	2.22	0.07	0.555	0.035	M	R	100
S15	oumal	umal	Spike1	Spiky	sonorant	voiced	sonorant	123	Gabriola	545.529	2625	734.381	VCVC	ml	ua	5	4	4	1	0	3.74667	0	36.9	0	0.26	0	M	R	100
S15	upipe	ypip	Spike2	Spiky	plosive	voiceless	voiceless_plosive	101	Gabriola	844.437	1908	904.485	VCVC	pp	yi	5	4	1	1	2	4.84	8.53667	36.47	23.99	0.175	1.15	M	R	100
S15	lul	lyl	Spike17	Spiky	sonorant	voiced	sonorant	133	Agency FB	766.74	2546	689.77	CVC	ll	y	3	3	3	17	10	0.0133333	0.34	0.03	0.61	0.01	0.34	M	R	100
S15	apipe	apip	Spike11	Spiky	plosive	voiceless	voiceless_plosive	130	Agency FB	668.89	2766	542.952	VCVC	pp	ai	5	4	1	4	2	2.08125	8.87333	12.74	25.74	0.05	0.68	M	R	100
S15	umam	ymam	Spike17	Spiky	sonorant	voiced	sonorant	245	Gabriola	595.675	3262	597.397	VCVC	mm	ya	4	4	3	6	2	1.063	0.2	7.29	0.2	0.155	0.2	M	R	100
S15	idabe	idab	Curve7	Curvy	plosive	voiced	voiced_plosive	57	Gabriola	643.933	3284	628.136	VCVC	db	ia	5	4	2	1	1	0.231429	0	0.49	0	0.27	0	M	R	100
S15	catte	kat	Spike20	Spiky	plosive	voiceless	voiceless_plosive	219	Agency FB	823.549	3616	1089.23	CVC	kt	a	5	3	1	56	18	1.25914	3.68375	12.76	16.42	0.23	2.165	M	R	100
S15	ubibe	ybib	Spike10	Spiky	plosive	voiced	voiced_plosive	10	Gabriola	579.839	1396	657.442	VCVC	bb	yi	5	4	2	3	0	0	0	0	0	0	0	M	R	100
S16	digou	digu	Spike11	Spiky	plosive	voiced	voiced_plosive	52	Gabriola	839.532	1482	870.888	CVCV	dg	iu	5	4	2	3	0	1.576	0.453333	13.27	1.15	0.115	0.14	M	R	90
S16	idide	idid	Spike3	Spiky	plosive	voiced	voiced_plosive	244	Agency FB	804.082	3231	1038.62	VCVC	dd	ii	5	4	2	2	0	4.3735	3.92	49.07	3.92	0.74	3.92	M	R	90
S16	anoul	anul	Spike11	Spiky	sonorant	voiced	sonorant	179	Gabriola	956.444	2764	1771.71	VCVC	nl	au	5	4	3	5	0	1.13455	0	7.34	0	0.39	0	M	R	90
S16	loume	lum	Spike8	Spiky	sonorant	voiced	sonorant	177	Agency FB	864.029	3932	569.398	CVC	lm	u	5	3	4	19	7	0.605	0.71	1.37	1.35	0.525	0.71	M	R	90
S16	ikak	ikak	Curve4	Curvy	plosive	voiceless	voiceless_plosive	18	Gabriola	886.051	3320	876.145	VCVC	kk	ia	4	4	1	1	0	2.27522	0.836667	14.32	2.3	0.2	0.14	M	R	90
S16	unum	ynym	Curve19	Curvy	sonorant	voiced	sonorant	76	Agency FB	762.301	3506	1197.49	VCVC	nm	yy	4	4	3	1	0	0.01	0	0.01	0	0.01	0	M	R	90
S16	ibibe	ibib	Spike17	Spiky	plosive	voiced	voiced_plosive	237	Gabriola	1038.3	3180	766.455	VCVC	bb	ii	5	4	2	4	1	0.355	0	1.07	0	0.145	0	M	R	90
S16	mounu	muny	Curve19	Curvy	sonorant	voiced	sonorant	184	Gabriola	788.169	1654	1078.85	CVCV	mn	uy	5	4	4	5	2	0	0	0	0	0	0	M	R	90
S16	noune	nun	Spike1	Spiky	sonorant	voiced	sonorant	61	Agency FB	1465.1	3586	719.755	CVC	nn	u	5	3	3	8	5	0.0133333	0.105	0.04	0.14	0	0.105	M	R	90
S16	oumul	umyl	Curve7	Curvy	sonorant	voiced	sonorant	227	Gabriola	643.722	2332	764.083	VCVC	ml	uy	5	4	3	2	1	12.807	15.9038	259.01	77.16	0.23	0.61	M	R	90
S16	nal	nal	Spike3	Spiky	sonorant	voiced	sonorant	186	Agency FB	865.509	2078	728.44	CVC	nl	a	3	3	4	24	14	0	0	0	0	0	0	M	R	90
S16	nanu	nany	Curve4	Curvy	sonorant	voiced	sonorant	44	Agency FB	897.683	3942	689.617	CVCV	nn	ay	4	4	4	4	4	1.78	0.07	1.78	0.07	1.78	0.07	M	R	90
S16	quipe	kip	Spike11	Spiky	plosive	voiceless	voiceless_plosive	243	Gabriola	1038.62	1940	919.545	CVC	kp	i	5	3	1	32	5	1.88149	4.284	24.13	17.36	0.3	0.34	M	R	90
S16	bugue	byg	Curve13	Curvy	plosive	voiced	voiced_plosive	19	Agency FB	1299.48	1639	886.051	CVC	bg	y	5	3	2	20	7	0.546897	0.79	3.17	1.69	0.12	0.41	M	R	90
S16	linni	lini	Spike17	Spiky	sonorant	voiced	sonorant	139	Gabriola	729.385	1123	831.391	CVCV	ln	ii	5	4	4	6	0	0	0	0	0	0	0	M	R	90
S16	lulle	lyl	Spike10	Spiky	sonorant	voiced	sonorant	205	Gabriola	992.019	3359	1206.81	CVC	ll	y	5	3	4	17	3	8.91182	0	58.29	0	0.03	0	M	R	90
S16	mimue	mimy	Spike3	Spiky	sonorant	voiced	sonorant	93	Gabriola	1321.98	3548	782.073	CVCV	mm	iy	5	4	4	7	3	0.665937	0.363333	7.29	0.61	0.185	0.34	M	R	90
S16	iloum	ilum	Spike20	Spiky	sonorant	voiced	sonorant	200	Agency FB	757.614	2176	1577.49	VCVC	lm	iu	5	4	4	2	2	0.965385	0	5.11	0	0.25	0	M	R	90
S16	ugude	ygyd	Curve4	Curvy	plosive	voiced	voiced_plosive	97	Agency FB	693.918	3892	1050.06	VCVC	gd	yy	5	4	2	0	0	0.1025	0	0.24	0	0.08	0	M	R	90
S16	loune	lun	Spike17	Spiky	sonorant	voiced	sonorant	68	Agency FB	1414.69	3659	750.519	CVC	ln	u	5	3	3	13	9	0.605	0	1.37	0	0.525	0	M	R	90
S16	icute	ikyt	Curve5	Curvy	plosive	voiceless	voiceless_plosive	134	Agency FB	1082.82	3141	825.634	VCVC	kt	iy	5	4	1	0	0	0.035	0.07	0.06	0.07	0.035	0.07	M	R	90
S16	loula	lula	Curve15	Curvy	sonorant	voiced	sonorant	92	Agency FB	782.073	1021	626.729	CVCV	ll	ua	5	4	3	13	7	6.46417	9.70667	82.12	32.7	0.83	6.89	M	R	90
S16	touca	tuka	Spike3	Spiky	plosive	voiceless	voiceless_plosive	130	Gabriola	801.179	2618	1580.48	CVCV	tk	ua	5	4	1	11	2	1.49235	0.71	19.27	2.03	0.03	0.405	M	R	90
S16	cuke	kyk	Curve19	Curvy	plosive	voiceless	voiceless_plosive	253	Gabriola	936.53	1728	662.201	CVC	kk	y	4	3	1	17	6	2.40286	2.7225	16.88	8.45	0.55	1.15	M	R	90
S16	linou	linu	Spike1	Spiky	sonorant	voiced	sonorant	175	Gabriola	949.965	2176	596.702	CVCV	ln	iu	5	4	3	5	5	0.27	0.136667	2.28	0.61	0.02	0.07	M	R	90
S16	lula	lyla	Spike1	Spiky	sonorant	voiced	sonorant	248	Agency FB	707.318	3224	797.481	CVCV	ll	ya	4	4	4	8	6	0.0133333	0	0.03	0	0.01	0	M	R	90
S16	pouki	puki	Spike8	Spiky	plosive	voiceless	voiceless_plosive	46	Gabriola	784.898	3854	732.219	CVCV	pk	ui	5	4	1	6	0	0.242727	0.98	0.92	1.89	0.05	0.98	M	R	90
S16	douga	duga	Spike1	Spiky	plosive	voiced	voiced_plosive	226	Agency FB	764.083	2662	714.717	CVCV	dg	ua	5	4	2	7	3	0.6325	0.575	2.61	1.08	0.15	0.575	M	R	90
S16	pouke	puk	Spike1	Spiky	plosive	voiceless	voiceless_plosive	230	Gabriola	1246.34	3253	684.181	CVC	pk	u	5	3	1	20	3	13.0076	43.4273	366.22	349.32	1.19	5	M	R	90
S16	lummu	lymy	Curve5	Curvy	sonorant	voiced	sonorant	121	Gabriola	1103.12	3090	894.687	CVCV	lm	yy	5	4	3	2	0	25.0616	50.6045	453.95	349.46	0.5	0.14	M	R	90
S16	tutou	tytu	Curve15	Curvy	plosive	voiceless	voiceless_plosive	80	Gabriola	1003.59	1089	751.749	CVCV	tt	yu	5	4	1	4	3	0	0	0	0	0	0	M	R	90
S16	lumue	lymy	Curve15	Curvy	sonorant	voiced	sonorant	75	Gabriola	1197.49	3801	1680.23	CVCV	lm	yy	5	4	4	2	0	40.26	3.18	537.44	3.18	0.545	3.18	M	R	90
S16	lanou	lanu	Curve13	Curvy	sonorant	voiced	sonorant	249	Agency FB	688.239	2598	707.318	CVCV	ln	au	5	4	3	0	0	21.3895	0	292.55	0	1.08	0	M	R	90
S16	umoum	ymum	Spike11	Spiky	sonorant	voiced	sonorant	79	Agency FB	751.749	3547	1633.81	VCVC	mm	yu	5	4	4	1	0	0.6975	0	1.43	0	0.565	0	M	R	90
S16	munou	mynu	Curve5	Curvy	sonorant	voiced	sonorant	136	Gabriola	731.286	2138	939.617	CVCV	mn	yu	5	4	3	2	1	26.8319	0	360.9	0	0.675	0	M	R	90
S16	minnu	miny	Spike8	Spiky	sonorant	voiced	sonorant	16	Gabriola	1078.36	2255	1236	CVCV	mn	iy	5	4	3	12	1	0.742632	0	7.29	0	0.04	0	M	R	90
S16	numue	nymy	Curve7	Curvy	sonorant	voiced	sonorant	143	Gabriola	685.23	1093	1263.01	CVCV	nm	yy	5	4	4	0	1	0.311429	0	1.48	0	0.08	0	M	R	90
S16	utate	ytat	Spike20	Spiky	plosive	voiceless	voiceless_plosive	165	Agency FB	768.193	3155	739.967	VCVC	tt	ya	5	4	1	2	3	0.113333	0	0.27	0	0.06	0	M	R	90
S16	boube	bub	Spike11	Spiky	plosive	voiced	voiced_plosive	199	Agency FB	1577.49	2383	693.737	CVC	bb	u	5	3	2	18	10	0.970769	7.64571	7.37	30.88	0.02	0.14	M	R	90
S16	bube	byb	Curve7	Curvy	plosive	voiced	voiced_plosive	34	Agency FB	1274.34	3963	675.926	CVC	bb	y	4	3	2	18	9	0.11	0	0.2	0	0.11	0	M	R	90
S16	oulil	ulil	Curve13	Curvy	sonorant	voiced	sonorant	98	Agency FB	948.475	2560	693.918	VCVC	ll	ui	5	4	4	1	1	0.01	0	0.01	0	0.01	0	M	R	90
S16	namme	nam	Curve4	Curvy	sonorant	voiced	sonorant	12	Gabriola	816.568	2737	1837.44	CVC	nm	a	5	3	3	20	2	0.208	0.706667	1.78	1.89	0.01	0.34	M	R	90
S16	pukou	pyku	Curve5	Curvy	plosive	voiceless	voiceless_plosive	95	Agency FB	645.661	2159	635.241	CVCV	pk	yu	5	4	1	0	0	42.6427	0	573.72	0	0.415	0	M	R	90
S16	namue	namy	Curve19	Curvy	sonorant	voiced	sonorant	164	Gabriola	739.967	3367	617.433	CVCV	nm	ay	5	4	4	1	0	1.78	0	1.78	0	1.78	0	M	R	90
S16	lumou	lymu	Curve1	Curvy	sonorant	voiced	sonorant	112	Agency FB	925.422	3503	1010.16	CVCV	lm	yu	5	4	3	1	0	25.0616	4.17556	453.95	11.01	0.5	0.14	M	R	90
S16	bougu	bugy	Curve15	Curvy	plosive	voiced	voiced_plosive	224	Gabriola	1558.24	2585	787.471	CVCV	bg	uy	5	4	2	6	4	1.1235	1.315	10.22	1.35	0.36	1.315	M	R	90
S16	badie	badi	Spike20	Spiky	plosive	voiced	voiced_plosive	71	Agency FB	1093.57	1620	854.149	CVCV	bd	ai	5	4	2	20	4	0.843881	2.4725	11.45	14.86	0.15	0.675	M	R	90
S16	apute	apyt	Curve1	Curvy	plosive	voiceless	voiceless_plosive	246	Agency FB	856.14	3126	688.761	VCVC	pt	ay	5	4	1	6	3	9.12167	5.54	87.91	13.65	0.18	2.77	M	R	90
S16	catte	kat	Curve18	Curvy	plosive	voiceless	voiceless_plosive	31	Agency FB	957.768	1706	857.591	CVC	kt	a	5	3	1	56	18	1.25914	3.68375	12.76	16.42	0.23	2.165	M	R	90
S16	doudi	dudi	Spike2	Spiky	plosive	voiced	voiced_plosive	216	Gabriola	936.13	3683	679.994	CVCV	dd	ui	5	4	2	5	1	57.155	0	109.88	0	57.155	0	M	R	90
S16	mune	myn	Curve1	Curvy	sonorant	voiced	sonorant	82	Agency FB	1076.31	3053	872.642	CVC	mn	y	4	3	4	19	18	26.8319	21.9314	360.9	140.14	0.675	0.74	M	R	90
S16	acape	akap	Spike17	Spiky	plosive	voiceless	voiceless_plosive	171	Gabriola	765.468	1677	758.802	VCVC	kp	aa	5	4	1	4	2	2.581	5.205	19.48	10.34	0.01	5.205	M	R	90
S16	ipipe	ipip	Spike3	Spiky	plosive	voiceless	voiceless_plosive	247	Agency FB	797.481	2038	856.14	VCVC	pp	ii	5	4	1	4	2	0.0533333	1.55	0.15	1.55	0.01	1.55	M	R	90
S16	lalla	lala	Curve19	Curvy	sonorant	voiced	sonorant	176	Gabriola	569.398	3160	949.965	CVCV	ll	aa	5	4	3	12	3	0.005	0	0.01	0	0.005	0	M	R	90
S16	immim	imim	Spike20	Spiky	sonorant	voiced	sonorant	124	Agency FB	706.214	2829	847.113	VCVC	mm	ii	5	4	3	4	0	0.469286	0	1.82	0	0.165	0	M	R	90
S16	ounul	unyl	Spike2	Spiky	sonorant	voiced	sonorant	39	Gabriola	768.163	3180	1262.94	VCVC	nl	uy	5	4	3	2	0	2.05077	7.5	15.36	10.07	0.66	7.5	M	R	90
S16	ikite	ikit	Curve19	Curvy	plosive	voiceless	voiceless_plosive	109	Agency FB	1012.48	1627	748.531	VCVC	kt	ii	5	4	1	6	1	2.87	0.07	4.66	0.07	2.87	0.07	M	R	90
S16	dide	did	Spike20	Spiky	plosive	voiced	voiced_plosive	190	Gabriola	1246.42	3532	645.697	CVC	dd	i	4	3	2	23	13	10.4189	40.6757	97.51	341.35	1.535	5.81	M	R	90
S16	apipe	apip	Curve18	Curvy	plosive	voiceless	voiceless_plosive	170	Gabriola	758.802	3331	921.135	VCVC	pp	ai	5	4	1	4	2	2.08125	8.87333	12.74	25.74	0.05	0.68	M	R	90
S16	imale	imal	Spike10	Spiky	sonorant	voiced	sonorant	26	Agency FB	1466.7	2691	829.805	VCVC	ml	ia	5	4	4	5	3	0.3225	0.14	1.11	0.14	0.085	0.14	M	R	90
S16	bigu	bigy	Curve5	Curvy	plosive	voiced	voiced_plosive	233	Agency FB	760.268	1055	1344.36	CVCV	bg	iy	4	4	2	7	3	0.346842	7.29111	4.19	30.88	0.01	0.61	M	R	90
S16	muma	myma	Spike8	Spiky	sonorant	voiced	sonorant	218	Gabriola	828.073	3942	991.044	CVCV	mm	ya	4	4	3	8	7	1.03667	5.014	9.87	12.03	0.25	6.08	M	R	90
S16	ugade	ygad	Curve7	Curvy	plosive	voiced	voiced_plosive	33	Gabriola	675.926	2852	906.241	VCVC	gd	ya	5	4	2	2	1	52.9633	0	139.84	0	12.6	0	M	R	90
S16	idabe	idab	Spike8	Spiky	plosive	voiced	voiced_plosive	174	Gabriola	596.702	1375	662.391	VCVC	db	ia	5	4	2	1	1	0.231429	0	0.49	0	0.27	0	M	R	90
S16	abude	abyd	Spike3	Spiky	plosive	voiced	voiced_plosive	62	Agency FB	955.836	2085	1465.1	VCVC	bd	ay	5	4	2	4	1	1.62857	1.62	4.75	1.62	0.63	1.62	M	R	90
S16	gugou	gygu	Curve15	Curvy	plosive	voiced	voiced_plosive	251	Gabriola	693.329	2585	656.675	CVCV	gg	yu	5	4	2	0	0	0.06	0	0.12	0	0.06	0	M	R	90
S16	aloum	alum	Curve7	Curvy	sonorant	voiced	sonorant	193	Gabriola	843.32	2342	730.909	VCVC	lm	au	5	4	4	6	2	2.50778	6.69	19.22	13.31	0.11	6.69	M	R	90
S16	pupue	pypy	Curve15	Curvy	plosive	voiceless	voiceless_plosive	168	Agency FB	675.943	3087	865.416	CVCV	pp	yy	5	4	1	1	1	1.81966	0.07	16.88	0.07	0.32	0.07	M	R	90
S16	malue	maly	Spike11	Spiky	sonorant	voiced	sonorant	142	Gabriola	1263.01	1181	858.223	CVCV	ml	ay	5	4	3	19	7	10.7493	5.69571	197.45	48.18	0.58	1.315	M	R	90
S16	amane	aman	Curve4	Curvy	sonorant	voiced	sonorant	77	Agency FB	728.365	2121	762.301	VCVC	mn	aa	5	4	3	12	8	2.87556	8.13889	59.8	46.76	0.275	2.09	M	R	90
S16	nunie	nyni	Curve4	Curvy	sonorant	voiced	sonorant	221	Agency FB	1565.07	1357	900.544	CVCV	nn	yi	5	4	4	4	3	0.374286	0	1.11	0	0.16	0	M	R	90
S16	kipou	kipu	Spike17	Spiky	plosive	voiceless	voiceless_plosive	167	Agency FB	865.416	2405	1060.1	CVCV	kp	iu	5	4	1	4	1	15.3932	0	389.49	0	2.24	0	M	R	90
S16	innim	inim	Spike20	Spiky	sonorant	voiced	sonorant	146	Gabriola	633.737	3307	712.483	VCVC	nm	ii	5	4	3	7	0	0.3	0	0.49	0	0.3	0	M	R	90
S16	itape	itap	Spike2	Spiky	plosive	voiceless	voiceless_plosive	21	Agency FB	1625.74	3561	1099.03	VCVC	tp	ia	5	4	1	2	3	1.70031	1.90308	20.13	12.91	0.19	0.14	M	R	90
S16	lami	lami	Spike2	Spiky	sonorant	voiced	sonorant	204	Agency FB	1206.81	3602	904.414	CVCV	lm	ai	4	4	3	14	9	0.292	0.98	2.28	1.42	0.015	1.15	M	R	90
S16	ibude	ibyd	Curve13	Curvy	plosive	voiced	voiced_plosive	60	Gabriola	719.755	1611	852.156	VCVC	bd	iy	5	4	2	0	0	0	0	0	0	0	0	M	R	90
S16	couk	kuk	Curve1	Curvy	plosive	voiceless	voiceless_plosive	11	Gabriola	1837.44	3316	634.297	CVC	kk	u	4	3	1	23	7	4.99827	6.99857	51.08	19.05	0.51	2.97	M	R	90
S16	amil	amil	Curve15	Curvy	sonorant	voiced	sonorant	115	Agency FB	836.491	2956	1261.42	VCVC	ml	ai	4	4	4	10	5	37.4928	41.2767	360.9	143.45	3.46	9.46	M	R	90
S16	aloul	alul	Spike17	Spiky	sonorant	voiced	sonorant	45	Gabriola	732.219	3688	897.683	VCVC	ll	au	5	4	4	5	0	0.252857	0	1.43	0	0.04	0	M	R	90
S16	oumal	umal	Curve13	Curvy	sonorant	voiced	sonorant	145	Gabriola	712.483	1879	758.731	VCVC	ml	ua	5	4	4	1	0	3.74667	0	36.9	0	0.26	0	M	R	90
S16	imoul	imul	Curve13	Curvy	sonorant	voiced	sonorant	183	Agency FB	1078.85	2879	684.902	VCVC	ml	iu	5	4	3	3	0	0.00666667	0.71	0.01	1.35	0.01	0.71	M	R	90
S16	toutu	tuty	Spike20	Spiky	plosive	voiceless	voiceless_plosive	120	Agency FB	894.687	1056	600.24	CVCV	tt	uy	5	4	1	7	7	0.46	0	0.83	0	0.46	0	M	R	90
S16	unnim	ynim	Curve5	Curvy	sonorant	voiced	sonorant	66	Gabriola	640.522	2834	939.617	VCVC	nm	yi	5	4	3	7	0	3.70632	0	43.12	0	0.68	0	M	R	90
S16	gouga	guga	Curve19	Curvy	plosive	voiced	voiced_plosive	107	Gabriola	1427.87	3374	978.129	CVCV	gg	ua	5	4	2	6	3	0	0.07	0	0.07	0	0.07	M	R	90
S16	adude	adyd	Spike10	Spiky	plosive	voiced	voiced_plosive	116	Gabriola	741.521	1067	836.491	VCVC	dd	ay	5	4	2	2	0	0.205	0	0.27	0	0.205	0	M	R	90
S16	noul	nul	Spike1	Spiky	sonorant	voiced	sonorant	105	Gabriola	836.132	2609	1220.27	CVC	nl	u	4	3	4	18	7	9.435	16.1033	37.84	32.7	3.145	8.45	M	R	90
S16	dubu	dyby	Curve1	Curvy	plosive	voiced	voiced_plosive	15	Agency FB	1236	3553	695.555	CVCV	db	yy	4	4	2	1	0	7.76521	5.5645	289.63	78.58	0.34	0.71	M	R	90
S16	umane	yman	Spike11	Spiky	sonorant	voiced	sonorant	24	Agency FB	811.837	3539	1189.7	VCVC	mn	ya	5	4	4	6	2	1.063	1.3875	7.29	4.26	0.155	0.61	M	R	90
S16	nannu	nany	Curve1	Curvy	sonorant	voiced	sonorant	138	Agency FB	831.391	2405	850.538	CVCV	nn	ay	5	4	3	4	0	1.78	0	1.78	0	1.78	0	M	R	90
S16	umine	ymin	Curve5	Curvy	sonorant	voiced	sonorant	56	Gabriola	917.892	3906	792.458	VCVC	mn	yi	5	4	3	7	6	0.6975	0.07	1.43	0.07	0.565	0.07	M	R	90
S16	namie	nami	Curve18	Curvy	sonorant	voiced	sonorant	78	Agency FB	1633.81	2468	728.365	CVCV	nm	ai	5	4	4	10	4	0.33	0.07	1.27	0.07	0.05	0.07	M	R	90
S16	utape	ytap	Spike8	Spiky	plosive	voiceless	voiceless_plosive	57	Agency FB	782.147	1941	917.892	VCVC	tp	ya	5	4	1	2	3	0.272273	3.785	2.05	11.96	0.045	1.52	M	R	90
S16	malla	mala	Spike10	Spiky	sonorant	voiced	sonorant	172	Gabriola	1152.91	3321	765.468	CVCV	ml	aa	5	4	4	31	4	0.564	1.45	6.46	1.55	0.03	1.45	M	R	90
S16	nilou	nilu	Spike3	Spiky	sonorant	voiced	sonorant	148	Agency FB	1094.59	1574	913.454	CVCV	nl	iu	5	4	4	4	2	0.00333333	0	0.01	0	0	0	M	R	90
S16	aname	anam	Curve18	Curvy	sonorant	voiced	sonorant	194	Gabriola	917.181	2632	843.32	VCVC	nm	aa	5	4	4	10	2	0.522381	2.77	4.91	5.47	0.12	2.77	M	R	90
S16	gubi	gybi	Curve1	Curvy	plosive	voiced	voiced_plosive	131	Agency FB	1940.25	3545	801.179	CVCV	gb	yi	4	4	2	5	2	0.094	2.03	0.31	2.03	0.01	2.03	M	R	90
S16	umam	ymam	Spike2	Spiky	sonorant	voiced	sonorant	13	Gabriola	1128.6	1482	816.568	VCVC	mm	ya	4	4	3	6	2	1.063	0.2	7.29	0.2	0.155	0.2	M	R	90
S16	tapou	tapu	Curve13	Curvy	plosive	voiceless	voiceless_plosive	40	Gabriola	874.097	3314	768.163	CVCV	tp	au	5	4	1	11	3	14.6746	0	280.62	0	0.025	0	M	R	90
S16	ubibe	ybib	Curve18	Curvy	plosive	voiced	voiced_plosive	242	Gabriola	919.545	1978	668.062	VCVC	bb	yi	5	4	2	3	0	0	0	0	0	0	0	M	R	90
S16	nalli	nali	Spike20	Spiky	sonorant	voiced	sonorant	250	Agency FB	656.675	1321	688.239	CVCV	nl	ai	5	4	3	13	0	6.62667	2.5025	26.48	7.64	0.09	1.115	M	R	90
S16	upipe	ypip	Curve7	Curvy	plosive	voiceless	voiceless_plosive	100	Agency FB	805.075	3598	763.813	VCVC	pp	yi	5	4	1	1	2	4.84	8.53667	36.47	23.99	0.175	1.15	M	R	90
S16	oulim	ulim	Curve18	Curvy	sonorant	voiced	sonorant	213	Gabriola	768.718	3207	893.936	VCVC	lm	ui	5	4	3	3	0	3.74667	0	36.9	0	0.26	0	M	R	90
S16	oumum	umym	Spike17	Spiky	sonorant	voiced	sonorant	29	Agency FB	646.749	1839	1153.24	VCVC	mm	uy	5	4	4	0	0	12.807	5.11333	259.01	14.59	0.23	0.61	M	R	90
S16	puti	pyti	Spike1	Spiky	plosive	voiceless	voiceless_plosive	220	Gabriola	900.544	1445	748.353	CVCV	pt	yi	4	4	1	9	8	0.562187	0.57	3.16	1.69	0.175	0.27	M	R	90
S16	igabe	igab	Curve18	Curvy	plosive	voiced	voiced_plosive	70	Agency FB	854.149	3845	1824.96	VCVC	gb	ia	5	4	2	1	1	0	0	0	0	0	0	M	R	90
S16	baga	baga	Curve4	Curvy	plosive	voiced	voiced_plosive	50	Gabriola	834.854	3301	746.708	CVCV	bg	aa	4	4	2	20	9	4.53875	3.7325	20.64	11.96	0.85	1.45	M	R	90
S16	puc	pyk	Curve13	Curvy	plosive	voiceless	voiceless_plosive	32	Agency FB	906.241	3242	957.768	CVC	pk	y	3	3	1	19	14	23.8664	0	259.01	0	0.28	0	M	R	90
S16	immal	imal	Spike8	Spiky	sonorant	voiced	sonorant	166	Agency FB	1060.1	3577	768.193	VCVC	ml	ia	5	4	3	5	0	0.171667	0.71	0.54	1.35	0.105	0.71	M	R	90
S16	buda	byda	Curve5	Curvy	plosive	voiced	voiced_plosive	28	Gabriola	1153.24	1719	939.617	CVCV	bd	ya	4	4	2	8	5	0.4	0	0.4	0	0.4	0	M	R	90
S16	lul	lyl	Curve7	Curvy	sonorant	voiced	sonorant	157	Agency FB	1115.29	2597	701.866	CVC	ll	y	3	3	3	17	10	0.0133333	0.34	0.03	0.61	0.01	0.34	M	R	90
S16	gagou	gagu	Spike10	Spiky	plosive	voiced	voiced_plosive	207	Agency FB	1353.4	2350	1092.24	CVCV	gg	au	5	4	2	8	3	1.56643	1.315	10.22	1.35	0.95	1.315	M	R	90
S16	puttu	pyty	Spike10	Spiky	plosive	voiceless	voiceless_plosive	104	Gabriola	1220.27	2685	1600.4	CVCV	pt	yy	5	4	1	5	3	0.562187	0.946667	3.16	1.69	0.175	0.95	M	R	90
S16	uline	ylin	Spike3	Spiky	sonorant	voiced	sonorant	133	Gabriola	825.634	1543	774.436	VCVC	ln	yi	5	4	4	4	3	10.5014	1.08	55.43	1.55	2.6	1.08	M	R	90
S16	ticou	tiku	Curve7	Curvy	plosive	voiceless	voiceless_plosive	69	Gabriola	1824.96	2116	1414.69	CVCV	tk	iu	5	4	1	8	1	3.06231	3.515	32.4	6.15	0.495	3.955	M	R	90
S16	ninne	nin	Curve15	Curvy	sonorant	voiced	sonorant	151	Agency FB	997.49	3571	1021.11	CVC	nn	i	5	3	4	22	2	4.17545	1.89	26.48	3.04	0.53	1.89	M	R	90
S16	louni	luni	Spike10	Spiky	sonorant	voiced	sonorant	72	Agency FB	858.436	1011	1093.57	CVCV	ln	ui	5	4	4	0	1	0.0133333	0	0.03	0	0.01	0	M	R	90
S16	atupe	atyp	Spike11	Spiky	plosive	voiceless	voiceless_plosive	181	Agency FB	695.106	1632	820.816	VCVC	tp	ay	5	4	1	1	0	0.846667	0	2.26	0	0.2	0	M	R	90
S16	adibe	adib	Spike1	Spiky	plosive	voiced	voiced_plosive	191	Agency FB	758.079	3835	1246.42	VCVC	db	ai	5	4	2	3	2	0.1225	0.07	0.27	0.14	0.105	0.07	M	R	90
S16	ikuk	ikyk	Spike10	Spiky	plosive	voiceless	voiceless_plosive	238	Gabriola	718.882	3784	1038.3	VCVC	kk	iy	4	4	1	0	0	2.27522	2.3	14.32	2.3	0.2	2.3	M	R	90
S16	imane	iman	Spike2	Spiky	sonorant	voiced	sonorant	3	Gabriola	824.119	1082	647.035	VCVC	mn	ia	5	4	4	9	4	0.3225	0	1.11	0	0.085	0	M	R	90
S16	touki	tuki	Spike2	Spiky	plosive	voiceless	voiceless_plosive	195	Agency FB	723.769	3785	917.181	CVCV	tk	ui	5	4	1	5	0	0.02	0	0.05	0	0.01	0	M	R	90
S17	oumum	umym	Curve18	Curvy	sonorant	voiced	sonorant	187	Agency FB	693.676	2329	1005.6	VCVC	mm	uy	5	4	4	0	0	12.807	5.11333	259.01	14.59	0.23	0.61	M	L	-100
S17	ikuk	ikyk	Spike10	Spiky	plosive	voiceless	voiceless_plosive	79	Agency FB	1490.5	2184	785.079	VCVC	kk	iy	4	4	1	0	0	2.27522	2.3	14.32	2.3	0.2	2.3	M	L	-100
S17	apipe	apip	Curve7	Curvy	plosive	voiceless	voiceless_plosive	155	Gabriola	595.431	2109	942.109	VCVC	pp	ai	5	4	1	4	2	2.08125	8.87333	12.74	25.74	0.05	0.68	M	L	-100
S17	nannu	nany	Spike3	Spiky	sonorant	voiced	sonorant	15	Gabriola	758.146	3969	1179.42	CVCV	nn	ay	5	4	3	4	0	1.78	0	1.78	0	1.78	0	M	L	-100
S17	imale	imal	Curve19	Curvy	sonorant	voiced	sonorant	138	Gabriola	741.452	2284	808.206	VCVC	ml	ia	5	4	4	5	3	0.3225	0.14	1.11	0.14	0.085	0.14	M	L	-100
S17	douga	duga	Curve13	Curvy	plosive	voiced	voiced_plosive	201	Gabriola	1101.65	1712	779.799	CVCV	dg	ua	5	4	2	7	3	0.6325	0.575	2.61	1.08	0.15	0.575	M	L	-100
S17	ikite	ikit	Curve15	Curvy	plosive	voiceless	voiceless_plosive	75	Gabriola	583.793	1958	633.369	VCVC	kt	ii	5	4	1	6	1	2.87	0.07	4.66	0.07	2.87	0.07	M	L	-100
S17	linou	linu	Spike11	Spiky	sonorant	voiced	sonorant	207	Gabriola	989.336	1038	790.446	CVCV	ln	iu	5	4	3	5	5	0.27	0.136667	2.28	0.61	0.02	0.07	M	L	-100
S17	idabe	idab	Curve4	Curvy	plosive	voiced	voiced_plosive	108	Agency FB	708.423	1542	746.619	VCVC	db	ia	5	4	2	1	1	0.231429	0	0.49	0	0.27	0	M	L	-100
S17	amil	amil	Curve18	Curvy	sonorant	voiced	sonorant	24	Gabriola	727.881	3192	603.498	VCVC	ml	ai	4	4	4	10	5	37.4928	41.2767	360.9	143.45	3.46	9.46	M	L	-100
S17	tutou	tytu	Curve19	Curvy	plosive	voiceless	voiceless_plosive	195	Agency FB	836.812	2429	1649.1	CVCV	tt	yu	5	4	1	4	3	0	0	0	0	0	0	M	L	-100
S17	lummu	lymy	Spike10	Spiky	sonorant	voiced	sonorant	135	Agency FB	575.059	3251	580.773	CVCV	lm	yy	5	4	3	2	0	25.0616	50.6045	453.95	349.46	0.5	0.14	M	L	-100
S17	bougu	bugy	Curve7	Curvy	plosive	voiced	voiced_plosive	120	Gabriola	873.583	1318	831.629	CVCV	bg	uy	5	4	2	6	4	1.1235	1.315	10.22	1.35	0.36	1.315	M	L	-100
S17	couk	kuk	Curve7	Curvy	plosive	voiceless	voiceless_plosive	30	Agency FB	756.308	3850	543.241	CVC	kk	u	4	3	1	23	7	4.99827	6.99857	51.08	19.05	0.51	2.97	M	L	-100
S17	gagou	gagu	Curve5	Curvy	plosive	voiced	voiced_plosive	26	Gabriola	881.328	2753	877.978	CVCV	gg	au	5	4	2	8	3	1.56643	1.315	10.22	1.35	0.95	1.315	M	L	-100
S17	louni	luni	Spike11	Spiky	sonorant	voiced	sonorant	235	Agency FB	790.514	3292	894.996	CVCV	ln	ui	5	4	4	0	1	0.0133333	0	0.03	0	0.01	0	M	L	-100
S17	unnim	ynim	Spike1	Spiky	sonorant	voiced	sonorant	191	Agency FB	586.712	3103	678.237	VCVC	nm	yi	5	4	3	7	0	3.70632	0	43.12	0	0.68	0	M	L	-100
S17	namue	namy	Curve5	Curvy	sonorant	voiced	sonorant	181	Gabriola	1230.79	1487	676.419	CVCV	nm	ay	5	4	4	1	0	1.78	0	1.78	0	1.78	0	M	L	-100
S17	munou	mynu	Spike8	Spiky	sonorant	voiced	sonorant	194	Gabriola	1649.1	2743	677.189	CVCV	mn	yu	5	4	3	2	1	26.8319	0	360.9	0	0.675	0	M	L	-100
S17	apute	apyt	Spike2	Spiky	plosive	voiceless	voiceless_plosive	141	Gabriola	801.357	2806	603.377	VCVC	pt	ay	5	4	1	6	3	9.12167	5.54	87.91	13.65	0.18	2.77	M	L	-100
S17	atupe	atyp	Spike20	Spiky	plosive	voiceless	voiceless_plosive	46	Gabriola	716.233	1479	495.097	VCVC	tp	ay	5	4	1	1	0	0.846667	0	2.26	0	0.2	0	M	L	-100
S17	dagou	dagu	Curve19	Curvy	plosive	voiced	voiced_plosive	72	Agency FB	788.457	1532	617.61	CVCV	dg	au	5	4	2	7	2	22.952	4.595	109.88	7.97	0.28	4.595	M	L	-100
S17	iloum	ilum	Curve19	Curvy	sonorant	voiced	sonorant	216	Agency FB	594.527	3466	1370.74	VCVC	lm	iu	5	4	4	2	2	0.965385	0	5.11	0	0.25	0	M	L	-100
S17	innim	inim	Curve18	Curvy	sonorant	voiced	sonorant	93	Gabriola	758.173	3610	609.863	VCVC	nm	ii	5	4	3	7	0	0.3	0	0.49	0	0.3	0	M	L	-100
S17	loula	lula	Curve1	Curvy	sonorant	voiced	sonorant	95	Agency FB	615.089	2512	738.447	CVCV	ll	ua	5	4	3	13	7	6.46417	9.70667	82.12	32.7	0.83	6.89	M	L	-100
S17	touki	tuki	Curve1	Curvy	plosive	voiceless	voiceless_plosive	202	Agency FB	755.74	1730	1101.65	CVCV	tk	ui	5	4	1	5	0	0.02	0	0.05	0	0.01	0	M	L	-100
S17	ugade	ygad	Spike11	Spiky	plosive	voiced	voiced_plosive	127	Gabriola	874.022	2807	622.826	VCVC	gd	ya	5	4	2	2	1	52.9633	0	139.84	0	12.6	0	M	L	-100
S17	namie	nami	Curve15	Curvy	sonorant	voiced	sonorant	252	Gabriola	1289.77	2015	1007.67	CVCV	nm	ai	5	4	4	10	4	0.33	0.07	1.27	0.07	0.05	0.07	M	L	-100
S17	itape	itap	Curve5	Curvy	plosive	voiceless	voiceless_plosive	103	Agency FB	1000.33	3412	640.663	VCVC	tp	ia	5	4	1	2	3	1.70031	1.90308	20.13	12.91	0.19	0.14	M	L	-100
S17	noune	nun	Curve4	Curvy	sonorant	voiced	sonorant	182	Gabriola	690.819	2769	1230.79	CVC	nn	u	5	3	3	8	5	0.0133333	0.105	0.04	0.14	0	0.105	M	L	-100
S17	lalla	lala	Curve13	Curvy	sonorant	voiced	sonorant	165	Gabriola	708.357	3504	549.158	CVCV	ll	aa	5	4	3	12	3	0.005	0	0.01	0	0.005	0	M	L	-100
S17	ubibe	ybib	Spike17	Spiky	plosive	voiced	voiced_plosive	52	Gabriola	442.249	2565	893.593	VCVC	bb	yi	5	4	2	3	0	0	0	0	0	0	0	M	L	-100
S17	umine	ymin	Spike20	Spiky	sonorant	voiced	sonorant	147	Gabriola	595.754	2144	695.323	VCVC	mn	yi	5	4	3	7	6	0.6975	0.07	1.43	0.07	0.565	0.07	M	L	-100
S17	lul	lyl	Spike2	Spiky	sonorant	voiced	sonorant	39	Agency FB	701.172	3066	1121.33	CVC	ll	y	3	3	3	17	10	0.0133333	0.34	0.03	0.61	0.01	0.34	M	L	-100
S17	pukou	pyku	Spike2	Spiky	plosive	voiceless	voiceless_plosive	97	Agency FB	666.746	2062	868.313	CVCV	pk	yu	5	4	1	0	0	42.6427	0	573.72	0	0.415	0	M	L	-100
S17	imoul	imul	Spike3	Spiky	sonorant	voiced	sonorant	48	Gabriola	555.039	3554	1865.69	VCVC	ml	iu	5	4	3	3	0	0.00666667	0.71	0.01	1.35	0.01	0.71	M	L	-100
S17	mounu	muny	Curve13	Curvy	sonorant	voiced	sonorant	211	Gabriola	645.566	1381	828.269	CVCV	mn	uy	5	4	4	5	2	0	0	0	0	0	0	M	L	-100
S17	umane	yman	Spike20	Spiky	sonorant	voiced	sonorant	59	Gabriola	577.081	2913	802.955	VCVC	mn	ya	5	4	4	6	2	1.063	1.3875	7.29	4.26	0.155	0.61	M	L	-100
S17	malue	maly	Curve5	Curvy	sonorant	voiced	sonorant	244	Gabriola	1215.34	3083	1355.73	CVCV	ml	ay	5	4	3	19	7	10.7493	5.69571	197.45	48.18	0.58	1.315	M	L	-100
S17	ibude	ibyd	Spike3	Spiky	plosive	voiced	voiced_plosive	22	Agency FB	928.432	1077	786.437	VCVC	bd	iy	5	4	2	0	0	0	0	0	0	0	0	M	L	-100
S17	gubi	gybi	Curve4	Curvy	plosive	voiced	voiced_plosive	229	Agency FB	1494.97	1960	922.876	CVCV	gb	yi	4	4	2	5	2	0.094	2.03	0.31	2.03	0.01	2.03	M	L	-100
S17	adude	adyd	Spike10	Spiky	plosive	voiced	voiced_plosive	253	Agency FB	881.302	3150	1289.77	VCVC	dd	ay	5	4	2	2	0	0.205	0	0.27	0	0.205	0	M	L	-100
S17	agade	agad	Spike3	Spiky	plosive	voiced	voiced_plosive	42	Agency FB	709.032	1988	741.876	VCVC	gd	aa	5	4	2	12	6	0.1772	0.735714	2.3	3.38	0.01	0.41	M	L	-100
S17	numue	nymy	Spike1	Spiky	sonorant	voiced	sonorant	239	Agency FB	706.109	3646	1418.75	CVCV	nm	yy	5	4	4	0	1	0.311429	0	1.48	0	0.08	0	M	L	-100
S17	nilou	nilu	Spike10	Spiky	sonorant	voiced	sonorant	221	Gabriola	803.057	1348	1031.07	CVCV	nl	iu	5	4	4	4	2	0.00333333	0	0.01	0	0	0	M	L	-100
S17	igabe	igab	Spike2	Spiky	plosive	voiced	voiced_plosive	19	Gabriola	1550.66	1858	744.676	VCVC	gb	ia	5	4	2	1	1	0	0	0	0	0	0	M	L	-100
S17	linni	lini	Curve19	Curvy	sonorant	voiced	sonorant	168	Agency FB	789.02	1916	781.459	CVCV	ln	ii	5	4	4	6	0	0	0	0	0	0	0	M	L	-100
S17	oulim	ulim	Curve13	Curvy	sonorant	voiced	sonorant	111	Agency FB	748.484	3619	811.329	VCVC	lm	ui	5	4	3	3	0	3.74667	0	36.9	0	0.26	0	M	L	-100
S17	umam	ymam	Spike3	Spiky	sonorant	voiced	sonorant	23	Gabriola	603.498	3019	928.432	VCVC	mm	ya	4	4	3	6	2	1.063	0.2	7.29	0.2	0.155	0.2	M	L	-100
S17	pouki	puki	Curve18	Curvy	plosive	voiceless	voiceless_plosive	180	Gabriola	676.419	2565	609.769	CVCV	pk	ui	5	4	1	6	0	0.242727	0.98	0.92	1.89	0.05	0.98	M	L	-100
S17	namme	nam	Spike17	Spiky	sonorant	voiced	sonorant	150	Gabriola	538.659	3692	1182.26	CVC	nm	a	5	3	3	20	2	0.208	0.706667	1.78	1.89	0.01	0.34	M	L	-100
S17	aname	anam	Spike1	Spiky	sonorant	voiced	sonorant	248	Agency FB	903.71	2127	1429.35	VCVC	nm	aa	5	4	4	10	2	0.522381	2.77	4.91	5.47	0.12	2.77	M	L	-100
S17	nanu	nany	Spike2	Spiky	sonorant	voiced	sonorant	58	Gabriola	802.955	1852	645.29	CVCV	nn	ay	4	4	4	4	4	1.78	0.07	1.78	0.07	1.78	0.07	M	L	-100
S17	minnu	miny	Spike17	Spiky	sonorant	voiced	sonorant	35	Agency FB	716.821	2018	916.802	CVCV	mn	iy	5	4	3	12	1	0.742632	0	7.29	0	0.04	0	M	L	-100
S17	loume	lum	Curve15	Curvy	sonorant	voiced	sonorant	153	Agency FB	577.374	1086	656.028	CVC	lm	u	5	3	4	19	7	0.605	0.71	1.37	1.35	0.525	0.71	M	L	-100
S17	mune	myn	Spike17	Spiky	sonorant	voiced	sonorant	130	Agency FB	816.961	3561	674.543	CVC	mn	y	4	3	4	19	18	26.8319	21.9314	360.9	140.14	0.675	0.74	M	L	-100
S17	toutu	tuty	Curve4	Curvy	plosive	voiceless	voiceless_plosive	188	Gabriola	1238.72	2077	693.676	CVCV	tt	uy	5	4	1	7	7	0.46	0	0.83	0	0.46	0	M	L	-100
S17	lanou	lanu	Spike11	Spiky	sonorant	voiced	sonorant	121	Agency FB	710.448	3865	873.583	CVCV	ln	au	5	4	3	0	0	21.3895	0	292.55	0	1.08	0	M	L	-100
S17	noul	nul	Curve15	Curvy	sonorant	voiced	sonorant	250	Agency FB	868.126	1992	880.399	CVC	nl	u	4	3	4	18	7	9.435	16.1033	37.84	32.7	3.145	8.45	M	L	-100
S17	mimue	mimy	Curve7	Curvy	sonorant	voiced	sonorant	110	Agency FB	811.329	2841	648.022	CVCV	mm	iy	5	4	4	7	3	0.665937	0.363333	7.29	0.61	0.185	0.34	M	L	-100
S17	aloum	alum	Curve1	Curvy	sonorant	voiced	sonorant	55	Agency FB	671.496	1080	672.42	VCVC	lm	au	5	4	4	6	2	2.50778	6.69	19.22	13.31	0.11	6.69	M	L	-100
S17	immal	imal	Curve15	Curvy	sonorant	voiced	sonorant	45	Agency FB	495.097	2829	918.567	VCVC	ml	ia	5	4	3	5	0	0.171667	0.71	0.54	1.35	0.105	0.71	M	L	-100
S17	malla	mala	Curve19	Curvy	sonorant	voiced	sonorant	91	Gabriola	715.236	3321	593.877	CVCV	ml	aa	5	4	4	31	4	0.564	1.45	6.46	1.55	0.03	1.45	M	L	-100
S17	utape	ytap	Curve13	Curvy	plosive	voiceless	voiceless_plosive	140	Gabriola	603.377	3312	1128.04	VCVC	tp	ya	5	4	1	2	3	0.272273	3.785	2.05	11.96	0.045	1.52	M	L	-100
S17	touca	tuka	Curve15	Curvy	plosive	voiceless	voiceless_plosive	164	Agency FB	549.158	3154	504.903	CVCV	tk	ua	5	4	1	11	2	1.49235	0.71	19.27	2.03	0.03	0.405	M	L	-100
S17	puc	pyk	Spike8	Spiky	plosive	voiceless	voiceless_plosive	255	Agency FB	1473.37	2104	693.735	CVC	pk	y	3	3	1	19	14	23.8664	0	259.01	0	0.28	0	M	L	-100
S17	oumul	umyl	Curve18	Curvy	sonorant	voiced	sonorant	37	Agency FB	999.043	2813	756.809	VCVC	ml	uy	5	4	3	2	1	12.807	15.9038	259.01	77.16	0.23	0.61	M	L	-100
S17	quipe	kip	Curve18	Curvy	plosive	voiceless	voiceless_plosive	32	Agency FB	728.099	2450	781.201	CVC	kp	i	5	3	1	32	5	1.88149	4.284	24.13	17.36	0.3	0.34	M	L	-100
S17	cuke	kyk	Spike3	Spiky	plosive	voiceless	voiceless_plosive	148	Gabriola	871.133	3670	595.754	CVC	kk	y	4	3	1	17	6	2.40286	2.7225	16.88	8.45	0.55	1.15	M	L	-100
S17	catte	kat	Curve13	Curvy	plosive	voiceless	voiceless_plosive	38	Agency FB	1121.33	2446	999.043	CVC	kt	a	5	3	1	56	18	1.25914	3.68375	12.76	16.42	0.23	2.165	M	L	-100
S17	uline	ylin	Curve1	Curvy	sonorant	voiced	sonorant	70	Agency FB	838.635	2486	598.714	VCVC	ln	yi	5	4	4	4	3	10.5014	1.08	55.43	1.55	2.6	1.08	M	L	-100
S17	oulil	ulil	Spike10	Spiky	sonorant	voiced	sonorant	200	Agency FB	779.799	2284	865.193	VCVC	ll	ui	5	4	4	1	1	0.01	0	0.01	0	0.01	0	M	L	-100
S17	immim	imim	Spike8	Spiky	sonorant	voiced	sonorant	73	Gabriola	550.795	2106	788.457	VCVC	mm	ii	5	4	3	4	0	0.469286	0	1.82	0	0.165	0	M	L	-100
S17	adibe	adib	Curve19	Curvy	plosive	voiced	voiced_plosive	118	Gabriola	552.219	3605	754.575	VCVC	db	ai	5	4	2	3	2	0.1225	0.07	0.27	0.14	0.105	0.07	M	L	-100
S17	boube	bub	Curve18	Curvy	plosive	voiced	voiced_plosive	145	Gabriola	800.325	2444	782.235	CVC	bb	u	5	3	2	18	10	0.970769	7.64571	7.37	30.88	0.02	0.14	M	L	-100
S17	ugude	ygyd	Spike2	Spiky	plosive	voiced	voiced_plosive	129	Gabriola	674.543	2759	796.586	VCVC	gd	yy	5	4	2	0	0	0.1025	0	0.24	0	0.08	0	M	L	-100
S17	ipipe	ipip	Curve5	Curvy	plosive	voiceless	voiceless_plosive	139	Gabriola	1128.04	1355	741.452	VCVC	pp	ii	5	4	1	4	2	0.0533333	1.55	0.15	1.55	0.01	1.55	M	L	-100
S17	oumal	umal	Spike11	Spiky	sonorant	voiced	sonorant	80	Agency FB	583.772	2497	1490.5	VCVC	ml	ua	5	4	4	1	0	3.74667	0	36.9	0	0.26	0	M	L	-100
S17	ticou	tiku	Spike1	Spiky	plosive	voiceless	voiceless_plosive	254	Gabriola	693.735	2449	881.302	CVCV	tk	iu	5	4	1	8	1	3.06231	3.515	32.4	6.15	0.495	3.955	M	L	-100
S17	bube	byb	Curve1	Curvy	plosive	voiced	voiced_plosive	224	Agency FB	1197.52	2922	1081.24	CVC	bb	y	4	3	2	18	9	0.11	0	0.2	0	0.11	0	M	L	-100
S17	loune	lun	Spike2	Spiky	sonorant	voiced	sonorant	89	Gabriola	727.667	2862	805.987	CVC	ln	u	5	3	3	13	9	0.605	0	1.37	0	0.525	0	M	L	-100
S17	puti	pyti	Spike11	Spiky	plosive	voiceless	voiceless_plosive	49	Agency FB	818.993	1072	555.039	CVCV	pt	yi	4	4	1	9	8	0.562187	0.57	3.16	1.69	0.175	0.27	M	L	-100
S17	ikak	ikak	Spike11	Spiky	plosive	voiceless	voiceless_plosive	28	Agency FB	725.307	2907	847.923	VCVC	kk	ia	4	4	1	1	0	2.27522	0.836667	14.32	2.3	0.2	0.14	M	L	-100
S17	muma	myma	Curve5	Curvy	sonorant	voiced	sonorant	212	Gabriola	735.286	3581	645.566	CVCV	mm	ya	4	4	3	8	7	1.03667	5.014	9.87	12.03	0.25	6.08	M	L	-100
S17	nal	nal	Spike8	Spiky	sonorant	voiced	sonorant	128	Gabriola	796.586	3560	874.022	CVC	nl	a	3	3	4	24	14	0	0	0	0	0	0	M	L	-100
S17	buda	byda	Curve13	Curvy	plosive	voiced	voiced_plosive	31	Agency FB	781.201	2656	756.308	CVCV	bd	ya	4	4	2	8	5	0.4	0	0.4	0	0.4	0	M	L	-100
S17	bigu	bigy	Spike10	Spiky	plosive	voiced	voiced_plosive	99	Agency FB	1457.51	2200	1759.75	CVCV	bg	iy	4	4	2	7	3	0.346842	7.29111	4.19	30.88	0.01	0.61	M	L	-100
S17	bugue	byg	Curve15	Curvy	plosive	voiced	voiced_plosive	173	Agency FB	745.452	3730	763.89	CVC	bg	y	5	3	2	20	7	0.546897	0.79	3.17	1.69	0.12	0.41	M	L	-100
S17	anoul	anul	Curve1	Curvy	sonorant	voiced	sonorant	133	Gabriola	624.393	3245	861.494	VCVC	nl	au	5	4	3	5	0	1.13455	0	7.34	0	0.39	0	M	L	-100
S17	icute	ikyt	Spike17	Spiky	plosive	voiceless	voiceless_plosive	205	Gabriola	1346.79	2891	802.803	VCVC	kt	iy	5	4	1	0	0	0.035	0.07	0.06	0.07	0.035	0.07	M	L	-100
S17	toucu	tuky	Curve1	Curvy	plosive	voiceless	voiceless_plosive	242	Agency FB	890.737	3816	666.349	CVCV	tk	uy	5	4	1	4	0	0.8325	0.035	2.22	0.07	0.555	0.035	M	L	-100
S17	nunie	nyni	Curve13	Curvy	sonorant	voiced	sonorant	61	Agency FB	675.93	1442	841.817	CVCV	nn	yi	5	4	4	4	3	0.374286	0	1.11	0	0.16	0	M	L	-100
S17	doudi	dudi	Spike20	Spiky	plosive	voiced	voiced_plosive	109	Gabriola	648.022	3745	708.423	CVCV	dd	ui	5	4	2	5	1	57.155	0	109.88	0	57.155	0	M	L	-100
S17	lami	lami	Spike2	Spiky	sonorant	voiced	sonorant	77	Agency FB	665.311	1483	1438.85	CVCV	lm	ai	4	4	3	14	9	0.292	0.98	2.28	1.42	0.015	1.15	M	L	-100
S17	umoum	ymum	Spike1	Spiky	sonorant	voiced	sonorant	163	Agency FB	504.903	2844	646.545	VCVC	mm	yu	5	4	4	1	0	0.6975	0	1.43	0	0.565	0	M	L	-100
S17	amane	aman	Spike20	Spiky	sonorant	voiced	sonorant	157	Agency FB	638.926	3207	1819.58	VCVC	mn	aa	5	4	3	12	8	2.87556	8.13889	59.8	46.76	0.275	2.09	M	L	-100
S17	nalli	nali	Curve7	Curvy	sonorant	voiced	sonorant	5	Gabriola	720.663	1128	666.444	CVCV	nl	ai	5	4	3	13	0	6.62667	2.5025	26.48	7.64	0.09	1.115	M	L	-100
S17	puttu	pyty	Spike20	Spiky	plosive	voiceless	voiceless_plosive	218	Gabriola	758.381	1071	922.971	CVCV	pt	yy	5	4	1	5	3	0.562187	0.946667	3.16	1.69	0.175	0.95	M	L	-100
S17	idide	idid	Curve18	Curvy	plosive	voiced	voiced_plosive	196	Gabriola	1941.24	2108	836.812	VCVC	dd	ii	5	4	2	2	0	4.3735	3.92	49.07	3.92	0.74	3.92	M	L	-100
S17	utate	ytat	Spike1	Spiky	plosive	voiceless	voiceless_plosive	33	Gabriola	727.265	2907	728.099	VCVC	tt	ya	5	4	1	2	3	0.113333	0	0.27	0	0.06	0	M	L	-100
S17	lulle	lyl	Spike10	Spiky	sonorant	voiced	sonorant	227	Gabriola	741.259	2070	1020.83	CVC	ll	y	5	3	4	17	3	8.91182	0	58.29	0	0.03	0	M	L	-100
S17	ounul	unyl	Curve4	Curvy	sonorant	voiced	sonorant	116	Gabriola	601.479	2237	723.826	VCVC	nl	uy	5	4	3	2	0	2.05077	7.5	15.36	10.07	0.66	7.5	M	L	-100
S17	pupue	pypy	Spike8	Spiky	plosive	voiceless	voiceless_plosive	204	Agency FB	802.803	1431	628.495	CVCV	pp	yy	5	4	1	1	1	1.81966	0.07	16.88	0.07	0.32	0.07	M	L	-100
S17	gabe	gab	Spike20	Spiky	plosive	voiced	voiced_plosive	152	Agency FB	656.028	2563	800.018	CVC	gb	a	4	3	2	25	15	0.0228571	0.24	0.1	0.34	0.01	0.24	M	L	-100
S17	aloul	alul	Spike17	Spiky	sonorant	voiced	sonorant	179	Agency FB	609.769	2160	648.432	VCVC	ll	au	5	4	4	5	0	0.252857	0	1.43	0	0.04	0	M	L	-100
S17	lula	lyla	Spike20	Spiky	sonorant	voiced	sonorant	160	Agency FB	650.685	3880	1138.55	CVCV	ll	ya	4	4	4	8	6	0.0133333	0	0.03	0	0.01	0	M	L	-100
S17	nune	nyn	Spike3	Spiky	sonorant	voiced	sonorant	249	Gabriola	880.399	2967	903.71	CVC	nn	y	4	3	3	11	10	3.789	0	19.22	0	0.855	0	M	L	-100
S17	digou	digu	Curve5	Curvy	plosive	voiced	voiced_plosive	197	Agency FB	675.093	1476	1941.24	CVCV	dg	iu	5	4	2	3	0	1.576	0.453333	13.27	1.15	0.115	0.14	M	L	-100
S17	tapou	tapu	Spike3	Spiky	plosive	voiceless	voiceless_plosive	63	Gabriola	821.352	2765	987.474	CVCV	tp	au	5	4	1	11	3	14.6746	0	280.62	0	0.025	0	M	L	-100
S17	nalle	nal	Spike8	Spiky	sonorant	voiced	sonorant	134	Gabriola	580.773	3749	624.393	CVC	nl	a	5	3	3	24	12	6.62667	0	26.48	0	0.09	0	M	L	-100
S17	acape	akap	Curve4	Curvy	plosive	voiceless	voiceless_plosive	236	Gabriola	1097.76	1316	790.514	VCVC	kp	aa	5	4	1	4	2	2.581	5.205	19.48	10.34	0.01	5.205	M	L	-100
S17	lumou	lymu	Curve5	Curvy	sonorant	voiced	sonorant	43	Agency FB	558.788	2092	709.032	CVCV	lm	yu	5	4	3	1	0	25.0616	4.17556	453.95	11.01	0.5	0.14	M	L	-100
S17	gugou	gygu	Curve15	Curvy	plosive	voiced	voiced_plosive	226	Gabriola	1020.83	3331	765.913	CVCV	gg	yu	5	4	2	0	0	0.06	0	0.12	0	0.06	0	M	L	-100
S17	ninne	nin	Curve4	Curvy	sonorant	voiced	sonorant	44	Gabriola	918.567	1236	558.788	CVC	nn	i	5	3	4	22	2	4.17545	1.89	26.48	3.04	0.53	1.89	M	L	-100
S17	upipe	ypip	Spike10	Spiky	plosive	voiceless	voiceless_plosive	203	Agency FB	628.495	3138	755.74	VCVC	pp	yi	5	4	1	1	2	4.84	8.53667	36.47	23.99	0.175	1.15	M	L	-100
S17	abude	abyd	Spike17	Spiky	plosive	voiced	voiced_plosive	112	Gabriola	682.747	2551	748.484	VCVC	bd	ay	5	4	2	4	1	1.62857	1.62	4.75	1.62	0.63	1.62	M	L	-100
S17	lumue	lymy	Curve7	Curvy	sonorant	voiced	sonorant	186	Gabriola	1005.6	2158	668.546	CVCV	lm	yy	5	4	4	2	0	40.26	3.18	537.44	3.18	0.545	3.18	M	L	-100
S17	baga	baga	Spike8	Spiky	plosive	voiced	voiced_plosive	237	Agency FB	1364.11	2620	1097.76	CVCV	bg	aa	4	4	2	20	9	4.53875	3.7325	20.64	11.96	0.85	1.45	M	L	-100
S17	kipou	kipu	Curve19	Curvy	plosive	voiceless	voiceless_plosive	71	Gabriola	617.61	3270	838.635	CVCV	kp	iu	5	4	1	4	1	15.3932	0	389.49	0	2.24	0	M	L	-100
S17	badie	badi	Spike8	Spiky	plosive	voiced	voiced_plosive	17	Agency FB	1063.61	1081	895.774	CVCV	bd	ai	5	4	2	20	4	0.843881	2.4725	11.45	14.86	0.15	0.675	M	L	-100
S17	ibibe	ibib	Curve1	Curvy	plosive	voiced	voiced_plosive	10	Gabriola	1157.28	1391	1928.31	VCVC	bb	ii	5	4	2	4	1	0.355	0	1.07	0	0.145	0	M	L	-100
S17	pouke	puk	Spike17	Spiky	plosive	voiceless	voiceless_plosive	83	Agency FB	737.965	1111	1152.9	CVC	pk	u	5	3	1	20	3	13.0076	43.4273	366.22	349.32	1.19	5	M	L	-100
S17	unum	ynym	Curve7	Curvy	sonorant	voiced	sonorant	115	Agency FB	723.826	1124	613.511	VCVC	nm	yy	4	4	3	1	0	0.01	0	0.01	0	0.01	0	M	L	-100
S17	dubu	dyby	Spike1	Spiky	plosive	voiced	voiced_plosive	21	Gabriola	786.437	3479	1290.63	CVCV	db	yy	4	4	2	1	0	7.76521	5.5645	289.63	78.58	0.34	0.71	M	L	-100
S19	lumue	lymy	Curve13	Curvy	sonorant	voiced	sonorant	86	Gabriola	1472.78	2020	812.58	CVCV	lm	yy	5	4	4	2	0	40.26	3.18	537.44	3.18	0.545	3.18	M	R	66.6667
S19	puti	pyti	Spike2	Spiky	plosive	voiceless	voiceless_plosive	55	Agency FB	836.69	2303	1306.97	CVCV	pt	yi	4	4	1	9	8	0.562187	0.57	3.16	1.69	0.175	0.27	M	R	66.6667
S19	ipipe	ipip	Curve4	Curvy	plosive	voiceless	voiceless_plosive	68	Agency FB	770.155	3137	1296.64	VCVC	pp	ii	5	4	1	4	2	0.0533333	1.55	0.15	1.55	0.01	1.55	M	R	66.6667
S19	minnu	miny	Curve4	Curvy	sonorant	voiced	sonorant	39	Agency FB	892.868	3438	926.587	CVCV	mn	iy	5	4	3	12	1	0.742632	0	7.29	0	0.04	0	M	R	66.6667
S19	nanu	nany	Curve5	Curvy	sonorant	voiced	sonorant	130	Gabriola	690.634	1826	1188.92	CVCV	nn	ay	4	4	4	4	4	1.78	0.07	1.78	0.07	1.78	0.07	M	R	66.6667
S19	ibibe	ibib	Curve5	Curvy	plosive	voiced	voiced_plosive	81	Gabriola	942.505	2503	657.641	VCVC	bb	ii	5	4	2	4	1	0.355	0	1.07	0	0.145	0	M	R	66.6667
S19	linou	linu	Curve15	Curvy	sonorant	voiced	sonorant	107	Agency FB	816.488	2772	1288.74	CVCV	ln	iu	5	4	3	5	5	0.27	0.136667	2.28	0.61	0.02	0.07	M	R	66.6667
S19	bougu	bugy	Curve15	Curvy	plosive	voiced	voiced_plosive	79	Agency FB	1221.54	1623	1104.22	CVCV	bg	uy	5	4	2	6	4	1.1235	1.315	10.22	1.35	0.36	1.315	M	R	66.6667
S19	gugou	gygu	Spike2	Spiky	plosive	voiced	voiced_plosive	8	Gabriola	961.157	3896	987.192	CVCV	gg	yu	5	4	2	0	0	0.06	0	0.12	0	0.06	0	M	R	66.6667
S19	lul	lyl	Spike8	Spiky	sonorant	voiced	sonorant	251	Agency FB	1216.23	2628	1218.88	CVC	ll	y	3	3	3	17	10	0.0133333	0.34	0.03	0.61	0.01	0.34	M	R	66.6667
S19	toutu	tuty	Spike3	Spiky	plosive	voiceless	voiceless_plosive	94	Gabriola	916.738	2001	874.227	CVCV	tt	uy	5	4	1	7	7	0.46	0	0.83	0	0.46	0	M	R	66.6667
S19	bube	byb	Spike10	Spiky	plosive	voiced	voiced_plosive	29	Agency FB	1207.62	1323	736.476	CVC	bb	y	4	3	2	18	9	0.11	0	0.2	0	0.11	0	M	R	66.6667
S19	apute	apyt	Spike8	Spiky	plosive	voiceless	voiceless_plosive	6	Gabriola	841.592	3715	923.244	VCVC	pt	ay	5	4	1	6	3	9.12167	5.54	87.91	13.65	0.18	2.77	M	R	66.6667
S19	touca	tuka	Spike2	Spiky	plosive	voiceless	voiceless_plosive	178	Gabriola	700.016	2614	706.11	CVCV	tk	ua	5	4	1	11	2	1.49235	0.71	19.27	2.03	0.03	0.405	M	R	66.6667
S19	acape	akap	Curve15	Curvy	plosive	voiceless	voiceless_plosive	70	Gabriola	805.457	2515	1121.77	VCVC	kp	aa	5	4	1	4	2	2.581	5.205	19.48	10.34	0.01	5.205	M	R	66.6667
S19	amane	aman	Spike1	Spiky	sonorant	voiced	sonorant	175	Gabriola	792.328	3898	694.373	VCVC	mn	aa	5	4	3	12	8	2.87556	8.13889	59.8	46.76	0.275	2.09	M	R	66.6667
S19	innim	inim	Curve5	Curvy	sonorant	voiced	sonorant	108	Agency FB	697.332	1587	816.488	VCVC	nm	ii	5	4	3	7	0	0.3	0	0.49	0	0.3	0	M	R	66.6667
S19	ibude	ibyd	Curve7	Curvy	plosive	voiced	voiced_plosive	255	Gabriola	794.269	3730	1257.98	VCVC	bd	iy	5	4	2	0	0	0	0	0	0	0	0	M	R	66.6667
S19	anoul	anul	Spike17	Spiky	sonorant	voiced	sonorant	154	Agency FB	716.825	2221	966.405	VCVC	nl	au	5	4	3	5	0	1.13455	0	7.34	0	0.39	0	M	R	66.6667
S19	gabe	gab	Spike1	Spiky	plosive	voiced	voiced_plosive	214	Agency FB	724.045	3999	661.708	CVC	gb	a	4	3	2	25	15	0.0228571	0.24	0.1	0.34	0.01	0.24	M	R	66.6667
S19	upipe	ypip	Spike8	Spiky	plosive	voiceless	voiceless_plosive	141	Agency FB	822.647	3363	710.212	VCVC	pp	yi	5	4	1	1	2	4.84	8.53667	36.47	23.99	0.175	1.15	M	R	66.6667
S19	apipe	apip	Curve4	Curvy	plosive	voiceless	voiceless_plosive	3	Agency FB	684.85	1012	979.304	VCVC	pp	ai	5	4	1	4	2	2.08125	8.87333	12.74	25.74	0.05	0.68	M	R	66.6667
S19	umane	yman	Curve7	Curvy	sonorant	voiced	sonorant	119	Gabriola	661.902	2382	721.349	VCVC	mn	ya	5	4	4	6	2	1.063	1.3875	7.29	4.26	0.155	0.61	M	R	66.6667
S19	idabe	idab	Curve19	Curvy	plosive	voiced	voiced_plosive	215	Agency FB	787.999	1240	724.045	VCVC	db	ia	5	4	2	1	1	0.231429	0	0.49	0	0.27	0	M	R	66.6667
S19	douga	duga	Spike10	Spiky	plosive	voiced	voiced_plosive	211	Agency FB	645.982	1099	642.553	CVCV	dg	ua	5	4	2	7	3	0.6325	0.575	2.61	1.08	0.15	0.575	M	R	66.6667
S19	umoum	ymum	Spike2	Spiky	sonorant	voiced	sonorant	45	Agency FB	833.178	3810	897.864	VCVC	mm	yu	5	4	4	1	0	0.6975	0	1.43	0	0.565	0	M	R	66.6667
S19	noune	nun	Spike2	Spiky	sonorant	voiced	sonorant	127	Gabriola	774.214	1806	801.004	CVC	nn	u	5	3	3	8	5	0.0133333	0.105	0.04	0.14	0	0.105	M	R	66.6667
S19	ubibe	ybib	Curve5	Curvy	plosive	voiced	voiced_plosive	118	Gabriola	721.349	2465	833.446	VCVC	bb	yi	5	4	2	3	0	0	0	0	0	0	0	M	R	66.6667
S19	oumul	umyl	Spike2	Spiky	sonorant	voiced	sonorant	235	Agency FB	582.582	2048	633.4	VCVC	ml	uy	5	4	3	2	1	12.807	15.9038	259.01	77.16	0.23	0.61	M	R	66.6667
S19	adude	adyd	Spike2	Spiky	plosive	voiced	voiced_plosive	63	Gabriola	974.902	1927	801.494	VCVC	dd	ay	5	4	2	2	0	0.205	0	0.27	0	0.205	0	M	R	66.6667
S19	bugue	byg	Spike20	Spiky	plosive	voiced	voiced_plosive	33	Gabriola	1012.6	3806	668.17	CVC	bg	y	5	3	2	20	7	0.546897	0.79	3.17	1.69	0.12	0.41	M	R	66.6667
S19	atupe	atyp	Spike1	Spiky	plosive	voiceless	voiceless_plosive	159	Agency FB	785.353	1798	638.688	VCVC	tp	ay	5	4	1	1	0	0.846667	0	2.26	0	0.2	0	M	R	66.6667
S19	umam	ymam	Spike8	Spiky	sonorant	voiced	sonorant	156	Agency FB	743.836	3836	599.311	VCVC	mm	ya	4	4	3	6	2	1.063	0.2	7.29	0.2	0.155	0.2	M	R	66.6667
S19	ugade	ygad	Curve19	Curvy	plosive	voiced	voiced_plosive	189	Agency FB	1034.38	1815	716.197	VCVC	gd	ya	5	4	2	2	1	52.9633	0	139.84	0	12.6	0	M	R	66.6667
S19	muma	myma	Curve4	Curvy	sonorant	voiced	sonorant	43	Agency FB	1097.86	1496	1039.91	CVCV	mm	ya	4	4	3	8	7	1.03667	5.014	9.87	12.03	0.25	6.08	M	R	66.6667
S19	dide	did	Curve18	Curvy	plosive	voiced	voiced_plosive	50	Gabriola	916.092	1945	594.263	CVC	dd	i	4	3	2	23	13	10.4189	40.6757	97.51	341.35	1.535	5.81	M	R	66.6667
S19	malue	maly	Curve19	Curvy	sonorant	voiced	sonorant	89	Gabriola	977.586	1157	706.069	CVCV	ml	ay	5	4	3	19	7	10.7493	5.69571	197.45	48.18	0.58	1.315	M	R	66.6667
S19	umine	ymin	Curve1	Curvy	sonorant	voiced	sonorant	247	Gabriola	739.98	3509	583.43	VCVC	mn	yi	5	4	3	7	6	0.6975	0.07	1.43	0.07	0.565	0.07	M	R	66.6667
S19	iloum	ilum	Spike8	Spiky	sonorant	voiced	sonorant	151	Agency FB	797.808	2916	852.548	VCVC	lm	iu	5	4	4	2	2	0.965385	0	5.11	0	0.25	0	M	R	66.6667
S19	kipou	kipu	Curve1	Curvy	plosive	voiceless	voiceless_plosive	111	Agency FB	645.95	2039	956.63	CVCV	kp	iu	5	4	1	4	1	15.3932	0	389.49	0	2.24	0	M	R	66.6667
S19	cuke	kyk	Spike17	Spiky	plosive	voiceless	voiceless_plosive	83	Agency FB	735.203	3136	703.478	CVC	kk	y	4	3	1	17	6	2.40286	2.7225	16.88	8.45	0.55	1.15	M	R	66.6667
S19	boube	bub	Curve4	Curvy	plosive	voiced	voiced_plosive	226	Agency FB	962.361	3432	645.094	CVC	bb	u	5	3	2	18	10	0.970769	7.64571	7.37	30.88	0.02	0.14	M	R	66.6667
S19	couk	kuk	Curve18	Curvy	plosive	voiceless	voiceless_plosive	95	Agency FB	752.624	3058	916.738	CVC	kk	u	4	3	1	23	7	4.99827	6.99857	51.08	19.05	0.51	2.97	M	R	66.6667
S19	utape	ytap	Spike1	Spiky	plosive	voiceless	voiceless_plosive	82	Gabriola	703.478	1729	942.505	VCVC	tp	ya	5	4	1	2	3	0.272273	3.785	2.05	11.96	0.045	1.52	M	R	66.6667
S19	imane	iman	Spike11	Spiky	sonorant	voiced	sonorant	183	Agency FB	1258.84	1666	509.401	VCVC	mn	ia	5	4	4	9	4	0.3225	0	1.11	0	0.085	0	M	R	66.6667
S19	lanou	lanu	Spike3	Spiky	sonorant	voiced	sonorant	102	Agency FB	702.527	3231	927.207	CVCV	ln	au	5	4	3	0	0	21.3895	0	292.55	0	1.08	0	M	R	66.6667
S19	namue	namy	Curve13	Curvy	sonorant	voiced	sonorant	168	Agency FB	840.778	1888	768.631	CVCV	nm	ay	5	4	4	1	0	1.78	0	1.78	0	1.78	0	M	R	66.6667
S19	adibe	adib	Spike3	Spiky	plosive	voiced	voiced_plosive	131	Gabriola	668.715	3375	690.634	VCVC	db	ai	5	4	2	3	2	0.1225	0.07	0.27	0.14	0.105	0.07	M	R	66.6667
S19	oumum	umym	Spike20	Spiky	sonorant	voiced	sonorant	216	Agency FB	1567.04	1804	787.999	VCVC	mm	uy	5	4	4	0	0	12.807	5.11333	259.01	14.59	0.23	0.61	M	R	66.6667
S19	mounu	muny	Spike3	Spiky	sonorant	voiced	sonorant	146	Agency FB	677.851	2183	733.033	CVCV	mn	uy	5	4	4	5	2	0	0	0	0	0	0	M	R	66.6667
S19	badie	badi	Spike1	Spiky	plosive	voiced	voiced_plosive	76	Agency FB	1386.82	2405	1364.18	CVCV	bd	ai	5	4	2	20	4	0.843881	2.4725	11.45	14.86	0.15	0.675	M	R	66.6667
S19	unnim	ynim	Curve18	Curvy	sonorant	voiced	sonorant	110	Gabriola	956.63	1943	890.218	VCVC	nm	yi	5	4	3	7	0	3.70632	0	43.12	0	0.68	0	M	R	66.6667
S19	ikite	ikit	Spike20	Spiky	plosive	voiceless	voiceless_plosive	128	Gabriola	787.3	2819	774.214	VCVC	kt	ii	5	4	1	6	1	2.87	0.07	4.66	0.07	2.87	0.07	M	R	66.6667
S19	mimue	mimy	Curve5	Curvy	sonorant	voiced	sonorant	162	Agency FB	1158.92	1084	666.673	CVCV	mm	iy	5	4	4	7	3	0.665937	0.363333	7.29	0.61	0.185	0.34	M	R	66.6667
S19	dagou	dagu	Curve13	Curvy	plosive	voiced	voiced_plosive	20	Gabriola	775.911	2187	952.655	CVCV	dg	au	5	4	2	7	2	22.952	4.595	109.88	7.97	0.28	4.595	M	R	66.6667
S19	ugude	ygyd	Curve1	Curvy	plosive	voiced	voiced_plosive	138	Gabriola	788.941	1590	733.407	VCVC	gd	yy	5	4	2	0	0	0.1025	0	0.24	0	0.08	0	M	R	66.6667
S19	toucu	tuky	Spike10	Spiky	plosive	voiceless	voiceless_plosive	209	Gabriola	746.639	1030	703.427	CVCV	tk	uy	5	4	1	4	0	0.8325	0.035	2.22	0.07	0.555	0.035	M	R	66.6667
S19	lalla	lala	Curve18	Curvy	sonorant	voiced	sonorant	198	Gabriola	704.728	3220	726.069	CVCV	ll	aa	5	4	3	12	3	0.005	0	0.01	0	0.005	0	M	R	66.6667
S19	touki	tuki	Spike11	Spiky	plosive	voiceless	voiceless_plosive	121	Agency FB	716.661	1618	869.692	CVCV	tk	ui	5	4	1	5	0	0.02	0	0.05	0	0.01	0	M	R	66.6667
S19	ticou	tiku	Curve15	Curvy	plosive	voiceless	voiceless_plosive	184	Agency FB	650.389	1283	1258.84	CVCV	tk	iu	5	4	1	8	1	3.06231	3.515	32.4	6.15	0.495	3.955	M	R	66.6667
S19	nunie	nyni	Spike17	Spiky	sonorant	voiced	sonorant	2	Gabriola	979.304	3642	687.286	CVCV	nn	yi	5	4	4	4	3	0.374286	0	1.11	0	0.16	0	M	R	66.6667
S19	nilou	nilu	Spike11	Spiky	sonorant	voiced	sonorant	234	Agency FB	633.4	1992	844.499	CVCV	nl	iu	5	4	4	4	2	0.00333333	0	0.01	0	0	0	M	R	66.6667
S19	idide	idid	Curve15	Curvy	plosive	voiced	voiced_plosive	153	Agency FB	966.405	2028	600.141	VCVC	dd	ii	5	4	2	2	0	4.3735	3.92	49.07	3.92	0.74	3.92	M	R	66.6667
S19	loume	lum	Curve5	Curvy	sonorant	voiced	sonorant	174	Agency FB	694.373	3756	666.543	CVC	lm	u	5	3	4	19	7	0.605	0.71	1.37	1.35	0.525	0.71	M	R	66.6667
S19	nalle	nal	Curve4	Curvy	sonorant	voiced	sonorant	115	Agency FB	691.37	2674	623.459	CVC	nl	a	5	3	3	24	12	6.62667	0	26.48	0	0.09	0	M	R	66.6667
S19	ikak	ikak	Curve19	Curvy	plosive	voiceless	voiceless_plosive	42	Gabriola	1039.91	1764	1424.11	VCVC	kk	ia	4	4	1	1	0	2.27522	0.836667	14.32	2.3	0.2	0.14	M	R	66.6667
S19	pouki	puki	Spike10	Spiky	plosive	voiceless	voiceless_plosive	145	Gabriola	733.033	3696	643.61	CVCV	pk	ui	5	4	1	6	0	0.242727	0.98	0.92	1.89	0.05	0.98	M	R	66.6667
S19	pupue	pypy	Curve5	Curvy	plosive	voiceless	voiceless_plosive	52	Gabriola	1102.9	2893	807.988	CVCV	pp	yy	5	4	1	1	1	1.81966	0.07	16.88	0.07	0.32	0.07	M	R	66.6667
S19	puc	pyk	Curve7	Curvy	plosive	voiceless	voiceless_plosive	129	Gabriola	1188.92	2332	787.3	CVC	pk	y	3	3	1	19	14	23.8664	0	259.01	0	0.28	0	M	R	66.6667
S19	imale	imal	Spike3	Spiky	sonorant	voiced	sonorant	148	Gabriola	647.399	3374	601.713	VCVC	ml	ia	5	4	4	5	3	0.3225	0.14	1.11	0.14	0.085	0.14	M	R	66.6667
S19	lami	lami	Spike10	Spiky	sonorant	voiced	sonorant	163	Gabriola	651.43	2819	1158.92	CVCV	lm	ai	4	4	3	14	9	0.292	0.98	2.28	1.42	0.015	1.15	M	R	66.6667
S19	namme	nam	Curve19	Curvy	sonorant	voiced	sonorant	71	Gabriola	1240.01	1596	805.457	CVC	nm	a	5	3	3	20	2	0.208	0.706667	1.78	1.89	0.01	0.34	M	R	66.6667
S19	malla	mala	Spike17	Spiky	sonorant	voiced	sonorant	195	Gabriola	810.825	3502	1007.31	CVCV	ml	aa	5	4	4	31	4	0.564	1.45	6.46	1.55	0.03	1.45	M	R	66.6667
S19	pouke	puk	Curve1	Curvy	plosive	voiceless	voiceless_plosive	218	Agency FB	920.308	3006	1069.18	CVC	pk	u	5	3	1	20	3	13.0076	43.4273	366.22	349.32	1.19	5	M	R	66.6667
S19	utate	ytat	Spike20	Spiky	plosive	voiceless	voiceless_plosive	139	Agency FB	759.416	1843	788.941	VCVC	tt	ya	5	4	1	2	3	0.113333	0	0.27	0	0.06	0	M	R	66.6667
S19	ounul	unyl	Curve7	Curvy	sonorant	voiced	sonorant	233	Agency FB	844.499	1359	754.76	VCVC	nl	uy	5	4	3	2	0	2.05077	7.5	15.36	10.07	0.66	7.5	M	R	66.6667
S19	ikuk	ikyk	Spike3	Spiky	plosive	voiceless	voiceless_plosive	135	Gabriola	898.056	1307	558.543	VCVC	kk	iy	4	4	1	0	0	2.27522	2.3	14.32	2.3	0.2	2.3	M	R	66.6667
S19	ninne	nin	Spike17	Spiky	sonorant	voiced	sonorant	87	Gabriola	1283.54	2740	1472.78	CVC	nn	i	5	3	4	22	2	4.17545	1.89	26.48	3.04	0.53	1.89	M	R	66.6667
S19	immim	imim	Curve15	Curvy	sonorant	voiced	sonorant	188	Gabriola	716.197	3089	716.816	VCVC	mm	ii	5	4	3	4	0	0.469286	0	1.82	0	0.165	0	M	R	66.6667
S19	gouga	guga	Curve18	Curvy	plosive	voiced	voiced_plosive	58	Agency FB	1395.61	2007	764.349	CVCV	gg	ua	5	4	2	6	3	0	0.07	0	0.07	0	0.07	M	R	66.6667
S19	pukou	pyku	Spike11	Spiky	plosive	voiceless	voiceless_plosive	116	Agency FB	697.593	2576	691.37	CVCV	pk	yu	5	4	1	0	0	42.6427	0	573.72	0	0.415	0	M	R	66.6667
S19	dubu	dyby	Spike8	Spiky	plosive	voiced	voiced_plosive	38	Agency FB	926.587	2834	836.97	CVCV	db	yy	4	4	2	1	0	7.76521	5.5645	289.63	78.58	0.34	0.71	M	R	66.6667
S19	tapou	tapu	Spike17	Spiky	plosive	voiceless	voiceless_plosive	167	Agency FB	768.631	3068	821.906	CVCV	tp	au	5	4	1	11	3	14.6746	0	280.62	0	0.025	0	M	R	66.6667
S19	immal	imal	Curve13	Curvy	sonorant	voiced	sonorant	46	Gabriola	874.308	1726	833.178	VCVC	ml	ia	5	4	3	5	0	0.171667	0.71	0.54	1.35	0.105	0.71	M	R	66.6667
S19	guibe	gib	Curve4	Curvy	plosive	voiced	voiced_plosive	101	Gabriola	927.207	3510	633.743	CVC	gb	i	5	3	2	10	2	0	0	0	0	0	0	M	R	66.6667
S19	unum	ynym	Curve4	Curvy	sonorant	voiced	sonorant	125	Gabriola	661.366	2641	1142.26	VCVC	nm	yy	4	4	3	1	0	0.01	0	0.01	0	0.01	0	M	R	66.6667
S19	gubi	gybi	Spike8	Spiky	plosive	voiced	voiced_plosive	248	Agency FB	1343.11	1406	739.98	CVCV	gb	yi	4	4	2	5	2	0.094	2.03	0.31	2.03	0.01	2.03	M	R	66.6667
S19	digou	digu	Curve1	Curvy	plosive	voiced	voiced_plosive	227	Agency FB	801.687	3622	962.361	CVCV	dg	iu	5	4	2	3	0	1.576	0.453333	13.27	1.15	0.115	0.14	M	R	66.6667
S19	nalli	nali	Spike11	Spiky	sonorant	voiced	sonorant	204	Agency FB	614.457	3384	828.217	CVCV	nl	ai	5	4	3	13	0	6.62667	2.5025	26.48	7.64	0.09	1.115	M	R	66.6667
S19	gagou	gagu	Spike20	Spiky	plosive	voiced	voiced_plosive	13	Gabriola	872.682	2227	1278.02	CVCV	gg	au	5	4	2	8	3	1.56643	1.315	10.22	1.35	0.95	1.315	M	R	66.6667
S19	uline	ylin	Spike10	Spiky	sonorant	voiced	sonorant	245	Gabriola	977.812	1919	783.173	VCVC	ln	yi	5	4	4	4	3	10.5014	1.08	55.43	1.55	2.6	1.08	M	R	66.6667
S19	icute	ikyt	Curve13	Curvy	plosive	voiceless	voiceless_plosive	253	Agency FB	708.926	1784	761.726	VCVC	kt	iy	5	4	1	0	0	0.035	0.07	0.06	0.07	0.035	0.07	M	R	66.6667
S19	nal	nal	Spike2	Spiky	sonorant	voiced	sonorant	239	Gabriola	920.756	2621	839.084	CVC	nl	a	3	3	4	24	14	0	0	0	0	0	0	M	R	66.6667
S19	amil	amil	Curve18	Curvy	sonorant	voiced	sonorant	10	Gabriola	838.735	2620	1004.79	VCVC	ml	ai	4	4	4	10	5	37.4928	41.2767	360.9	143.45	3.46	9.46	M	R	66.6667
S19	imoul	imul	Spike10	Spiky	sonorant	voiced	sonorant	171	Gabriola	615.319	2359	642.048	VCVC	ml	iu	5	4	3	3	0	0.00666667	0.71	0.01	1.35	0.01	0.71	M	R	66.6667
S19	nune	nyn	Curve19	Curvy	sonorant	voiced	sonorant	250	Gabriola	1218.88	2070	765.858	CVC	nn	y	4	3	3	11	10	3.789	0	19.22	0	0.855	0	M	R	66.6667
S19	baga	baga	Spike3	Spiky	plosive	voiced	voiced_plosive	1	Gabriola	687.286	2771	874.227	CVCV	bg	aa	4	4	2	20	9	4.53875	3.7325	20.64	11.96	0.85	1.45	M	R	66.6667
S19	loune	lun	Curve15	Curvy	sonorant	voiced	sonorant	18	Agency FB	756.648	2807	1042.77	CVC	ln	u	5	3	3	13	9	0.605	0	1.37	0	0.525	0	M	R	66.6667
S19	puttu	pyty	Curve7	Curvy	plosive	voiceless	voiceless_plosive	143	Agency FB	1197.44	3399	774.957	CVCV	pt	yy	5	4	1	5	3	0.562187	0.946667	3.16	1.69	0.175	0.95	M	R	66.6667
S19	nannu	nany	Spike20	Spiky	sonorant	voiced	sonorant	252	Agency FB	761.726	3678	1216.23	CVCV	nn	ay	5	4	3	4	0	1.78	0	1.78	0	1.78	0	M	R	66.6667
S19	lumou	lymu	Curve13	Curvy	sonorant	voiced	sonorant	104	Gabriola	836.698	1712	838.237	CVCV	lm	yu	5	4	3	1	0	25.0616	4.17556	453.95	11.01	0.5	0.14	M	R	66.6667
S19	catte	kat	Curve13	Curvy	plosive	voiceless	voiceless_plosive	26	Gabriola	1140.68	3592	795.843	CVC	kt	a	5	3	1	56	18	1.25914	3.68375	12.76	16.42	0.23	2.165	M	R	66.6667
S19	itape	itap	Curve18	Curvy	plosive	voiceless	voiceless_plosive	179	Gabriola	738.677	3382	700.016	VCVC	tp	ia	5	4	1	2	3	1.70031	1.90308	20.13	12.91	0.19	0.14	M	R	66.6667
S19	bigu	bigy	Spike17	Spiky	plosive	voiced	voiced_plosive	25	Gabriola	795.843	1108	878.72	CVCV	bg	iy	4	4	2	7	3	0.346842	7.29111	4.19	30.88	0.01	0.61	M	R	66.6667
S19	abude	abyd	Spike11	Spiky	plosive	voiced	voiced_plosive	194	Agency FB	1007.31	2647	1202.1	VCVC	bd	ay	5	4	2	4	1	1.62857	1.62	4.75	1.62	0.63	1.62	M	R	66.6667
S19	lula	lyla	Curve18	Curvy	sonorant	voiced	sonorant	17	Agency FB	1042.77	3327	1316.47	CVCV	ll	ya	4	4	4	8	6	0.0133333	0	0.03	0	0.01	0	M	R	66.6667
S19	quipe	kip	Curve5	Curvy	plosive	voiceless	voiceless_plosive	73	Gabriola	1025.64	3358	1012.71	CVC	kp	i	5	3	1	32	5	1.88149	4.284	24.13	17.36	0.3	0.34	M	R	66.6667
S19	lulle	lyl	Spike20	Spiky	sonorant	voiced	sonorant	14	Gabriola	1246.71	1740	872.682	CVC	ll	y	5	3	4	17	3	8.91182	0	58.29	0	0.03	0	M	R	66.6667
S19	oulim	ulim	Spike10	Spiky	sonorant	voiced	sonorant	65	Gabriola	1158.03	1612	1179.53	VCVC	lm	ui	5	4	3	3	0	3.74667	0	36.9	0	0.26	0	M	R	66.6667
S19	oumal	umal	Spike20	Spiky	sonorant	voiced	sonorant	219	Agency FB	737.391	1884	920.308	VCVC	ml	ua	5	4	4	1	0	3.74667	0	36.9	0	0.26	0	M	R	66.6667
S19	doudi	dudi	Spike17	Spiky	plosive	voiced	voiced_plosive	48	Agency FB	728.093	1884	1558.78	CVCV	dd	ui	5	4	2	5	1	57.155	0	109.88	0	57.155	0	M	R	66.6667
S19	numue	nymy	Spike11	Spiky	sonorant	voiced	sonorant	193	Agency FB	1202.1	1613	870.426	CVCV	nm	yy	5	4	4	0	1	0.311429	0	1.48	0	0.08	0	M	R	66.6667
S19	oulil	ulil	Spike1	Spiky	sonorant	voiced	sonorant	221	Gabriola	706.914	2299	611.692	VCVC	ll	ui	5	4	4	1	1	0.01	0	0.01	0	0.01	0	M	R	66.6667
S19	tutou	tytu	Curve19	Curvy	plosive	voiceless	voiceless_plosive	212	Gabriola	575.493	2882	645.982	CVCV	tt	yu	5	4	1	4	3	0	0	0	0	0	0	M	R	66.6667
S19	munou	mynu	Curve1	Curvy	sonorant	voiced	sonorant	202	Agency FB	754.507	2403	913.461	CVCV	mn	yu	5	4	3	2	1	26.8319	0	360.9	0	0.675	0	M	R	66.6667
S19	lummu	lymy	Curve1	Curvy	sonorant	voiced	sonorant	161	Gabriola	666.673	1180	757.513	CVCV	lm	yy	5	4	3	2	0	25.0616	50.6045	453.95	349.46	0.5	0.14	M	R	66.6667
S19	louni	luni	Curve19	Curvy	sonorant	voiced	sonorant	199	Gabriola	846.494	1723	704.728	CVCV	ln	ui	5	4	4	0	1	0.0133333	0	0.03	0	0.01	0	M	R	66.6667
S19	aloul	alul	Spike1	Spiky	sonorant	voiced	sonorant	53	Gabriola	721.997	2708	1102.9	VCVC	ll	au	5	4	4	5	0	0.252857	0	1.43	0	0.04	0	M	R	66.6667
S19	linni	lini	Spike8	Spiky	sonorant	voiced	sonorant	22	Agency FB	875.712	2496	842.611	CVCV	ln	ii	5	4	4	6	0	0	0	0	0	0	0	M	R	66.6667
S19	aname	anam	Spike1	Spiky	sonorant	voiced	sonorant	231	Gabriola	809.498	2185	772.274	VCVC	nm	aa	5	4	4	10	2	0.522381	2.77	4.91	5.47	0.12	2.77	M	R	66.6667
S19	aloum	alum	Spike3	Spiky	sonorant	voiced	sonorant	51	Gabriola	807.988	1492	916.092	VCVC	lm	au	5	4	4	6	2	2.50778	6.69	19.22	13.31	0.11	6.69	M	R	66.6667
S19	loula	lula	Curve7	Curvy	sonorant	voiced	sonorant	97	Agency FB	680.654	2391	1066.34	CVCV	ll	ua	5	4	3	13	7	6.46417	9.70667	82.12	32.7	0.83	6.89	M	R	66.6667
S19	igabe	igab	Curve7	Curvy	plosive	voiced	voiced_plosive	229	Gabriola	898.784	1904	704.675	VCVC	gb	ia	5	4	2	1	1	0	0	0	0	0	0	M	R	66.6667
S19	mune	myn	Curve1	Curvy	sonorant	voiced	sonorant	23	Agency FB	1366.29	3650	875.712	CVC	mn	y	4	3	4	19	18	26.8319	21.9314	360.9	140.14	0.675	0.74	M	R	66.6667
S19	noul	nul	Curve15	Curvy	sonorant	voiced	sonorant	113	Agency FB	864.416	2821	566.239	CVC	nl	u	4	3	4	18	7	9.435	16.1033	37.84	32.7	3.145	8.45	M	R	66.6667
S2	nunie	nyni	Spike2	Spiky	sonorant	voiced	sonorant	145	Agency FB	664.095	2770	814.282	CVCV	nn	yi	5	4	4	4	3	0.374286	0	1.11	0	0.16	0	F	R	90
S2	lummu	lymy	Spike20	Spiky	sonorant	voiced	sonorant	215	Gabriola	613.31	1000	519.83	CVCV	lm	yy	5	4	3	2	0	25.0616	50.6045	453.95	349.46	0.5	0.14	F	R	90
S2	nune	nyn	Spike17	Spiky	sonorant	voiced	sonorant	15	Agency FB	987.857	3731	541.524	CVC	nn	y	4	3	3	11	10	3.789	0	19.22	0	0.855	0	F	R	90
S2	pouke	puk	Spike20	Spiky	plosive	voiceless	voiceless_plosive	148	Agency FB	571.625	1151	541.762	CVC	pk	u	5	3	1	20	3	13.0076	43.4273	366.22	349.32	1.19	5	F	R	90
S2	pukou	pyku	Curve7	Curvy	plosive	voiceless	voiceless_plosive	141	Gabriola	592.879	1565	566.464	CVCV	pk	yu	5	4	1	0	0	42.6427	0	573.72	0	0.415	0	F	R	90
S2	apute	apyt	Curve5	Curvy	plosive	voiceless	voiceless_plosive	206	Agency FB	615.055	3908	743.341	VCVC	pt	ay	5	4	1	6	3	9.12167	5.54	87.91	13.65	0.18	2.77	F	R	90
S2	unnim	ynim	Curve18	Curvy	sonorant	voiced	sonorant	9	Gabriola	1032.14	1471	877.5	VCVC	nm	yi	5	4	3	7	0	3.70632	0	43.12	0	0.68	0	F	R	90
S2	quipe	kip	Spike3	Spiky	plosive	voiceless	voiceless_plosive	185	Gabriola	629.314	3391	977.56	CVC	kp	i	5	3	1	32	5	1.88149	4.284	24.13	17.36	0.3	0.34	F	R	90
S2	gubi	gybi	Curve15	Curvy	plosive	voiced	voiced_plosive	87	Agency FB	794.288	1003	1009.78	CVCV	gb	yi	4	4	2	5	2	0.094	2.03	0.31	2.03	0.01	2.03	F	R	90
S2	douga	duga	Spike20	Spiky	plosive	voiced	voiced_plosive	53	Gabriola	748.526	3841	871.448	CVCV	dg	ua	5	4	2	7	3	0.6325	0.575	2.61	1.08	0.15	0.575	F	R	90
S2	lami	lami	Spike11	Spiky	sonorant	voiced	sonorant	237	Agency FB	821.376	2309	742.947	CVCV	lm	ai	4	4	3	14	9	0.292	0.98	2.28	1.42	0.015	1.15	F	R	90
S2	lulle	lyl	Curve4	Curvy	sonorant	voiced	sonorant	105	Agency FB	643.304	3795	600.28	CVC	ll	y	5	3	4	17	3	8.91182	0	58.29	0	0.03	0	F	R	90
S2	idide	idid	Curve7	Curvy	plosive	voiced	voiced_plosive	175	Gabriola	581.073	3949	710.05	VCVC	dd	ii	5	4	2	2	0	4.3735	3.92	49.07	3.92	0.74	3.92	F	R	90
S2	puti	pyti	Curve18	Curvy	plosive	voiceless	voiceless_plosive	135	Gabriola	716.391	2255	663.946	CVCV	pt	yi	4	4	1	9	8	0.562187	0.57	3.16	1.69	0.175	0.27	F	R	90
S2	imane	iman	Spike3	Spiky	sonorant	voiced	sonorant	86	Agency FB	1009.78	1703	696.658	VCVC	mn	ia	5	4	4	9	4	0.3225	0	1.11	0	0.085	0	F	R	90
S2	upipe	ypip	Curve15	Curvy	plosive	voiceless	voiceless_plosive	99	Agency FB	704.435	1800	644.176	VCVC	pp	yi	5	4	1	1	2	4.84	8.53667	36.47	23.99	0.175	1.15	F	R	90
S2	noul	nul	Curve18	Curvy	sonorant	voiced	sonorant	136	Agency FB	520.759	3606	716.391	CVC	nl	u	4	3	4	18	7	9.435	16.1033	37.84	32.7	3.145	8.45	F	R	90
S2	noune	nun	Curve13	Curvy	sonorant	voiced	sonorant	178	Gabriola	595.674	3524	566.633	CVC	nn	u	5	3	3	8	5	0.0133333	0.105	0.04	0.14	0	0.105	F	R	90
S2	iloum	ilum	Spike17	Spiky	sonorant	voiced	sonorant	29	Gabriola	572.199	2534	691.87	VCVC	lm	iu	5	4	4	2	2	0.965385	0	5.11	0	0.25	0	F	R	90
S2	apipe	apip	Spike2	Spiky	plosive	voiceless	voiceless_plosive	181	Gabriola	816.352	1439	684.51	VCVC	pp	ai	5	4	1	4	2	2.08125	8.87333	12.74	25.74	0.05	0.68	F	R	90
S2	gouga	guga	Spike8	Spiky	plosive	voiced	voiced_plosive	217	Agency FB	814.857	2975	463.131	CVCV	gg	ua	5	4	2	6	3	0	0.07	0	0.07	0	0.07	F	R	90
S2	dide	did	Curve7	Curvy	plosive	voiced	voiced_plosive	81	Agency FB	612.366	3865	781.997	CVC	dd	i	4	3	2	23	13	10.4189	40.6757	97.51	341.35	1.535	5.81	F	R	90
S2	utape	ytap	Curve7	Curvy	plosive	voiceless	voiceless_plosive	156	Agency FB	698.948	1472	1496.51	VCVC	tp	ya	5	4	1	2	3	0.272273	3.785	2.05	11.96	0.045	1.52	F	R	90
S2	umane	yman	Curve1	Curvy	sonorant	voiced	sonorant	177	Agency FB	566.633	1777	530.836	VCVC	mn	ya	5	4	4	6	2	1.063	1.3875	7.29	4.26	0.155	0.61	F	R	90
S2	puttu	pyty	Spike8	Spiky	plosive	voiceless	voiceless_plosive	6	Gabriola	530.146	2326	681.695	CVCV	pt	yy	5	4	1	5	3	0.562187	0.946667	3.16	1.69	0.175	0.95	F	R	90
S2	doudi	dudi	Spike3	Spiky	plosive	voiced	voiced_plosive	245	Gabriola	706.172	1484	930.379	CVCV	dd	ui	5	4	2	5	1	57.155	0	109.88	0	57.155	0	F	R	90
S2	imale	imal	Spike20	Spiky	sonorant	voiced	sonorant	126	Agency FB	588.352	1953	701.85	VCVC	ml	ia	5	4	4	5	3	0.3225	0.14	1.11	0.14	0.085	0.14	F	R	90
S2	muma	myma	Spike10	Spiky	sonorant	voiced	sonorant	164	Gabriola	979.008	1444	603.133	CVCV	mm	ya	4	4	3	8	7	1.03667	5.014	9.87	12.03	0.25	6.08	F	R	90
S2	nalli	nali	Spike20	Spiky	sonorant	voiced	sonorant	44	Gabriola	624.693	1720	696.9	CVCV	nl	ai	5	4	3	13	0	6.62667	2.5025	26.48	7.64	0.09	1.115	F	R	90
S2	pupue	pypy	Spike1	Spiky	plosive	voiceless	voiceless_plosive	125	Gabriola	701.85	2342	818.755	CVCV	pp	yy	5	4	1	1	1	1.81966	0.07	16.88	0.07	0.32	0.07	F	R	90
S2	umine	ymin	Spike2	Spiky	sonorant	voiced	sonorant	208	Gabriola	537.267	3188	607.525	VCVC	mn	yi	5	4	3	7	6	0.6975	0.07	1.43	0.07	0.565	0.07	F	R	90
S2	adibe	adib	Spike11	Spiky	plosive	voiced	voiced_plosive	252	Agency FB	608.573	1406	1282.14	VCVC	db	ai	5	4	2	3	2	0.1225	0.07	0.27	0.14	0.105	0.07	F	R	90
S2	kipou	kipu	Spike17	Spiky	plosive	voiceless	voiceless_plosive	243	Gabriola	813.872	1788	505.42	CVCV	kp	iu	5	4	1	4	1	15.3932	0	389.49	0	2.24	0	F	R	90
S2	malue	maly	Spike1	Spiky	sonorant	voiced	sonorant	74	Agency FB	762.103	3379	699.022	CVCV	ml	ay	5	4	3	19	7	10.7493	5.69571	197.45	48.18	0.58	1.315	F	R	90
S2	igabe	igab	Curve4	Curvy	plosive	voiced	voiced_plosive	122	Gabriola	563.956	3136	616.844	VCVC	gb	ia	5	4	2	1	1	0	0	0	0	0	0	F	R	90
S2	aname	anam	Spike11	Spiky	sonorant	voiced	sonorant	76	Gabriola	904.24	1804	757.136	VCVC	nm	aa	5	4	4	10	2	0.522381	2.77	4.91	5.47	0.12	2.77	F	R	90
S2	lula	lyla	Curve19	Curvy	sonorant	voiced	sonorant	227	Gabriola	537.205	2947	648.079	CVCV	ll	ya	4	4	4	8	6	0.0133333	0	0.03	0	0.01	0	F	R	90
S2	linni	lini	Curve4	Curvy	sonorant	voiced	sonorant	130	Agency FB	648.202	3883	686.4	CVCV	ln	ii	5	4	4	6	0	0	0	0	0	0	0	F	R	90
S2	utate	ytat	Curve1	Curvy	plosive	voiceless	voiceless_plosive	207	Gabriola	607.525	2010	615.055	VCVC	tt	ya	5	4	1	2	3	0.113333	0	0.27	0	0.06	0	F	R	90
S2	oumal	umal	Spike8	Spiky	sonorant	voiced	sonorant	43	Agency FB	696.9	3529	1312.58	VCVC	ml	ua	5	4	4	1	0	3.74667	0	36.9	0	0.26	0	F	R	90
S2	ipipe	ipip	Curve4	Curvy	plosive	voiceless	voiceless_plosive	114	Agency FB	650.476	1707	606.022	VCVC	pp	ii	5	4	1	4	2	0.0533333	1.55	0.15	1.55	0.01	1.55	F	R	90
S2	guibe	gib	Spike8	Spiky	plosive	voiced	voiced_plosive	192	Gabriola	835.794	1012	818.641	CVC	gb	i	5	3	2	10	2	0	0	0	0	0	0	F	R	90
S2	amil	amil	Spike1	Spiky	sonorant	voiced	sonorant	119	Agency FB	733.956	3375	1019.57	VCVC	ml	ai	4	4	4	10	5	37.4928	41.2767	360.9	143.45	3.46	9.46	F	R	90
S2	digou	digu	Spike20	Spiky	plosive	voiced	voiced_plosive	115	Gabriola	634.271	1991	650.476	CVCV	dg	iu	5	4	2	3	0	1.576	0.453333	13.27	1.15	0.115	0.14	F	R	90
S2	touca	tuka	Spike2	Spiky	plosive	voiceless	voiceless_plosive	140	Agency FB	566.464	3244	673.464	CVCV	tk	ua	5	4	1	11	2	1.49235	0.71	19.27	2.03	0.03	0.405	F	R	90
S2	loula	lula	Spike8	Spiky	sonorant	voiced	sonorant	226	Agency FB	648.079	1438	732.933	CVCV	ll	ua	5	4	3	13	7	6.46417	9.70667	82.12	32.7	0.83	6.89	F	R	90
S2	ikak	ikak	Curve13	Curvy	plosive	voiceless	voiceless_plosive	120	Gabriola	754.325	3119	733.956	VCVC	kk	ia	4	4	1	1	0	2.27522	0.836667	14.32	2.3	0.2	0.14	F	R	90
S2	namue	namy	Spike10	Spiky	sonorant	voiced	sonorant	31	Gabriola	958.342	3606	839.325	CVCV	nm	ay	5	4	4	1	0	1.78	0	1.78	0	1.78	0	F	R	90
S2	ninne	nin	Curve4	Curvy	sonorant	voiced	sonorant	17	Agency FB	968.803	1747	1212.36	CVC	nn	i	5	3	4	22	2	4.17545	1.89	26.48	3.04	0.53	1.89	F	R	90
S2	oumul	umyl	Curve15	Curvy	sonorant	voiced	sonorant	103	Agency FB	573.223	1630	545.276	VCVC	ml	uy	5	4	3	2	1	12.807	15.9038	259.01	77.16	0.23	0.61	F	R	90
S2	lumou	lymu	Spike8	Spiky	sonorant	voiced	sonorant	5	Gabriola	681.695	2244	476.571	CVCV	lm	yu	5	4	3	1	0	25.0616	4.17556	453.95	11.01	0.5	0.14	F	R	90
S2	adude	adyd	Curve13	Curvy	plosive	voiced	voiced_plosive	197	Gabriola	608.542	2653	552.082	VCVC	dd	ay	5	4	2	2	0	0.205	0	0.27	0	0.205	0	F	R	90
S2	oulim	ulim	Spike11	Spiky	sonorant	voiced	sonorant	65	Agency FB	849.61	3565	938.027	VCVC	lm	ui	5	4	3	3	0	3.74667	0	36.9	0	0.26	0	F	R	90
S2	ubibe	ybib	Curve5	Curvy	plosive	voiced	voiced_plosive	73	Gabriola	699.022	3489	764.664	VCVC	bb	yi	5	4	2	3	0	0	0	0	0	0	0	F	R	90
S2	mounu	muny	Spike10	Spiky	sonorant	voiced	sonorant	236	Gabriola	742.947	2950	661.202	CVCV	mn	uy	5	4	4	5	2	0	0	0	0	0	0	F	R	90
S2	catte	kat	Curve19	Curvy	plosive	voiceless	voiceless_plosive	106	Gabriola	943.71	3678	643.304	CVC	kt	a	5	3	1	56	18	1.25914	3.68375	12.76	16.42	0.23	2.165	F	R	90
S2	dubu	dyby	Curve15	Curvy	plosive	voiced	voiced_plosive	137	Agency FB	724.475	3844	520.759	CVCV	db	yy	4	4	2	1	0	7.76521	5.5645	289.63	78.58	0.34	0.71	F	R	90
S2	lul	lyl	Spike8	Spiky	sonorant	voiced	sonorant	201	Gabriola	607.518	3379	730.462	CVC	ll	y	3	3	3	17	10	0.0133333	0.34	0.03	0.61	0.01	0.34	F	R	90
S2	amane	aman	Spike1	Spiky	sonorant	voiced	sonorant	21	Gabriola	944.604	1090	626.708	VCVC	mn	aa	5	4	3	12	8	2.87556	8.13889	59.8	46.76	0.275	2.09	F	R	90
S2	toutu	tuty	Spike17	Spiky	plosive	voiceless	voiceless_plosive	60	Agency FB	915.589	1283	630.406	CVCV	tt	uy	5	4	1	7	7	0.46	0	0.83	0	0.46	0	F	R	90
S2	gugou	gygu	Spike11	Spiky	plosive	voiced	voiced_plosive	8	Gabriola	877.5	2550	1319.91	CVCV	gg	yu	5	4	2	0	0	0.06	0	0.12	0	0.06	0	F	R	90
S2	bougu	bugy	Spike17	Spiky	plosive	voiced	voiced_plosive	210	Agency FB	520.879	1796	699.7	CVCV	bg	uy	5	4	2	6	4	1.1235	1.315	10.22	1.35	0.36	1.315	F	R	90
S2	minnu	miny	Spike3	Spiky	sonorant	voiced	sonorant	48	Gabriola	1018.77	3365	991.994	CVCV	mn	iy	5	4	3	12	1	0.742632	0	7.29	0	0.04	0	F	R	90
S2	immim	imim	Spike1	Spiky	sonorant	voiced	sonorant	196	Agency FB	552.082	3786	914.388	VCVC	mm	ii	5	4	3	4	0	0.469286	0	1.82	0	0.165	0	F	R	90
S2	lanou	lanu	Spike3	Spiky	sonorant	voiced	sonorant	92	Agency FB	661.079	2898	1192	CVCV	ln	au	5	4	3	0	0	21.3895	0	292.55	0	1.08	0	F	R	90
S2	lalla	lala	Curve19	Curvy	sonorant	voiced	sonorant	28	Gabriola	691.87	2214	586.054	CVCV	ll	aa	5	4	3	12	3	0.005	0	0.01	0	0.005	0	F	R	90
S2	munou	mynu	Curve15	Curvy	sonorant	voiced	sonorant	139	Agency FB	673.464	1925	830.983	CVCV	mn	yu	5	4	3	2	1	26.8319	0	360.9	0	0.675	0	F	R	90
S2	gabe	gab	Curve1	Curvy	plosive	voiced	voiced_plosive	11	Gabriola	1248.26	2347	1653.83	CVC	gb	a	4	3	2	25	15	0.0228571	0.24	0.1	0.34	0.01	0.24	F	R	90
S2	aloul	alul	Curve18	Curvy	sonorant	voiced	sonorant	220	Gabriola	512.206	2786	647.771	VCVC	ll	au	5	4	4	5	0	0.252857	0	1.43	0	0.04	0	F	R	90
S2	puc	pyk	Spike3	Spiky	plosive	voiceless	voiceless_plosive	250	Gabriola	927.658	2412	1149.18	CVC	pk	y	3	3	1	19	14	23.8664	0	259.01	0	0.28	0	F	R	90
S2	abude	abyd	Curve4	Curvy	plosive	voiced	voiced_plosive	238	Gabriola	582.768	3750	821.376	VCVC	bd	ay	5	4	2	4	1	1.62857	1.62	4.75	1.62	0.63	1.62	F	R	90
S2	buda	byda	Spike10	Spiky	plosive	voiced	voiced_plosive	94	Agency FB	737.774	3596	791.452	CVCV	bd	ya	4	4	2	8	5	0.4	0	0.4	0	0.4	0	F	R	90
S2	itape	itap	Curve13	Curvy	plosive	voiceless	voiceless_plosive	59	Gabriola	630.406	1861	641.316	VCVC	tp	ia	5	4	1	2	3	1.70031	1.90308	20.13	12.91	0.19	0.14	F	R	90
S2	tapou	tapu	Curve1	Curvy	plosive	voiceless	voiceless_plosive	23	Agency FB	789.451	2435	521.697	CVCV	tp	au	5	4	1	11	3	14.6746	0	280.62	0	0.025	0	F	R	90
S2	couk	kuk	Curve15	Curvy	plosive	voiceless	voiceless_plosive	75	Agency FB	757.136	3814	762.103	CVC	kk	u	4	3	1	23	7	4.99827	6.99857	51.08	19.05	0.51	2.97	F	R	90
S2	ikuk	ikyk	Spike8	Spiky	plosive	voiceless	voiceless_plosive	82	Agency FB	573.47	3389	612.366	VCVC	kk	iy	4	4	1	0	0	2.27522	2.3	14.32	2.3	0.2	2.3	F	R	90
S2	numue	nymy	Curve5	Curvy	sonorant	voiced	sonorant	91	Gabriola	1192	3627	699.66	CVCV	nm	yy	5	4	4	0	1	0.311429	0	1.48	0	0.08	0	F	R	90
S2	badie	badi	Curve5	Curvy	plosive	voiced	voiced_plosive	133	Agency FB	672.099	3903	528.429	CVCV	bd	ai	5	4	2	20	4	0.843881	2.4725	11.45	14.86	0.15	0.675	F	R	90
S2	oulil	ulil	Curve5	Curvy	sonorant	voiced	sonorant	180	Gabriola	684.51	3581	720.125	VCVC	ll	ui	5	4	4	1	1	0.01	0	0.01	0	0.01	0	F	R	90
S2	ikite	ikit	Spike11	Spiky	plosive	voiceless	voiceless_plosive	104	Agency FB	600.28	3411	573.223	VCVC	kt	ii	5	4	1	6	1	2.87	0.07	4.66	0.07	2.87	0.07	F	R	90
S2	nal	nal	Spike10	Spiky	sonorant	voiced	sonorant	39	Gabriola	989.863	2153	720.755	CVC	nl	a	3	3	4	24	14	0	0	0	0	0	0	F	R	90
S2	ibibe	ibib	Curve18	Curvy	plosive	voiced	voiced_plosive	224	Gabriola	669.858	1500	935.373	VCVC	bb	ii	5	4	2	4	1	0.355	0	1.07	0	0.145	0	F	R	90
S2	pouki	puki	Spike10	Spiky	plosive	voiceless	voiceless_plosive	108	Agency FB	563.86	3199	836.138	CVCV	pk	ui	5	4	1	6	0	0.242727	0.98	0.92	1.89	0.05	0.98	F	R	90
S2	mune	myn	Spike2	Spiky	sonorant	voiced	sonorant	146	Agency FB	680.614	1959	664.095	CVC	mn	y	4	3	4	19	18	26.8319	21.9314	360.9	140.14	0.675	0.74	F	R	90
S2	ounul	unyl	Curve5	Curvy	sonorant	voiced	sonorant	19	Gabriola	630.362	2907	701.185	VCVC	nl	uy	5	4	3	2	0	2.05077	7.5	15.36	10.07	0.66	7.5	F	R	90
S2	nanu	nany	Spike3	Spiky	sonorant	voiced	sonorant	235	Agency FB	661.202	3769	685.453	CVCV	nn	ay	4	4	4	4	4	1.78	0.07	1.78	0.07	1.78	0.07	F	R	90
S2	nalle	nal	Curve1	Curvy	sonorant	voiced	sonorant	253	Gabriola	681.126	2218	608.573	CVC	nl	a	5	3	3	24	12	6.62667	0	26.48	0	0.09	0	F	R	90
S2	ticou	tiku	Spike1	Spiky	plosive	voiceless	voiceless_plosive	143	Gabriola	609.904	1241	1686.08	CVCV	tk	iu	5	4	1	8	1	3.06231	3.515	32.4	6.15	0.495	3.955	F	R	90
S2	bugue	byg	Curve19	Curvy	plosive	voiced	voiced_plosive	172	Agency FB	959.101	1151	587.273	CVC	bg	y	5	3	2	20	7	0.546897	0.79	3.17	1.69	0.12	0.41	F	R	90
S2	imoul	imul	Curve1	Curvy	sonorant	voiced	sonorant	202	Gabriola	600.704	1031	607.518	VCVC	ml	iu	5	4	3	3	0	0.00666667	0.71	0.01	1.35	0.01	0.71	F	R	90
S2	linou	linu	Curve7	Curvy	sonorant	voiced	sonorant	66	Gabriola	627.304	3753	849.61	CVCV	ln	iu	5	4	3	5	5	0.27	0.136667	2.28	0.61	0.02	0.07	F	R	90
S2	namme	nam	Curve7	Curvy	sonorant	voiced	sonorant	195	Gabriola	914.388	2001	1283.94	CVC	nm	a	5	3	3	20	2	0.208	0.706667	1.78	1.89	0.01	0.34	F	R	90
S2	boube	bub	Curve19	Curvy	plosive	voiced	voiced_plosive	89	Gabriola	889.826	2496	687.364	CVC	bb	u	5	3	2	18	10	0.970769	7.64571	7.37	30.88	0.02	0.14	F	R	90
S2	malla	mala	Spike20	Spiky	sonorant	voiced	sonorant	154	Agency FB	536.79	2295	785.562	CVCV	ml	aa	5	4	4	31	4	0.564	1.45	6.46	1.55	0.03	1.45	F	R	90
S2	immal	imal	Spike17	Spiky	sonorant	voiced	sonorant	160	Gabriola	729.904	2320	1114.07	VCVC	ml	ia	5	4	3	5	0	0.171667	0.71	0.54	1.35	0.105	0.71	F	R	90
S2	touki	tuki	Curve4	Curvy	plosive	voiceless	voiceless_plosive	63	Agency FB	544.193	3717	795.816	CVCV	tk	ui	5	4	1	5	0	0.02	0	0.05	0	0.01	0	F	R	90
S2	oumum	umym	Curve13	Curvy	sonorant	voiced	sonorant	189	Agency FB	632.33	3957	913.957	VCVC	mm	uy	5	4	4	0	0	12.807	5.11333	259.01	14.59	0.23	0.61	F	R	90
S2	agade	agad	Curve13	Curvy	plosive	voiced	voiced_plosive	174	Agency FB	710.05	1590	928.246	VCVC	gd	aa	5	4	2	12	6	0.1772	0.735714	2.3	3.38	0.01	0.41	F	R	90
S2	umam	ymam	Curve1	Curvy	sonorant	voiced	sonorant	64	Gabriola	938.027	1661	544.193	VCVC	mm	ya	4	4	3	6	2	1.063	0.2	7.29	0.2	0.155	0.2	F	R	90
S2	gagou	gagu	Spike3	Spiky	plosive	voiced	voiced_plosive	95	Agency FB	949.578	1199	737.774	CVCV	gg	au	5	4	2	8	3	1.56643	1.315	10.22	1.35	0.95	1.315	F	R	90
S2	ibude	ibyd	Spike10	Spiky	plosive	voiced	voiced_plosive	256	Gabriola	517.047	3363	1784.64	VCVC	bd	iy	5	4	2	0	0	0	0	0	0	0	0	F	R	90
S2	baga	baga	Spike2	Spiky	plosive	voiced	voiced_plosive	35	Agency FB	696.746	1423	716.881	CVCV	bg	aa	4	4	2	20	9	4.53875	3.7325	20.64	11.96	0.85	1.45	F	R	90
S2	bube	byb	Curve1	Curvy	plosive	voiced	voiced_plosive	72	Agency FB	764.664	1412	610.83	CVC	bb	y	4	3	2	18	9	0.11	0	0.2	0	0.11	0	F	R	90
S2	anoul	anul	Curve13	Curvy	sonorant	voiced	sonorant	4	Agency FB	476.571	3207	552.83	VCVC	nl	au	5	4	3	5	0	1.13455	0	7.34	0	0.39	0	F	R	90
S2	toucu	tuky	Curve5	Curvy	plosive	voiceless	voiceless_plosive	205	Agency FB	743.341	2712	819.59	CVCV	tk	uy	5	4	1	4	0	0.8325	0.035	2.22	0.07	0.555	0.035	F	R	90
S2	uline	ylin	Curve13	Curvy	sonorant	voiced	sonorant	58	Gabriola	641.316	2671	944.894	VCVC	ln	yi	5	4	4	4	3	10.5014	1.08	55.43	1.55	2.6	1.08	F	R	90
S2	lumue	lymy	Curve15	Curvy	sonorant	voiced	sonorant	2	Agency FB	644.433	1659	721.264	CVCV	lm	yy	5	4	4	2	0	40.26	3.18	537.44	3.18	0.545	3.18	F	R	90
S2	mimue	mimy	Spike2	Spiky	sonorant	voiced	sonorant	50	Agency FB	913.343	2686	1161.59	CVCV	mm	iy	5	4	4	7	3	0.665937	0.363333	7.29	0.61	0.185	0.34	F	R	90
S2	ugude	ygyd	Spike2	Spiky	plosive	voiced	voiced_plosive	242	Agency FB	505.42	2892	628.34	VCVC	gd	yy	5	4	2	0	0	0.1025	0	0.24	0	0.08	0	F	R	90
S2	umoum	ymum	Curve15	Curvy	sonorant	voiced	sonorant	134	Agency FB	663.946	1772	672.099	VCVC	mm	yu	5	4	4	1	0	0.6975	0	1.43	0	0.565	0	F	R	90
S2	dagou	dagu	Spike1	Spiky	plosive	voiced	voiced_plosive	147	Gabriola	541.762	1420	680.614	CVCV	dg	au	5	4	2	7	2	22.952	4.595	109.88	7.97	0.28	4.595	F	R	90
S2	icute	ikyt	Spike11	Spiky	plosive	voiceless	voiceless_plosive	18	Agency FB	701.185	2574	968.803	VCVC	kt	iy	5	4	1	0	0	0.035	0.07	0.06	0.07	0.035	0.07	F	R	90
S2	idabe	idab	Curve18	Curvy	plosive	voiced	voiced_plosive	246	Agency FB	585.289	2947	706.172	VCVC	db	ia	5	4	2	1	1	0.231429	0	0.49	0	0.27	0	F	R	90
S2	nannu	nany	Curve5	Curvy	sonorant	voiced	sonorant	77	Agency FB	700.637	3432	904.24	CVCV	nn	ay	5	4	3	4	0	1.78	0	1.78	0	1.78	0	F	R	90
S2	atupe	atyp	Spike20	Spiky	plosive	voiceless	voiceless_plosive	222	Agency FB	577.625	3342	562.611	VCVC	tp	ay	5	4	1	1	0	0.846667	0	2.26	0	0.2	0	F	R	90
S2	acape	akap	Spike10	Spiky	plosive	voiceless	voiceless_plosive	198	Gabriola	558.95	3675	608.542	VCVC	kp	aa	5	4	1	4	2	2.581	5.205	19.48	10.34	0.01	5.205	F	R	90
S2	innim	inim	Curve7	Curvy	sonorant	voiced	sonorant	62	Agency FB	795.816	1169	608.658	VCVC	nm	ii	5	4	3	7	0	0.3	0	0.49	0	0.3	0	F	R	90
S2	louni	luni	Spike11	Spiky	sonorant	voiced	sonorant	241	Gabriola	628.34	2310	689.867	CVCV	ln	ui	5	4	4	0	1	0.0133333	0	0.03	0	0.01	0	F	R	90
S2	cuke	kyk	Curve19	Curvy	plosive	voiceless	voiceless_plosive	199	Gabriola	622.021	3112	558.95	CVC	kk	y	4	3	1	17	6	2.40286	2.7225	16.88	8.45	0.55	1.15	F	R	90
S2	aloum	alum	Curve19	Curvy	sonorant	voiced	sonorant	169	Gabriola	510.383	2768	546.646	VCVC	lm	au	5	4	4	6	2	2.50778	6.69	19.22	13.31	0.11	6.69	F	R	90
S2	loume	lum	Curve19	Curvy	sonorant	voiced	sonorant	161	Agency FB	617.744	2111	729.904	CVC	lm	u	5	3	4	19	7	0.605	0.71	1.37	1.35	0.525	0.71	F	R	90
S2	tutou	tytu	Curve18	Curvy	plosive	voiceless	voiceless_plosive	153	Gabriola	785.562	1973	615.788	CVCV	tt	yu	5	4	1	4	3	0	0	0	0	0	0	F	R	90
S2	loune	lun	Curve4	Curvy	sonorant	voiced	sonorant	68	Agency FB	618.727	3142	739.672	CVC	ln	u	5	3	3	13	9	0.605	0	1.37	0	0.525	0	F	R	90
S2	nilou	nilu	Curve18	Curvy	sonorant	voiced	sonorant	34	Gabriola	716.881	2604	1861.72	CVCV	nl	iu	5	4	4	4	2	0.00333333	0	0.01	0	0	0	F	R	90
S2	ugade	ygad	Spike1	Spiky	plosive	voiced	voiced_plosive	121	Agency FB	616.844	1307	754.325	VCVC	gd	ya	5	4	2	2	1	52.9633	0	139.84	0	12.6	0	F	R	90
S2	unum	ynym	Spike17	Spiky	sonorant	voiced	sonorant	46	Gabriola	674.317	1467	653.815	VCVC	nm	yy	4	4	3	1	0	0.01	0	0.01	0	0.01	0	F	R	90
S22	apipe	apip	Spike17	Spiky	plosive	voiceless	voiceless_plosive	66	Gabriola	837.871	2117	701.266	VCVC	pp	ai	5	4	1	4	2	2.08125	8.87333	12.74	25.74	0.05	0.68	F	L	-100
S22	anoul	anul	Spike3	Spiky	sonorant	voiced	sonorant	227	Gabriola	650.832	3923	565.173	VCVC	nl	au	5	4	3	5	0	1.13455	0	7.34	0	0.39	0	F	L	-100
S22	lul	lyl	Curve4	Curvy	sonorant	voiced	sonorant	167	Gabriola	634.259	3006	543.207	CVC	ll	y	3	3	3	17	10	0.0133333	0.34	0.03	0.61	0.01	0.34	F	L	-100
S22	ikak	ikak	Spike11	Spiky	plosive	voiceless	voiceless_plosive	32	Gabriola	644.252	1984	643.138	VCVC	kk	ia	4	4	1	1	0	2.27522	0.836667	14.32	2.3	0.2	0.14	F	L	-100
S22	umam	ymam	Curve13	Curvy	sonorant	voiced	sonorant	80	Agency FB	562.495	1423	601.329	VCVC	mm	ya	4	4	3	6	2	1.063	0.2	7.29	0.2	0.155	0.2	F	L	-100
S22	louni	luni	Curve18	Curvy	sonorant	voiced	sonorant	102	Gabriola	666.06	1740	714.239	CVCV	ln	ui	5	4	4	0	1	0.0133333	0	0.03	0	0.01	0	F	L	-100
S22	lanou	lanu	Curve7	Curvy	sonorant	voiced	sonorant	68	Gabriola	531.59	2930	565.625	CVCV	ln	au	5	4	3	0	0	21.3895	0	292.55	0	1.08	0	F	L	-100
S22	bube	byb	Curve13	Curvy	plosive	voiced	voiced_plosive	4	Gabriola	628.107	1822	511.605	CVC	bb	y	4	3	2	18	9	0.11	0	0.2	0	0.11	0	F	L	-100
S22	ugade	ygad	Spike17	Spiky	plosive	voiced	voiced_plosive	244	Gabriola	719.657	2433	567.196	VCVC	gd	ya	5	4	2	2	1	52.9633	0	139.84	0	12.6	0	F	L	-100
S22	nune	nyn	Spike11	Spiky	sonorant	voiced	sonorant	150	Agency FB	691.648	1416	660.42	CVC	nn	y	4	3	3	11	10	3.789	0	19.22	0	0.855	0	F	L	-100
S22	abude	abyd	Spike20	Spiky	plosive	voiced	voiced_plosive	234	Agency FB	642.071	3367	633.006	VCVC	bd	ay	5	4	2	4	1	1.62857	1.62	4.75	1.62	0.63	1.62	F	L	-100
S22	touca	tuka	Curve4	Curvy	plosive	voiceless	voiceless_plosive	201	Gabriola	522.252	3644	552.472	CVCV	tk	ua	5	4	1	11	2	1.49235	0.71	19.27	2.03	0.03	0.405	F	L	-100
S22	imale	imal	Curve4	Curvy	sonorant	voiced	sonorant	131	Agency FB	583.317	2988	688.325	VCVC	ml	ia	5	4	4	5	3	0.3225	0.14	1.11	0.14	0.085	0.14	F	L	-100
S22	pouke	puk	Spike20	Spiky	plosive	voiceless	voiceless_plosive	95	Gabriola	569.35	1659	736.082	CVC	pk	u	5	3	1	20	3	13.0076	43.4273	366.22	349.32	1.19	5	F	L	-100
S22	puc	pyk	Curve4	Curvy	plosive	voiceless	voiceless_plosive	140	Agency FB	708.277	3054	613.792	CVC	pk	y	3	3	1	19	14	23.8664	0	259.01	0	0.28	0	F	L	-100
S22	namie	nami	Spike8	Spiky	sonorant	voiced	sonorant	191	Gabriola	685.737	2392	803.97	CVCV	nm	ai	5	4	4	10	4	0.33	0.07	1.27	0.07	0.05	0.07	F	L	-100
S22	bougu	bugy	Spike8	Spiky	plosive	voiced	voiced_plosive	175	Gabriola	628.18	1091	715.584	CVCV	bg	uy	5	4	2	6	4	1.1235	1.315	10.22	1.35	0.36	1.315	F	L	-100
S22	toucu	tuky	Curve1	Curvy	plosive	voiceless	voiceless_plosive	109	Gabriola	577.976	3504	580.88	CVCV	tk	uy	5	4	1	4	0	0.8325	0.035	2.22	0.07	0.555	0.035	F	L	-100
S22	linou	linu	Spike1	Spiky	sonorant	voiced	sonorant	183	Agency FB	610.561	2882	521.513	CVCV	ln	iu	5	4	3	5	5	0.27	0.136667	2.28	0.61	0.02	0.07	F	L	-100
S22	bugue	byg	Spike11	Spiky	plosive	voiced	voiced_plosive	225	Gabriola	651.335	2177	568.228	CVC	bg	y	5	3	2	20	7	0.546897	0.79	3.17	1.69	0.12	0.41	F	L	-100
S22	utate	ytat	Spike10	Spiky	plosive	voiceless	voiceless_plosive	55	Agency FB	588.967	1708	491.738	VCVC	tt	ya	5	4	1	2	3	0.113333	0	0.27	0	0.06	0	F	L	-100
S22	acape	akap	Spike3	Spiky	plosive	voiceless	voiceless_plosive	73	Agency FB	931.793	1408	551.954	VCVC	kp	aa	5	4	1	4	2	2.581	5.205	19.48	10.34	0.01	5.205	F	L	-100
S22	ticou	tiku	Spike2	Spiky	plosive	voiceless	voiceless_plosive	149	Agency FB	660.42	1219	670.536	CVCV	tk	iu	5	4	1	8	1	3.06231	3.515	32.4	6.15	0.495	3.955	F	L	-100
S22	guibe	gib	Spike1	Spiky	plosive	voiced	voiced_plosive	189	Agency FB	660.22	2104	582.361	CVC	gb	i	5	3	2	10	2	0	0	0	0	0	0	F	L	-100
S22	loula	lula	Curve1	Curvy	sonorant	voiced	sonorant	106	Agency FB	725.367	2149	619.573	CVCV	ll	ua	5	4	3	13	7	6.46417	9.70667	82.12	32.7	0.83	6.89	F	L	-100
S22	nanu	nany	Spike2	Spiky	sonorant	voiced	sonorant	256	Agency FB	507.027	2835	570.545	CVCV	nn	ay	4	4	4	4	4	1.78	0.07	1.78	0.07	1.78	0.07	F	L	-100
S22	nilou	nilu	Curve1	Curvy	sonorant	voiced	sonorant	116	Gabriola	597.855	2254	532.547	CVCV	nl	iu	5	4	4	4	2	0.00333333	0	0.01	0	0	0	F	L	-100
S22	aname	anam	Curve13	Curvy	sonorant	voiced	sonorant	94	Agency FB	736.082	3885	652.476	VCVC	nm	aa	5	4	4	10	2	0.522381	2.77	4.91	5.47	0.12	2.77	F	L	-100
S22	aloum	alum	Curve7	Curvy	sonorant	voiced	sonorant	48	Gabriola	882.119	1168	666.914	VCVC	lm	au	5	4	4	6	2	2.50778	6.69	19.22	13.31	0.11	6.69	F	L	-100
S22	nannu	nany	Curve1	Curvy	sonorant	voiced	sonorant	1	Gabriola	606.689	2928	647.736	CVCV	nn	ay	5	4	3	4	0	1.78	0	1.78	0	1.78	0	F	L	-100
S22	minnu	miny	Curve19	Curvy	sonorant	voiced	sonorant	221	Gabriola	712.139	2368	763.663	CVCV	mn	iy	5	4	3	12	1	0.742632	0	7.29	0	0.04	0	F	L	-100
S22	idide	idid	Spike10	Spiky	plosive	voiced	voiced_plosive	195	Gabriola	512.054	3919	578.388	VCVC	dd	ii	5	4	2	2	0	4.3735	3.92	49.07	3.92	0.74	3.92	F	L	-100
S22	adude	adyd	Curve7	Curvy	plosive	voiced	voiced_plosive	29	Gabriola	580.245	3270	522.471	VCVC	dd	ay	5	4	2	2	0	0.205	0	0.27	0	0.205	0	F	L	-100
S22	gabe	gab	Spike11	Spiky	plosive	voiced	voiced_plosive	129	Agency FB	911.293	1522	917.53	CVC	gb	a	4	3	2	25	15	0.0228571	0.24	0.1	0.34	0.01	0.24	F	L	-100
S22	ibibe	ibib	Spike2	Spiky	plosive	voiced	voiced_plosive	152	Agency FB	617.297	2139	455.415	VCVC	bb	ii	5	4	2	4	1	0.355	0	1.07	0	0.145	0	F	L	-100
S22	unnim	ynim	Curve18	Curvy	sonorant	voiced	sonorant	241	Gabriola	666.942	1475	770.423	VCVC	nm	yi	5	4	3	7	0	3.70632	0	43.12	0	0.68	0	F	L	-100
S22	nal	nal	Curve5	Curvy	sonorant	voiced	sonorant	11	Agency FB	647.869	3806	722.78	CVC	nl	a	3	3	4	24	14	0	0	0	0	0	0	F	L	-100
S22	puttu	pyty	Spike20	Spiky	plosive	voiceless	voiceless_plosive	70	Agency FB	531.013	2869	679.951	CVCV	pt	yy	5	4	1	5	3	0.562187	0.946667	3.16	1.69	0.175	0.95	F	L	-100
S22	apute	apyt	Spike10	Spiky	plosive	voiceless	voiceless_plosive	192	Gabriola	588.888	3195	685.737	VCVC	pt	ay	5	4	1	6	3	9.12167	5.54	87.91	13.65	0.18	2.77	F	L	-100
S22	gugou	gygu	Spike8	Spiky	plosive	voiced	voiced_plosive	157	Gabriola	577.617	1575	515.811	CVCV	gg	yu	5	4	2	0	0	0.06	0	0.12	0	0.06	0	F	L	-100
S22	dubu	dyby	Spike3	Spiky	plosive	voiced	voiced_plosive	74	Agency FB	697	1385	931.793	CVCV	db	yy	4	4	2	1	0	7.76521	5.5645	289.63	78.58	0.34	0.71	F	L	-100
S22	uline	ylin	Curve13	Curvy	sonorant	voiced	sonorant	96	Agency FB	596.494	2534	569.35	VCVC	ln	yi	5	4	4	4	3	10.5014	1.08	55.43	1.55	2.6	1.08	F	L	-100
S22	munou	mynu	Spike11	Spiky	sonorant	voiced	sonorant	108	Agency FB	580.88	3921	459.136	CVCV	mn	yu	5	4	3	2	1	26.8319	0	360.9	0	0.675	0	F	L	-100
S22	itape	itap	Curve7	Curvy	plosive	voiceless	voiceless_plosive	194	Agency FB	578.388	2829	776.572	VCVC	tp	ia	5	4	1	2	3	1.70031	1.90308	20.13	12.91	0.19	0.14	F	L	-100
S22	ugude	ygyd	Curve18	Curvy	plosive	voiced	voiced_plosive	93	Agency FB	652.476	2743	645.32	VCVC	gd	yy	5	4	2	0	0	0.1025	0	0.24	0	0.08	0	F	L	-100
S22	immim	imim	Spike2	Spiky	sonorant	voiced	sonorant	100	Agency FB	549.099	3105	683.324	VCVC	mm	ii	5	4	3	4	0	0.469286	0	1.82	0	0.165	0	F	L	-100
S22	ninne	nin	Spike2	Spiky	sonorant	voiced	sonorant	236	Gabriola	535.767	2597	666.563	CVC	nn	i	5	3	4	22	2	4.17545	1.89	26.48	3.04	0.53	1.89	F	L	-100
S22	catte	kat	Spike1	Spiky	plosive	voiceless	voiceless_plosive	36	Agency FB	1151.33	2068	658.79	CVC	kt	a	5	3	1	56	18	1.25914	3.68375	12.76	16.42	0.23	2.165	F	L	-100
S22	touki	tuki	Curve7	Curvy	plosive	voiceless	voiceless_plosive	136	Gabriola	623.58	3169	631.166	CVCV	tk	ui	5	4	1	5	0	0.02	0	0.05	0	0.01	0	F	L	-100
S22	amane	aman	Spike11	Spiky	sonorant	voiced	sonorant	144	Gabriola	738.642	3313	488.836	VCVC	mn	aa	5	4	3	12	8	2.87556	8.13889	59.8	46.76	0.275	2.09	F	L	-100
S22	nunie	nyni	Spike3	Spiky	sonorant	voiced	sonorant	252	Gabriola	579.945	3527	608.161	CVCV	nn	yi	5	4	4	4	3	0.374286	0	1.11	0	0.16	0	F	L	-100
S22	adibe	adib	Spike2	Spiky	plosive	voiced	voiced_plosive	40	Agency FB	623.15	2779	688.628	VCVC	db	ai	5	4	2	3	2	0.1225	0.07	0.27	0.14	0.105	0.07	F	L	-100
S22	couk	kuk	Curve18	Curvy	plosive	voiceless	voiceless_plosive	232	Agency FB	594.525	1877	637.409	CVC	kk	u	4	3	1	23	7	4.99827	6.99857	51.08	19.05	0.51	2.97	F	L	-100
S22	unum	ynym	Spike1	Spiky	sonorant	voiced	sonorant	12	Gabriola	563.657	2280	647.869	VCVC	nm	yy	4	4	3	1	0	0.01	0	0.01	0	0.01	0	F	L	-100
S22	igabe	igab	Curve15	Curvy	plosive	voiced	voiced_plosive	181	Gabriola	669.048	1016	604.562	VCVC	gb	ia	5	4	2	1	1	0	0	0	0	0	0	F	L	-100
S22	atupe	atyp	Curve13	Curvy	plosive	voiceless	voiceless_plosive	45	Agency FB	604.809	2410	653.665	VCVC	tp	ay	5	4	1	1	0	0.846667	0	2.26	0	0.2	0	F	L	-100
S22	toutu	tuty	Curve15	Curvy	plosive	voiceless	voiceless_plosive	143	Agency FB	488.836	2375	565.593	CVCV	tt	uy	5	4	1	7	7	0.46	0	0.83	0	0.46	0	F	L	-100
S22	icute	ikyt	Spike1	Spiky	plosive	voiceless	voiceless_plosive	253	Agency FB	554.335	3294	579.945	VCVC	kt	iy	5	4	1	0	0	0.035	0.07	0.06	0.07	0.035	0.07	F	L	-100
S22	tutou	tytu	Spike17	Spiky	plosive	voiceless	voiceless_plosive	43	Gabriola	715.77	3732	568.806	CVCV	tt	yu	5	4	1	4	3	0	0	0	0	0	0	F	L	-100
S22	digou	digu	Curve1	Curvy	plosive	voiced	voiced_plosive	142	Agency FB	565.593	3502	675.248	CVCV	dg	iu	5	4	2	3	0	1.576	0.453333	13.27	1.15	0.115	0.14	F	L	-100
S22	aloul	alul	Spike1	Spiky	sonorant	voiced	sonorant	98	Agency FB	601.437	1679	527.654	VCVC	ll	au	5	4	4	5	0	0.252857	0	1.43	0	0.04	0	F	L	-100
S22	utape	ytap	Spike8	Spiky	plosive	voiceless	voiceless_plosive	111	Gabriola	622.79	3442	606.388	VCVC	tp	ya	5	4	1	2	3	0.272273	3.785	2.05	11.96	0.045	1.52	F	L	-100
S22	loune	lun	Spike10	Spiky	sonorant	voiced	sonorant	199	Gabriola	539.316	3590	659.563	CVC	ln	u	5	3	3	13	9	0.605	0	1.37	0	0.525	0	F	L	-100
S22	mune	myn	Spike8	Spiky	sonorant	voiced	sonorant	147	Gabriola	622.847	1253	515.629	CVC	mn	y	4	3	4	19	18	26.8319	21.9314	360.9	140.14	0.675	0.74	F	L	-100
S22	oumum	umym	Spike20	Spiky	sonorant	voiced	sonorant	3	Gabriola	511.605	2399	557.122	VCVC	mm	uy	5	4	4	0	0	12.807	5.11333	259.01	14.59	0.23	0.61	F	L	-100
S22	umine	ymin	Curve19	Curvy	sonorant	voiced	sonorant	33	Agency FB	712.757	2088	644.252	VCVC	mn	yi	5	4	3	7	6	0.6975	0.07	1.43	0.07	0.565	0.07	F	L	-100
S22	innim	inim	Spike17	Spiky	sonorant	voiced	sonorant	126	Gabriola	559.087	2526	612.662	VCVC	nm	ii	5	4	3	7	0	0.3	0	0.49	0	0.3	0	F	L	-100
S22	upipe	ypip	Curve5	Curvy	plosive	voiceless	voiceless_plosive	115	Agency FB	532.547	2669	664.199	VCVC	pp	yi	5	4	1	1	2	4.84	8.53667	36.47	23.99	0.175	1.15	F	L	-100
S22	lula	lyla	Spike17	Spiky	sonorant	voiced	sonorant	139	Agency FB	613.792	1590	719.963	CVCV	ll	ya	4	4	4	8	6	0.0133333	0	0.03	0	0.01	0	F	L	-100
S22	ubibe	ybib	Curve5	Curvy	plosive	voiced	voiced_plosive	206	Agency FB	726.529	2302	576.097	VCVC	bb	yi	5	4	2	3	0	0	0	0	0	0	0	F	L	-100
S22	tapou	tapu	Curve18	Curvy	plosive	voiceless	voiceless_plosive	218	Gabriola	634.887	2719	689.709	CVCV	tp	au	5	4	1	11	3	14.6746	0	280.62	0	0.025	0	F	L	-100
S22	puti	pyti	Spike2	Spiky	plosive	voiceless	voiceless_plosive	163	Agency FB	563.861	1831	560.723	CVCV	pt	yi	4	4	1	9	8	0.562187	0.57	3.16	1.69	0.175	0.27	F	L	-100
S22	imoul	imul	Curve4	Curvy	sonorant	voiced	sonorant	170	Gabriola	551.024	2328	618.338	VCVC	ml	iu	5	4	3	3	0	0.00666667	0.71	0.01	1.35	0.01	0.71	F	L	-100
S22	mounu	muny	Spike1	Spiky	sonorant	voiced	sonorant	240	Agency FB	770.423	1821	542.601	CVCV	mn	uy	5	4	4	5	2	0	0	0	0	0	0	F	L	-100
S22	ikuk	ikyk	Curve15	Curvy	plosive	voiceless	voiceless_plosive	242	Gabriola	549.409	2294	666.942	VCVC	kk	iy	4	4	1	0	0	2.27522	2.3	14.32	2.3	0.2	2.3	F	L	-100
S22	ipipe	ipip	Curve1	Curvy	plosive	voiceless	voiceless_plosive	67	Gabriola	565.625	1204	837.871	VCVC	pp	ii	5	4	1	4	2	0.0533333	1.55	0.15	1.55	0.01	1.55	F	L	-100
S22	ounul	unyl	Spike3	Spiky	sonorant	voiced	sonorant	204	Agency FB	471.651	3053	551.226	VCVC	nl	uy	5	4	3	2	0	2.05077	7.5	15.36	10.07	0.66	7.5	F	L	-100
S22	malla	mala	Curve5	Curvy	sonorant	voiced	sonorant	119	Agency FB	811.326	1222	687.321	CVCV	ml	aa	5	4	4	31	4	0.564	1.45	6.46	1.55	0.03	1.45	F	L	-100
S22	noune	nun	Curve1	Curvy	sonorant	voiced	sonorant	120	Agency FB	653.781	2561	811.326	CVC	nn	u	5	3	3	8	5	0.0133333	0.105	0.04	0.14	0	0.105	F	L	-100
S22	gagou	gagu	Curve19	Curvy	plosive	voiced	voiced_plosive	64	Agency FB	803.754	2646	653.081	CVCV	gg	au	5	4	2	8	3	1.56643	1.315	10.22	1.35	0.95	1.315	F	L	-100
S22	oumal	umal	Spike8	Spiky	sonorant	voiced	sonorant	127	Agency FB	502.97	2488	559.087	VCVC	ml	ua	5	4	4	1	0	3.74667	0	36.9	0	0.26	0	F	L	-100
S22	malue	maly	Spike10	Spiky	sonorant	voiced	sonorant	180	Gabriola	604.562	1503	1049.35	CVCV	ml	ay	5	4	3	19	7	10.7493	5.69571	197.45	48.18	0.58	1.315	F	L	-100
S22	oumul	umyl	Curve13	Curvy	sonorant	voiced	sonorant	85	Agency FB	556.816	2364	918.362	VCVC	ml	uy	5	4	3	2	1	12.807	15.9038	259.01	77.16	0.23	0.61	F	L	-100
S22	buda	byda	Spike20	Spiky	plosive	voiced	voiced_plosive	27	Gabriola	654.615	1875	574.788	CVCV	bd	ya	4	4	2	8	5	0.4	0	0.4	0	0.4	0	F	L	-100
S22	ikite	ikit	Spike3	Spiky	plosive	voiceless	voiceless_plosive	10	Gabriola	722.78	1780	800.262	VCVC	kt	ii	5	4	1	6	1	2.87	0.07	4.66	0.07	2.87	0.07	F	L	-100
S22	namue	namy	Spike10	Spiky	sonorant	voiced	sonorant	50	Agency FB	593.755	1450	703.148	CVCV	nm	ay	5	4	4	1	0	1.78	0	1.78	0	1.78	0	F	L	-100
S22	dide	did	Curve13	Curvy	plosive	voiced	voiced_plosive	178	Gabriola	717.518	3447	749.084	CVC	dd	i	4	3	2	23	13	10.4189	40.6757	97.51	341.35	1.535	5.81	F	L	-100
S22	dagou	dagu	Curve19	Curvy	plosive	voiced	voiced_plosive	104	Gabriola	567.789	2600	598.657	CVCV	dg	au	5	4	2	7	2	22.952	4.595	109.88	7.97	0.28	4.595	F	L	-100
S22	lami	lami	Spike11	Spiky	sonorant	voiced	sonorant	235	Agency FB	666.563	1981	642.071	CVCV	lm	ai	4	4	3	14	9	0.292	0.98	2.28	1.42	0.015	1.15	F	L	-100
S22	oulim	ulim	Spike20	Spiky	sonorant	voiced	sonorant	81	Agency FB	517.693	2585	562.495	VCVC	lm	ui	5	4	3	3	0	3.74667	0	36.9	0	0.26	0	F	L	-100
S22	pupue	pypy	Curve19	Curvy	plosive	voiceless	voiceless_plosive	141	Agency FB	675.248	3703	708.277	CVCV	pp	yy	5	4	1	1	1	1.81966	0.07	16.88	0.07	0.32	0.07	F	L	-100
S22	bigu	bigy	Spike10	Spiky	plosive	voiced	voiced_plosive	160	Agency FB	589.81	1809	587.298	CVCV	bg	iy	4	4	2	7	3	0.346842	7.29111	4.19	30.88	0.01	0.61	F	L	-100
S22	badie	badi	Curve5	Curvy	plosive	voiced	voiced_plosive	198	Agency FB	659.563	1741	558.384	CVCV	bd	ai	5	4	2	20	4	0.843881	2.4725	11.45	14.86	0.15	0.675	F	L	-100
S22	mimue	mimy	Curve15	Curvy	sonorant	voiced	sonorant	161	Gabriola	578.24	1739	589.81	CVCV	mm	iy	5	4	4	7	3	0.665937	0.363333	7.29	0.61	0.185	0.34	F	L	-100
S22	amil	amil	Curve4	Curvy	sonorant	voiced	sonorant	207	Agency FB	568.958	3480	726.529	VCVC	ml	ai	4	4	4	10	5	37.4928	41.2767	360.9	143.45	3.46	9.46	F	L	-100
S22	doudi	dudi	Curve18	Curvy	plosive	voiced	voiced_plosive	243	Agency FB	567.196	2998	549.409	CVCV	dd	ui	5	4	2	5	1	57.155	0	109.88	0	57.155	0	F	L	-100
S22	kipou	kipu	Curve5	Curvy	plosive	voiceless	voiceless_plosive	87	Gabriola	554.368	1981	859.241	CVCV	kp	iu	5	4	1	4	1	15.3932	0	389.49	0	2.24	0	F	L	-100
S22	douga	duga	Spike1	Spiky	plosive	voiced	voiced_plosive	176	Gabriola	624.562	1929	628.18	CVCV	dg	ua	5	4	2	7	3	0.6325	0.575	2.61	1.08	0.15	0.575	F	L	-100
S22	agade	agad	Curve4	Curvy	plosive	voiced	voiced_plosive	83	Gabriola	701.904	2550	578.131	VCVC	gd	aa	5	4	2	12	6	0.1772	0.735714	2.3	3.38	0.01	0.41	F	L	-100
S22	lumou	lymu	Spike20	Spiky	sonorant	voiced	sonorant	121	Agency FB	486.935	2345	653.781	CVCV	lm	yu	5	4	3	1	0	25.0616	4.17556	453.95	11.01	0.5	0.14	F	L	-100
S22	gubi	gybi	Curve15	Curvy	plosive	voiced	voiced_plosive	222	Gabriola	750.548	3775	712.139	CVCV	gb	yi	4	4	2	5	2	0.094	2.03	0.31	2.03	0.01	2.03	F	L	-100
S22	noul	nul	Spike17	Spiky	sonorant	voiced	sonorant	79	Gabriola	601.329	2313	512.202	CVC	nl	u	4	3	4	18	7	9.435	16.1033	37.84	32.7	3.145	8.45	F	L	-100
S22	oulil	ulil	Curve7	Curvy	sonorant	voiced	sonorant	112	Agency FB	709.839	3842	622.79	VCVC	ll	ui	5	4	4	1	1	0.01	0	0.01	0	0.01	0	F	L	-100
S22	baga	baga	Spike17	Spiky	plosive	voiced	voiced_plosive	187	Gabriola	519.979	2130	569.992	CVCV	bg	aa	4	4	2	20	9	4.53875	3.7325	20.64	11.96	0.85	1.45	F	L	-100
S22	immal	imal	Curve15	Curvy	sonorant	voiced	sonorant	214	Gabriola	815.538	1764	886.999	VCVC	ml	ia	5	4	3	5	0	0.171667	0.71	0.54	1.35	0.105	0.71	F	L	-100
S22	pukou	pyku	Curve13	Curvy	plosive	voiceless	voiceless_plosive	135	Agency FB	631.166	3575	804.743	CVCV	pk	yu	5	4	1	0	0	42.6427	0	573.72	0	0.415	0	F	L	-100
S22	iloum	ilum	Curve15	Curvy	sonorant	voiced	sonorant	156	Gabriola	515.811	3419	570.037	VCVC	lm	iu	5	4	4	2	2	0.965385	0	5.11	0	0.25	0	F	L	-100
S22	cuke	kyk	Curve19	Curvy	plosive	voiceless	voiceless_plosive	255	Gabriola	570.545	3068	577.955	CVC	kk	y	4	3	1	17	6	2.40286	2.7225	16.88	8.45	0.55	1.15	F	L	-100
S22	imane	iman	Spike2	Spiky	sonorant	voiced	sonorant	21	Gabriola	623.851	3883	602.132	VCVC	mn	ia	5	4	4	9	4	0.3225	0	1.11	0	0.085	0	F	L	-100
S22	ibude	ibyd	Curve4	Curvy	plosive	voiced	voiced_plosive	231	Gabriola	637.409	1952	552.239	VCVC	bd	iy	5	4	2	0	0	0	0	0	0	0	0	F	L	-100
S22	lumue	lymy	Spike8	Spiky	sonorant	voiced	sonorant	254	Gabriola	577.955	3094	554.335	CVCV	lm	yy	5	4	4	2	0	40.26	3.18	537.44	3.18	0.545	3.18	F	L	-100
S22	idabe	idab	Curve7	Curvy	plosive	voiced	voiced_plosive	90	Agency FB	716.918	1341	868.593	VCVC	db	ia	5	4	2	1	1	0.231429	0	0.49	0	0.27	0	F	L	-100
S22	quipe	kip	Spike11	Spiky	plosive	voiceless	voiceless_plosive	184	Agency FB	584.492	1062	610.561	CVC	kp	i	5	3	1	32	5	1.88149	4.284	24.13	17.36	0.3	0.34	F	L	-100
S22	linni	lini	Spike17	Spiky	sonorant	voiced	sonorant	47	Gabriola	666.914	3592	551.243	CVCV	ln	ii	5	4	4	6	0	0	0	0	0	0	0	F	L	-100
S22	muma	myma	Curve19	Curvy	sonorant	voiced	sonorant	250	Gabriola	670.343	2496	625.186	CVCV	mm	ya	4	4	3	8	7	1.03667	5.014	9.87	12.03	0.25	6.08	F	L	-100
S22	lalla	lala	Spike20	Spiky	sonorant	voiced	sonorant	122	Agency FB	826.612	3668	486.935	CVCV	ll	aa	5	4	3	12	3	0.005	0	0.01	0	0.005	0	F	L	-100
S22	gouga	guga	Spike3	Spiky	plosive	voiced	voiced_plosive	151	Agency FB	455.415	1881	691.648	CVCV	gg	ua	5	4	2	6	3	0	0.07	0	0.07	0	0.07	F	L	-100
S22	numue	nymy	Curve7	Curvy	sonorant	voiced	sonorant	13	Agency FB	557.431	3399	563.657	CVCV	nm	yy	5	4	4	0	1	0.311429	0	1.48	0	0.08	0	F	L	-100
S22	pouki	puki	Spike8	Spiky	plosive	voiceless	voiceless_plosive	203	Gabriola	551.226	3123	703.43	CVCV	pk	ui	5	4	1	6	0	0.242727	0.98	0.92	1.89	0.05	0.98	F	L	-100
S22	loume	lum	Curve19	Curvy	sonorant	voiced	sonorant	210	Gabriola	536.141	2477	643.804	CVC	lm	u	5	3	4	19	7	0.605	0.71	1.37	1.35	0.525	0.71	F	L	-100
S22	nalle	nal	Spike10	Spiky	sonorant	voiced	sonorant	56	Agency FB	558.084	2822	588.967	CVC	nl	a	5	3	3	24	12	6.62667	0	26.48	0	0.09	0	F	L	-100
S22	umoum	ymum	Curve5	Curvy	sonorant	voiced	sonorant	186	Agency FB	569.992	2759	815.005	VCVC	mm	yu	5	4	4	1	0	0.6975	0	1.43	0	0.565	0	F	L	-100
S22	boube	bub	Curve1	Curvy	plosive	voiced	voiced_plosive	200	Agency FB	552.472	1356	539.316	CVC	bb	u	5	3	2	18	10	0.970769	7.64571	7.37	30.88	0.02	0.14	F	L	-100
S22	namme	nam	Curve18	Curvy	sonorant	voiced	sonorant	16	Gabriola	605.489	3958	727.147	CVC	nm	a	5	3	3	20	2	0.208	0.706667	1.78	1.89	0.01	0.34	F	L	-100
S22	lummu	lymy	Curve5	Curvy	sonorant	voiced	sonorant	245	Gabriola	598.759	3329	719.657	CVCV	lm	yy	5	4	3	2	0	25.0616	50.6045	453.95	349.46	0.5	0.14	F	L	-100
S22	umane	yman	Curve15	Curvy	sonorant	voiced	sonorant	69	Agency FB	679.951	3180	531.59	VCVC	mn	ya	5	4	4	6	2	1.063	1.3875	7.29	4.26	0.155	0.61	F	L	-100
S22	nalli	nali	Curve18	Curvy	sonorant	voiced	sonorant	219	Agency FB	541.918	3144	634.887	CVCV	nl	ai	5	4	3	13	0	6.62667	2.5025	26.48	7.64	0.09	1.115	F	L	-100
S22	lulle	lyl	Spike3	Spiky	sonorant	voiced	sonorant	172	Gabriola	855.331	2826	616.224	CVC	ll	y	5	3	4	17	3	8.91182	0	58.29	0	0.03	0	F	L	-100
S23	puti	pyti	Curve18	Curvy	plosive	voiceless	voiceless_plosive	159	Gabriola	864.893	3543	1063.31	CVCV	pt	yi	4	4	1	9	8	0.562187	0.57	3.16	1.69	0.175	0.27	M	R	90
S23	itape	itap	Curve18	Curvy	plosive	voiceless	voiceless_plosive	141	Agency FB	1028.39	1629	811.942	VCVC	tp	ia	5	4	1	2	3	1.70031	1.90308	20.13	12.91	0.19	0.14	M	R	90
S23	igabe	igab	Spike8	Spiky	plosive	voiced	voiced_plosive	6	Gabriola	1236.47	2137	1009.31	VCVC	gb	ia	5	4	2	1	1	0	0	0	0	0	0	M	R	90
S23	tapou	tapu	Spike1	Spiky	plosive	voiceless	voiceless_plosive	212	Gabriola	958.388	3089	918.568	CVCV	tp	au	5	4	1	11	3	14.6746	0	280.62	0	0.025	0	M	R	90
S23	umoum	ymum	Spike2	Spiky	sonorant	voiced	sonorant	189	Agency FB	625.388	1149	1064.84	VCVC	mm	yu	5	4	4	1	0	0.6975	0	1.43	0	0.565	0	M	R	90
S23	aloum	alum	Curve18	Curvy	sonorant	voiced	sonorant	111	Agency FB	837.179	2754	1334.87	VCVC	lm	au	5	4	4	6	2	2.50778	6.69	19.22	13.31	0.11	6.69	M	R	90
S23	munou	mynu	Spike3	Spiky	sonorant	voiced	sonorant	8	Gabriola	984.702	1602	974.921	CVCV	mn	yu	5	4	3	2	1	26.8319	0	360.9	0	0.675	0	M	R	90
S23	ugade	ygad	Curve19	Curvy	plosive	voiced	voiced_plosive	70	Gabriola	965.103	3516	918.062	VCVC	gd	ya	5	4	2	2	1	52.9633	0	139.84	0	12.6	0	M	R	90
S23	gugou	gygu	Spike2	Spiky	plosive	voiced	voiced_plosive	81	Agency FB	1987.89	2398	1902.8	CVCV	gg	yu	5	4	2	0	0	0.06	0	0.12	0	0.06	0	M	R	90
S23	upipe	ypip	Curve1	Curvy	plosive	voiceless	voiceless_plosive	255	Agency FB	871.621	1260	707.797	VCVC	pp	yi	5	4	1	1	2	4.84	8.53667	36.47	23.99	0.175	1.15	M	R	90
S23	immim	imim	Spike1	Spiky	sonorant	voiced	sonorant	98	Gabriola	1033.66	2053	1068.48	VCVC	mm	ii	5	4	3	4	0	0.469286	0	1.82	0	0.165	0	M	R	90
S23	idide	idid	Curve19	Curvy	plosive	voiced	voiced_plosive	177	Gabriola	646.446	2455	690.664	VCVC	dd	ii	5	4	2	2	0	4.3735	3.92	49.07	3.92	0.74	3.92	M	R	90
S23	nannu	nany	Curve19	Curvy	sonorant	voiced	sonorant	222	Gabriola	1063.59	2301	625.79	CVCV	nn	ay	5	4	3	4	0	1.78	0	1.78	0	1.78	0	M	R	90
S23	ibibe	ibib	Spike8	Spiky	plosive	voiced	voiced_plosive	232	Agency FB	575.909	3990	1338.7	VCVC	bb	ii	5	4	2	4	1	0.355	0	1.07	0	0.145	0	M	R	90
S23	muma	myma	Spike20	Spiky	sonorant	voiced	sonorant	37	Gabriola	1171.84	1297	606.04	CVCV	mm	ya	4	4	3	8	7	1.03667	5.014	9.87	12.03	0.25	6.08	M	R	90
S23	aname	anam	Spike11	Spiky	sonorant	voiced	sonorant	13	Agency FB	957.415	3735	1002.39	VCVC	nm	aa	5	4	4	10	2	0.522381	2.77	4.91	5.47	0.12	2.77	M	R	90
S23	unum	ynym	Curve13	Curvy	sonorant	voiced	sonorant	227	Gabriola	719.053	3946	686.641	VCVC	nm	yy	4	4	3	1	0	0.01	0	0.01	0	0.01	0	M	R	90
S23	iloum	ilum	Curve5	Curvy	sonorant	voiced	sonorant	229	Gabriola	608.705	1429	1082.84	VCVC	lm	iu	5	4	4	2	2	0.965385	0	5.11	0	0.25	0	M	R	90
S23	pukou	pyku	Spike3	Spiky	plosive	voiceless	voiceless_plosive	91	Agency FB	767.897	2440	1516.73	CVCV	pk	yu	5	4	1	0	0	42.6427	0	573.72	0	0.415	0	M	R	90
S23	ikuk	ikyk	Curve1	Curvy	plosive	voiceless	voiceless_plosive	27	Gabriola	905.457	2864	1186.33	VCVC	kk	iy	4	4	1	0	0	2.27522	2.3	14.32	2.3	0.2	2.3	M	R	90
S23	toucu	tuky	Spike10	Spiky	plosive	voiceless	voiceless_plosive	186	Gabriola	598.671	3096	675.542	CVCV	tk	uy	5	4	1	4	0	0.8325	0.035	2.22	0.07	0.555	0.035	M	R	90
S23	amil	amil	Spike17	Spiky	sonorant	voiced	sonorant	51	Agency FB	1578.2	2166	832.926	VCVC	ml	ai	4	4	4	10	5	37.4928	41.2767	360.9	143.45	3.46	9.46	M	R	90
S23	ounul	unyl	Spike8	Spiky	sonorant	voiced	sonorant	33	Gabriola	1574.81	1941	668.959	VCVC	nl	uy	5	4	3	2	0	2.05077	7.5	15.36	10.07	0.66	7.5	M	R	90
S23	immal	imal	Curve18	Curvy	sonorant	voiced	sonorant	72	Gabriola	771.383	1335	1324.92	VCVC	ml	ia	5	4	3	5	0	0.171667	0.71	0.54	1.35	0.105	0.71	M	R	90
S23	ikak	ikak	Spike20	Spiky	plosive	voiceless	voiceless_plosive	115	Agency FB	751.657	2683	1209.24	VCVC	kk	ia	4	4	1	1	0	2.27522	0.836667	14.32	2.3	0.2	0.14	M	R	90
S23	ubibe	ybib	Spike2	Spiky	plosive	voiced	voiced_plosive	94	Gabriola	726.702	3582	1288.94	VCVC	bb	yi	5	4	2	3	0	0	0	0	0	0	0	M	R	90
S23	ticou	tiku	Curve4	Curvy	plosive	voiceless	voiceless_plosive	153	Gabriola	923.098	1984	968.605	CVCV	tk	iu	5	4	1	8	1	3.06231	3.515	32.4	6.15	0.495	3.955	M	R	90
S23	louni	luni	Spike20	Spiky	sonorant	voiced	sonorant	88	Agency FB	837.294	1554	1078.05	CVCV	ln	ui	5	4	4	0	1	0.0133333	0	0.03	0	0.01	0	M	R	90
S23	oumum	umym	Spike11	Spiky	sonorant	voiced	sonorant	136	Agency FB	666.208	2903	645.696	VCVC	mm	uy	5	4	4	0	0	12.807	5.11333	259.01	14.59	0.23	0.61	M	R	90
S23	namme	nam	Curve19	Curvy	sonorant	voiced	sonorant	135	Agency FB	645.696	3406	805.327	CVC	nm	a	5	3	3	20	2	0.208	0.706667	1.78	1.89	0.01	0.34	M	R	90
S23	loume	lum	Curve15	Curvy	sonorant	voiced	sonorant	248	Gabriola	1047.66	3511	843.2	CVC	lm	u	5	3	4	19	7	0.605	0.71	1.37	1.35	0.525	0.71	M	R	90
S23	linou	linu	Curve5	Curvy	sonorant	voiced	sonorant	52	Agency FB	1505.17	2686	1578.2	CVCV	ln	iu	5	4	3	5	5	0.27	0.136667	2.28	0.61	0.02	0.07	M	R	90
S23	apute	apyt	Spike11	Spiky	plosive	voiceless	voiceless_plosive	73	Gabriola	1817.83	2514	771.383	VCVC	pt	ay	5	4	1	6	3	9.12167	5.54	87.91	13.65	0.18	2.77	M	R	90
S23	dagou	dagu	Curve4	Curvy	plosive	voiced	voiced_plosive	26	Agency FB	1186.33	2341	1531.22	CVCV	dg	au	5	4	2	7	2	22.952	4.595	109.88	7.97	0.28	4.595	M	R	90
S23	nalli	nali	Spike10	Spiky	sonorant	voiced	sonorant	57	Agency FB	982.805	1915	1310.32	CVCV	nl	ai	5	4	3	13	0	6.62667	2.5025	26.48	7.64	0.09	1.115	M	R	90
S23	lalla	lala	Spike11	Spiky	sonorant	voiced	sonorant	39	Gabriola	1121.53	1663	1210.3	CVCV	ll	aa	5	4	3	12	3	0.005	0	0.01	0	0.005	0	M	R	90
S23	puc	pyk	Spike10	Spiky	plosive	voiceless	voiceless_plosive	47	Gabriola	1149	1276	1081.85	CVC	pk	y	3	3	1	19	14	23.8664	0	259.01	0	0.28	0	M	R	90
S23	dubu	dyby	Curve5	Curvy	plosive	voiced	voiced_plosive	168	Agency FB	821.754	1758	761.274	CVCV	db	yy	4	4	2	1	0	7.76521	5.5645	289.63	78.58	0.34	0.71	M	R	90
S23	bougu	bugy	Spike20	Spiky	plosive	voiced	voiced_plosive	160	Agency FB	1532.17	1285	864.893	CVCV	bg	uy	5	4	2	6	4	1.1235	1.315	10.22	1.35	0.36	1.315	M	R	90
S23	lummu	lymy	Curve7	Curvy	sonorant	voiced	sonorant	238	Agency FB	715.969	3206	926.886	CVCV	lm	yy	5	4	3	2	0	25.0616	50.6045	453.95	349.46	0.5	0.14	M	R	90
S23	couk	kuk	Curve7	Curvy	plosive	voiceless	voiceless_plosive	45	Gabriola	1177.43	3485	920.334	CVC	kk	u	4	3	1	23	7	4.99827	6.99857	51.08	19.05	0.51	2.97	M	R	90
S23	namie	nami	Curve4	Curvy	sonorant	voiced	sonorant	157	Agency FB	1120.76	1414	1025.42	CVCV	nm	ai	5	4	4	10	4	0.33	0.07	1.27	0.07	0.05	0.07	M	R	90
S23	ikite	ikit	Spike11	Spiky	plosive	voiceless	voiceless_plosive	69	Gabriola	918.062	2252	990.915	VCVC	kt	ii	5	4	1	6	1	2.87	0.07	4.66	0.07	2.87	0.07	M	R	90
S23	umine	ymin	Curve18	Curvy	sonorant	voiced	sonorant	31	Agency FB	1507.16	1355	1217.41	VCVC	mn	yi	5	4	3	7	6	0.6975	0.07	1.43	0.07	0.565	0.07	M	R	90
S23	umam	ymam	Spike17	Spiky	sonorant	voiced	sonorant	17	Gabriola	577.216	3784	1332.65	VCVC	mm	ya	4	4	3	6	2	1.063	0.2	7.29	0.2	0.155	0.2	M	R	90
S23	gabe	gab	Curve7	Curvy	plosive	voiced	voiced_plosive	21	Gabriola	1140.89	3324	1383.14	CVC	gb	a	4	3	2	25	15	0.0228571	0.24	0.1	0.34	0.01	0.24	M	R	90
S23	imoul	imul	Spike2	Spiky	sonorant	voiced	sonorant	103	Gabriola	566.491	3727	834.785	VCVC	ml	iu	5	4	3	3	0	0.00666667	0.71	0.01	1.35	0.01	0.71	M	R	90
S23	acape	akap	Spike17	Spiky	plosive	voiceless	voiceless_plosive	3	Agency FB	927.027	2319	1325.8	VCVC	kp	aa	5	4	1	4	2	2.581	5.205	19.48	10.34	0.01	5.205	M	R	90
S23	tutou	tytu	Curve13	Curvy	plosive	voiceless	voiceless_plosive	121	Agency FB	828.45	2285	1990.68	CVCV	tt	yu	5	4	1	4	3	0	0	0	0	0	0	M	R	90
S23	nune	nyn	Spike20	Spiky	sonorant	voiced	sonorant	49	Gabriola	1856.58	1754	1180.86	CVC	nn	y	4	3	3	11	10	3.789	0	19.22	0	0.855	0	M	R	90
S23	minnu	miny	Spike8	Spiky	sonorant	voiced	sonorant	250	Agency FB	930.535	1355	691.255	CVCV	mn	iy	5	4	3	12	1	0.742632	0	7.29	0	0.04	0	M	R	90
S23	touca	tuka	Curve7	Curvy	plosive	voiceless	voiceless_plosive	166	Agency FB	874.059	3464	1594.29	CVCV	tk	ua	5	4	1	11	2	1.49235	0.71	19.27	2.03	0.03	0.405	M	R	90
S23	linni	lini	Curve4	Curvy	sonorant	voiced	sonorant	68	Agency FB	990.915	1356	705.078	CVCV	ln	ii	5	4	4	6	0	0	0	0	0	0	0	M	R	90
S23	ibude	ibyd	Spike3	Spiky	plosive	voiced	voiced_plosive	215	Gabriola	657.711	3262	844.049	VCVC	bd	iy	5	4	2	0	0	0	0	0	0	0	0	M	R	90
S23	mimue	mimy	Curve7	Curvy	sonorant	voiced	sonorant	221	Gabriola	625.79	1859	603.233	CVCV	mm	iy	5	4	4	7	3	0.665937	0.363333	7.29	0.61	0.185	0.34	M	R	90
S23	innim	inim	Spike17	Spiky	sonorant	voiced	sonorant	201	Gabriola	701.776	1931	1025.42	VCVC	nm	ii	5	4	3	7	0	0.3	0	0.49	0	0.3	0	M	R	90
S23	pupue	pypy	Spike2	Spiky	plosive	voiceless	voiceless_plosive	228	Agency FB	1082.84	2041	719.053	CVCV	pp	yy	5	4	1	1	1	1.81966	0.07	16.88	0.07	0.32	0.07	M	R	90
S23	gagou	gagu	Curve7	Curvy	plosive	voiced	voiced_plosive	249	Agency FB	691.255	2665	1047.66	CVCV	gg	au	5	4	2	8	3	1.56643	1.315	10.22	1.35	0.95	1.315	M	R	90
S23	uline	ylin	Curve13	Curvy	sonorant	voiced	sonorant	152	Agency FB	968.605	3131	1863.38	VCVC	ln	yi	5	4	4	4	3	10.5014	1.08	55.43	1.55	2.6	1.08	M	R	90
S23	bube	byb	Curve13	Curvy	plosive	voiced	voiced_plosive	18	Gabriola	1150.95	2111	577.216	CVC	bb	y	4	3	2	18	9	0.11	0	0.2	0	0.11	0	M	R	90
S23	kipou	kipu	Spike3	Spiky	plosive	voiceless	voiceless_plosive	29	Agency FB	702.949	1392	1025.42	CVCV	kp	iu	5	4	1	4	1	15.3932	0	389.49	0	2.24	0	M	R	90
S23	aloul	alul	Spike3	Spiky	sonorant	voiced	sonorant	245	Gabriola	684.978	2720	683.844	VCVC	ll	au	5	4	4	5	0	0.252857	0	1.43	0	0.04	0	M	R	90
S23	doudi	dudi	Spike17	Spiky	plosive	voiced	voiced_plosive	108	Gabriola	1216.56	3907	804.249	CVCV	dd	ui	5	4	2	5	1	57.155	0	109.88	0	57.155	0	M	R	90
S23	atupe	atyp	Curve4	Curvy	plosive	voiceless	voiceless_plosive	96	Agency FB	830.843	3993	963.12	VCVC	tp	ay	5	4	1	1	0	0.846667	0	2.26	0	0.2	0	M	R	90
S23	noune	nun	Curve5	Curvy	sonorant	voiced	sonorant	243	Gabriola	1500.76	3523	1142.36	CVC	nn	u	5	3	3	8	5	0.0133333	0.105	0.04	0.14	0	0.105	M	R	90
S23	lumue	lymy	Curve19	Curvy	sonorant	voiced	sonorant	105	Gabriola	1441.32	3879	1077.57	CVCV	lm	yy	5	4	4	2	0	40.26	3.18	537.44	3.18	0.545	3.18	M	R	90
S23	touki	tuki	Curve19	Curvy	plosive	voiceless	voiceless_plosive	171	Gabriola	489.165	3399	841.385	CVCV	tk	ui	5	4	1	5	0	0.02	0	0.05	0	0.01	0	M	R	90
S23	baga	baga	Spike20	Spiky	plosive	voiced	voiced_plosive	122	Agency FB	860.838	3200	828.45	CVCV	bg	aa	4	4	2	20	9	4.53875	3.7325	20.64	11.96	0.85	1.45	M	R	90
S23	mounu	muny	Spike1	Spiky	sonorant	voiced	sonorant	216	Agency FB	854.201	2694	657.711	CVCV	mn	uy	5	4	4	5	2	0	0	0	0	0	0	M	R	90
S23	lami	lami	Spike10	Spiky	sonorant	voiced	sonorant	123	Agency FB	707.319	2723	860.838	CVCV	lm	ai	4	4	3	14	9	0.292	0.98	2.28	1.42	0.015	1.15	M	R	90
S23	oumal	umal	Spike10	Spiky	sonorant	voiced	sonorant	139	Agency FB	674.195	3005	825.734	VCVC	ml	ua	5	4	4	1	0	3.74667	0	36.9	0	0.26	0	M	R	90
S23	amane	aman	Curve1	Curvy	sonorant	voiced	sonorant	93	Agency FB	1288.94	1251	1051.17	VCVC	mn	aa	5	4	3	12	8	2.87556	8.13889	59.8	46.76	0.275	2.09	M	R	90
S23	lanou	lanu	Spike11	Spiky	sonorant	voiced	sonorant	210	Agency FB	751.453	1325	886.302	CVCV	ln	au	5	4	3	0	0	21.3895	0	292.55	0	1.08	0	M	R	90
S23	gouga	guga	Spike11	Spiky	plosive	voiced	voiced_plosive	219	Gabriola	1160.82	3863	1602.34	CVCV	gg	ua	5	4	2	6	3	0	0.07	0	0.07	0	0.07	M	R	90
S23	ugude	ygyd	Spike1	Spiky	plosive	voiced	voiced_plosive	180	Agency FB	663.917	1976	763.378	VCVC	gd	yy	5	4	2	0	0	0.1025	0	0.24	0	0.08	0	M	R	90
S23	boube	bub	Curve1	Curvy	plosive	voiced	voiced_plosive	246	Gabriola	1120.7	3273	684.978	CVC	bb	u	5	3	2	18	10	0.970769	7.64571	7.37	30.88	0.02	0.14	M	R	90
S23	douga	duga	Spike17	Spiky	plosive	voiced	voiced_plosive	129	Gabriola	684.254	2202	888.771	CVCV	dg	ua	5	4	2	7	3	0.6325	0.575	2.61	1.08	0.15	0.575	M	R	90
S23	anoul	anul	Curve4	Curvy	sonorant	voiced	sonorant	253	Gabriola	768.581	2675	586.234	VCVC	nl	au	5	4	3	5	0	1.13455	0	7.34	0	0.39	0	M	R	90
S23	puttu	pyty	Curve15	Curvy	plosive	voiceless	voiceless_plosive	181	Gabriola	735.681	1982	663.917	CVCV	pt	yy	5	4	1	5	3	0.562187	0.946667	3.16	1.69	0.175	0.95	M	R	90
S23	utate	ytat	Curve5	Curvy	plosive	voiceless	voiceless_plosive	38	Gabriola	1210.3	1092	1171.84	VCVC	tt	ya	5	4	1	2	3	0.113333	0	0.27	0	0.06	0	M	R	90
S23	icute	ikyt	Spike20	Spiky	plosive	voiceless	voiceless_plosive	218	Gabriola	1602.34	3314	972.035	VCVC	kt	iy	5	4	1	0	0	0.035	0.07	0.06	0.07	0.035	0.07	M	R	90
S23	loula	lula	Spike1	Spiky	sonorant	voiced	sonorant	211	Gabriola	918.568	2305	751.453	CVCV	ll	ua	5	4	3	13	7	6.46417	9.70667	82.12	32.7	0.83	6.89	M	R	90
S23	guibe	gib	Curve5	Curvy	plosive	voiced	voiced_plosive	53	Agency FB	1759.59	3973	1505.17	CVC	gb	i	5	3	2	10	2	0	0	0	0	0	0	M	R	90
S23	bigu	bigy	Curve18	Curvy	plosive	voiced	voiced_plosive	46	Gabriola	1081.85	3258	1177.43	CVCV	bg	iy	4	4	2	7	3	0.346842	7.29111	4.19	30.88	0.01	0.61	M	R	90
S23	lumou	lymu	Spike8	Spiky	sonorant	voiced	sonorant	195	Gabriola	765.067	3204	828.601	CVCV	lm	yu	5	4	3	1	0	25.0616	4.17556	453.95	11.01	0.5	0.14	M	R	90
S23	nal	nal	Curve15	Curvy	sonorant	voiced	sonorant	5	Agency FB	1009.31	1576	1406.83	CVC	nl	a	3	3	4	24	14	0	0	0	0	0	0	M	R	90
S23	utape	ytap	Spike8	Spiky	plosive	voiceless	voiceless_plosive	130	Agency FB	1204.71	2762	684.254	VCVC	tp	ya	5	4	1	2	3	0.272273	3.785	2.05	11.96	0.045	1.52	M	R	90
S23	cuke	kyk	Curve19	Curvy	plosive	voiceless	voiceless_plosive	133	Agency FB	872.804	2179	649.639	CVC	kk	y	4	3	1	17	6	2.40286	2.7225	16.88	8.45	0.55	1.15	M	R	90
S23	mune	myn	Spike8	Spiky	sonorant	voiced	sonorant	207	Agency FB	947.902	1467	730.106	CVC	mn	y	4	3	4	19	18	26.8319	21.9314	360.9	140.14	0.675	0.74	M	R	90
S23	pouke	puk	Spike8	Spiky	plosive	voiceless	voiceless_plosive	77	Gabriola	1001.58	1103	645.699	CVC	pk	u	5	3	1	20	3	13.0076	43.4273	366.22	349.32	1.19	5	M	R	90
S23	adude	adyd	Curve13	Curvy	plosive	voiced	voiced_plosive	231	Gabriola	1338.7	3749	1008.49	VCVC	dd	ay	5	4	2	2	0	0.205	0	0.27	0	0.205	0	M	R	90
S23	namue	namy	Spike1	Spiky	sonorant	voiced	sonorant	4	Agency FB	1406.83	1118	927.027	CVCV	nm	ay	5	4	4	1	0	1.78	0	1.78	0	1.78	0	M	R	90
S23	badie	badi	Spike3	Spiky	plosive	voiced	voiced_plosive	188	Agency FB	1064.84	2050	1025.42	CVCV	bd	ai	5	4	2	20	4	0.843881	2.4725	11.45	14.86	0.15	0.675	M	R	90
S23	ipipe	ipip	Curve13	Curvy	plosive	voiceless	voiceless_plosive	162	Gabriola	613.692	3310	857.945	VCVC	pp	ii	5	4	1	4	2	0.0533333	1.55	0.15	1.55	0.01	1.55	M	R	90
S23	unnim	ynim	Curve1	Curvy	sonorant	voiced	sonorant	174	Gabriola	961.775	3707	704.02	VCVC	nm	yi	5	4	3	7	0	3.70632	0	43.12	0	0.68	0	M	R	90
S23	umane	yman	Spike3	Spiky	sonorant	voiced	sonorant	169	Gabriola	652.928	2038	821.754	VCVC	mn	ya	5	4	4	6	2	1.063	1.3875	7.29	4.26	0.155	0.61	M	R	90
S23	pouki	puki	Spike2	Spiky	plosive	voiceless	voiceless_plosive	164	Gabriola	731.26	2026	1025.42	CVCV	pk	ui	5	4	1	6	0	0.242727	0.98	0.92	1.89	0.05	0.98	M	R	90
S23	adibe	adib	Curve15	Curvy	plosive	voiced	voiced_plosive	150	Gabriola	989.779	3035	839.377	VCVC	db	ai	5	4	2	3	2	0.1225	0.07	0.27	0.14	0.105	0.07	M	R	90
S23	agade	agad	Spike10	Spiky	plosive	voiced	voiced_plosive	127	Agency FB	1354.36	3095	703.927	VCVC	gd	aa	5	4	2	12	6	0.1772	0.735714	2.3	3.38	0.01	0.41	M	R	90
S23	catte	kat	Spike1	Spiky	plosive	voiceless	voiceless_plosive	120	Agency FB	1990.68	1759	694.882	CVC	kt	a	5	3	1	56	18	1.25914	3.68375	12.76	16.42	0.23	2.165	M	R	90
S23	gubi	gybi	Spike1	Spiky	plosive	voiced	voiced_plosive	84	Agency FB	874.022	2373	1273.53	CVCV	gb	yi	4	4	2	5	2	0.094	2.03	0.31	2.03	0.01	2.03	M	R	90
S23	dide	did	Curve4	Curvy	plosive	voiced	voiced_plosive	114	Agency FB	1209.24	2552	1072.85	CVC	dd	i	4	3	2	23	13	10.4189	40.6757	97.51	341.35	1.535	5.81	M	R	90
S23	nunie	nyni	Curve18	Curvy	sonorant	voiced	sonorant	80	Gabriola	1902.8	1777	1020.4	CVCV	nn	yi	5	4	4	4	3	0.374286	0	1.11	0	0.16	0	M	R	90
S23	idabe	idab	Curve1	Curvy	plosive	voiced	voiced_plosive	22	Agency FB	1272.47	1198	1140.89	VCVC	db	ia	5	4	2	1	1	0.231429	0	0.49	0	0.27	0	M	R	90
S23	nilou	nilu	Spike10	Spiky	sonorant	voiced	sonorant	43	Agency FB	1810.39	3018	618.861	CVCV	nl	iu	5	4	4	4	2	0.00333333	0	0.01	0	0	0	M	R	90
S23	oumul	umyl	Spike2	Spiky	sonorant	voiced	sonorant	65	Gabriola	922.015	3861	833.993	VCVC	ml	uy	5	4	3	2	1	12.807	15.9038	259.01	77.16	0.23	0.61	M	R	90
S23	noul	nul	Spike2	Spiky	sonorant	voiced	sonorant	178	Gabriola	674.217	3523	646.446	CVC	nl	u	4	3	4	18	7	9.435	16.1033	37.84	32.7	3.145	8.45	M	R	90
S23	digou	digu	Curve15	Curvy	plosive	voiced	voiced_plosive	247	Agency FB	843.2	1889	1120.7	CVCV	dg	iu	5	4	2	3	0	1.576	0.453333	13.27	1.15	0.115	0.14	M	R	90
S23	numue	nymy	Curve7	Curvy	sonorant	voiced	sonorant	83	Agency FB	1273.53	1033	775.645	CVCV	nm	yy	5	4	4	0	1	0.311429	0	1.48	0	0.08	0	M	R	90
S23	ninne	nin	Curve4	Curvy	sonorant	voiced	sonorant	24	Agency FB	1336.14	3426	1024.5	CVC	nn	i	5	3	4	22	2	4.17545	1.89	26.48	3.04	0.53	1.89	M	R	90
S23	lula	lyla	Curve13	Curvy	sonorant	voiced	sonorant	12	Agency FB	1002.39	3125	723.339	CVCV	ll	ya	4	4	4	8	6	0.0133333	0	0.03	0	0.01	0	M	R	90
S23	abude	abyd	Spike11	Spiky	plosive	voiced	voiced_plosive	176	Gabriola	690.664	2123	1666.89	VCVC	bd	ay	5	4	2	4	1	1.62857	1.62	4.75	1.62	0.63	1.62	M	R	90
S23	oulil	ulil	Spike3	Spiky	sonorant	voiced	sonorant	95	Agency FB	963.12	3594	726.702	VCVC	ll	ui	5	4	4	1	1	0.01	0	0.01	0	0.01	0	M	R	90
S24	ugade	ygad	Curve1	Curvy	plosive	voiced	voiced_plosive	106	Agency FB	1211.21	1810	1643.93	VCVC	gd	ya	5	4	2	2	1	52.9633	0	139.84	0	12.6	0	M	R	89.4737
S24	imoul	imul	Spike11	Spiky	sonorant	voiced	sonorant	166	Gabriola	787.525	2508	681.591	VCVC	ml	iu	5	4	3	3	0	0.00666667	0.71	0.01	1.35	0.01	0.71	M	R	89.4737
S24	nannu	nany	Spike8	Spiky	sonorant	voiced	sonorant	216	Gabriola	858.239	1290	771.627	CVCV	nn	ay	5	4	3	4	0	1.78	0	1.78	0	1.78	0	M	R	89.4737
S24	loula	lula	Spike1	Spiky	sonorant	voiced	sonorant	1	Gabriola	942.273	2942	1123.91	CVCV	ll	ua	5	4	3	13	7	6.46417	9.70667	82.12	32.7	0.83	6.89	M	R	89.4737
S24	aloul	alul	Spike20	Spiky	sonorant	voiced	sonorant	240	Agency FB	704.819	2876	976.197	VCVC	ll	au	5	4	4	5	0	0.252857	0	1.43	0	0.04	0	M	R	89.4737
S24	douga	duga	Curve18	Curvy	plosive	voiced	voiced_plosive	254	Agency FB	883.936	2893	1313.99	CVCV	dg	ua	5	4	2	7	3	0.6325	0.575	2.61	1.08	0.15	0.575	M	R	89.4737
S24	namue	namy	Curve19	Curvy	sonorant	voiced	sonorant	34	Gabriola	1313.02	1320	913.052	CVCV	nm	ay	5	4	4	1	0	1.78	0	1.78	0	1.78	0	M	R	89.4737
S24	namie	nami	Curve4	Curvy	sonorant	voiced	sonorant	51	Gabriola	1178.62	3815	760.031	CVCV	nm	ai	5	4	4	10	4	0.33	0.07	1.27	0.07	0.05	0.07	M	R	89.4737
S24	quipe	kip	Curve15	Curvy	plosive	voiceless	voiceless_plosive	184	Gabriola	1903.67	2471	1642.45	CVC	kp	i	5	3	1	32	5	1.88149	4.284	24.13	17.36	0.3	0.34	M	R	89.4737
S24	bougu	bugy	Curve19	Curvy	plosive	voiced	voiced_plosive	146	Gabriola	659.356	3475	1038.07	CVCV	bg	uy	5	4	2	6	4	1.1235	1.315	10.22	1.35	0.36	1.315	M	R	89.4737
S24	apipe	apip	Curve1	Curvy	plosive	voiceless	voiceless_plosive	188	Gabriola	1315.42	3138	1424.15	VCVC	pp	ai	5	4	1	4	2	2.08125	8.87333	12.74	25.74	0.05	0.68	M	R	89.4737
S24	utape	ytap	Curve1	Curvy	plosive	voiceless	voiceless_plosive	197	Gabriola	1020.68	3591	1270.13	VCVC	tp	ya	5	4	1	2	3	0.272273	3.785	2.05	11.96	0.045	1.52	M	R	89.4737
S24	utate	ytat	Curve4	Curvy	plosive	voiceless	voiceless_plosive	133	Agency FB	1163.44	1723	940.199	VCVC	tt	ya	5	4	1	2	3	0.113333	0	0.27	0	0.06	0	M	R	89.4737
S24	dide	did	Spike20	Spiky	plosive	voiced	voiced_plosive	101	Gabriola	1752.86	2847	1451.55	CVC	dd	i	4	3	2	23	13	10.4189	40.6757	97.51	341.35	1.535	5.81	M	R	89.4737
S24	linou	linu	Spike3	Spiky	sonorant	voiced	sonorant	155	Agency FB	1305.54	3472	1161.63	CVCV	ln	iu	5	4	3	5	5	0.27	0.136667	2.28	0.61	0.02	0.07	M	R	89.4737
S24	noul	nul	Spike2	Spiky	sonorant	voiced	sonorant	162	Agency FB	755.106	2738	1206.47	CVC	nl	u	4	3	4	18	7	9.435	16.1033	37.84	32.7	3.145	8.45	M	R	89.4737
S24	upipe	ypip	Curve19	Curvy	plosive	voiceless	voiceless_plosive	153	Gabriola	1221.67	1097	957.019	VCVC	pp	yi	5	4	1	1	2	4.84	8.53667	36.47	23.99	0.175	1.15	M	R	89.4737
S24	lumou	lymu	Spike20	Spiky	sonorant	voiced	sonorant	17	Gabriola	1489.38	1959	756.082	CVCV	lm	yu	5	4	3	1	0	25.0616	4.17556	453.95	11.01	0.5	0.14	M	R	89.4737
S24	imale	imal	Spike8	Spiky	sonorant	voiced	sonorant	248	Gabriola	1299.71	2612	1235.7	VCVC	ml	ia	5	4	4	5	3	0.3225	0.14	1.11	0.14	0.085	0.14	M	R	89.4737
S24	digou	digu	Spike2	Spiky	plosive	voiced	voiced_plosive	168	Gabriola	1080.07	1009	1123.91	CVCV	dg	iu	5	4	2	3	0	1.576	0.453333	13.27	1.15	0.115	0.14	M	R	89.4737
S24	lulle	lyl	Curve18	Curvy	sonorant	voiced	sonorant	41	Agency FB	1065.95	2455	1003.15	CVC	ll	y	5	3	4	17	3	8.91182	0	58.29	0	0.03	0	M	R	89.4737
S24	ninne	nin	Curve1	Curvy	sonorant	voiced	sonorant	50	Agency FB	760.031	3970	848.141	CVC	nn	i	5	3	4	22	2	4.17545	1.89	26.48	3.04	0.53	1.89	M	R	89.4737
S24	minnu	miny	Curve18	Curvy	sonorant	voiced	sonorant	96	Agency FB	1264.41	3599	1239.87	CVCV	mn	iy	5	4	3	12	1	0.742632	0	7.29	0	0.04	0	M	R	89.4737
S24	namme	nam	Spike17	Spiky	sonorant	voiced	sonorant	125	Gabriola	1672.04	3021	1674.09	CVC	nm	a	5	3	3	20	2	0.208	0.706667	1.78	1.89	0.01	0.34	M	R	89.4737
S24	boube	bub	Spike10	Spiky	plosive	voiced	voiced_plosive	105	Agency FB	1643.93	1345	941.294	CVC	bb	u	5	3	2	18	10	0.970769	7.64571	7.37	30.88	0.02	0.14	M	R	89.4737
S24	lami	lami	Curve15	Curvy	sonorant	voiced	sonorant	169	Gabriola	1645.32	1039	1080.07	CVCV	lm	ai	4	4	3	14	9	0.292	0.98	2.28	1.42	0.015	1.15	M	R	89.4737
S24	ticou	tiku	Curve15	Curvy	plosive	voiceless	voiceless_plosive	190	Gabriola	975.963	3079	985.951	CVCV	tk	iu	5	4	1	8	1	3.06231	3.515	32.4	6.15	0.495	3.955	M	R	89.4737
S24	ipipe	ipip	Spike3	Spiky	plosive	voiceless	voiceless_plosive	193	Agency FB	1583	2822	1103.15	VCVC	pp	ii	5	4	1	4	2	0.0533333	1.55	0.15	1.55	0.01	1.55	M	R	89.4737
S24	nune	nyn	Curve13	Curvy	sonorant	voiced	sonorant	239	Agency FB	976.197	1863	984.926	CVC	nn	y	4	3	3	11	10	3.789	0	19.22	0	0.855	0	M	R	89.4737
S24	lanou	lanu	Curve19	Curvy	sonorant	voiced	sonorant	31	Agency FB	875.81	3204	1019.24	CVCV	ln	au	5	4	3	0	0	21.3895	0	292.55	0	1.08	0	M	R	89.4737
S24	uline	ylin	Spike2	Spiky	sonorant	voiced	sonorant	33	Agency FB	913.052	3080	669.149	VCVC	ln	yi	5	4	4	4	3	10.5014	1.08	55.43	1.55	2.6	1.08	M	R	89.4737
S24	nilou	nilu	Spike1	Spiky	sonorant	voiced	sonorant	7	Gabriola	1299.31	1792	1168.02	CVCV	nl	iu	5	4	4	4	2	0.00333333	0	0.01	0	0	0	M	R	89.4737
S24	toutu	tuty	Spike1	Spiky	plosive	voiceless	voiceless_plosive	110	Gabriola	1708.96	1103	749.71	CVCV	tt	uy	5	4	1	7	7	0.46	0	0.83	0	0.46	0	M	R	89.4737
S24	dagou	dagu	Spike17	Spiky	plosive	voiced	voiced_plosive	86	Gabriola	827.745	2996	1026.48	CVCV	dg	au	5	4	2	7	2	22.952	4.595	109.88	7.97	0.28	4.595	M	R	89.4737
S24	atupe	atyp	Spike20	Spiky	plosive	voiceless	voiceless_plosive	54	Agency FB	1291.83	1472	963.14	VCVC	tp	ay	5	4	1	1	0	0.846667	0	2.26	0	0.2	0	M	R	89.4737
S24	baga	baga	Spike20	Spiky	plosive	voiced	voiced_plosive	245	Agency FB	934.551	2269	957.209	CVCV	bg	aa	4	4	2	20	9	4.53875	3.7325	20.64	11.96	0.85	1.45	M	R	89.4737
S24	oulim	ulim	Spike11	Spiky	sonorant	voiced	sonorant	29	Agency FB	787.249	1546	974.036	VCVC	lm	ui	5	4	3	3	0	3.74667	0	36.9	0	0.26	0	M	R	89.4737
S24	mounu	muny	Curve5	Curvy	sonorant	voiced	sonorant	6	Gabriola	1168.02	2444	707.41	CVCV	mn	uy	5	4	4	5	2	0	0	0	0	0	0	M	R	89.4737
S24	abude	abyd	Curve7	Curvy	plosive	voiced	voiced_plosive	256	Agency FB	799.198	2592	797.329	VCVC	bd	ay	5	4	2	4	1	1.62857	1.62	4.75	1.62	0.63	1.62	M	R	89.4737
S24	badie	badi	Spike8	Spiky	plosive	voiced	voiced_plosive	100	Gabriola	1451.55	3093	1219.6	CVCV	bd	ai	5	4	2	20	4	0.843881	2.4725	11.45	14.86	0.15	0.675	M	R	89.4737
S24	catte	kat	Spike10	Spiky	plosive	voiceless	voiceless_plosive	115	Gabriola	1087.99	2860	809.39	CVC	kt	a	5	3	1	56	18	1.25914	3.68375	12.76	16.42	0.23	2.165	M	R	89.4737
S24	bigu	bigy	Spike1	Spiky	plosive	voiced	voiced_plosive	87	Agency FB	1081.02	2680	827.745	CVCV	bg	iy	4	4	2	7	3	0.346842	7.29111	4.19	30.88	0.01	0.61	M	R	89.4737
S24	guibe	gib	Spike10	Spiky	plosive	voiced	voiced_plosive	63	Gabriola	1719.27	3866	1823.97	CVC	gb	i	5	3	2	10	2	0	0	0	0	0	0	M	R	89.4737
S24	linni	lini	Spike2	Spiky	sonorant	voiced	sonorant	215	Gabriola	771.627	2165	1984.35	CVCV	ln	ii	5	4	4	6	0	0	0	0	0	0	0	M	R	89.4737
S24	lul	lyl	Curve18	Curvy	sonorant	voiced	sonorant	35	Agency FB	1078.96	3577	1313.02	CVC	ll	y	3	3	3	17	10	0.0133333	0.34	0.03	0.61	0.01	0.34	M	R	89.4737
S24	muma	myma	Spike8	Spiky	sonorant	voiced	sonorant	121	Agency FB	1192.23	3098	1210.37	CVCV	mm	ya	4	4	3	8	7	1.03667	5.014	9.87	12.03	0.25	6.08	M	R	89.4737
S24	ugude	ygyd	Spike1	Spiky	plosive	voiced	voiced_plosive	231	Agency FB	896.706	2127	1545.36	VCVC	gd	yy	5	4	2	0	0	0.1025	0	0.24	0	0.08	0	M	R	89.4737
S24	buda	byda	Curve5	Curvy	plosive	voiced	voiced_plosive	59	Agency FB	1904.15	3128	970.259	CVCV	bd	ya	4	4	2	8	5	0.4	0	0.4	0	0.4	0	M	R	89.4737
S24	oumal	umal	Curve5	Curvy	sonorant	voiced	sonorant	152	Agency FB	957.019	1502	917.07	VCVC	ml	ua	5	4	4	1	0	3.74667	0	36.9	0	0.26	0	M	R	89.4737
S24	umam	ymam	Curve13	Curvy	sonorant	voiced	sonorant	199	Agency FB	1149.24	3729	1291.37	VCVC	mm	ya	4	4	3	6	2	1.063	0.2	7.29	0.2	0.155	0.2	M	R	89.4737
S24	toucu	tuky	Spike10	Spiky	plosive	voiceless	voiceless_plosive	48	Gabriola	1133.52	3257	956.919	CVCV	tk	uy	5	4	1	4	0	0.8325	0.035	2.22	0.07	0.555	0.035	M	R	89.4737
S24	dubu	dyby	Curve4	Curvy	plosive	voiced	voiced_plosive	78	Agency FB	1671.56	2781	1680.35	CVCV	db	yy	4	4	2	1	0	7.76521	5.5645	289.63	78.58	0.34	0.71	M	R	89.4737
S24	innim	inim	Spike1	Spiky	sonorant	voiced	sonorant	210	Agency FB	890.636	3959	1116.68	VCVC	nm	ii	5	4	3	7	0	0.3	0	0.49	0	0.3	0	M	R	89.4737
S24	kipou	kipu	Spike11	Spiky	plosive	voiceless	voiceless_plosive	16	Agency FB	756.082	3306	815.494	CVCV	kp	iu	5	4	1	4	1	15.3932	0	389.49	0	2.24	0	M	R	89.4737
S24	aloum	alum	Curve15	Curvy	sonorant	voiced	sonorant	225	Gabriola	975.686	1652	1758.92	VCVC	lm	au	5	4	4	6	2	2.50778	6.69	19.22	13.31	0.11	6.69	M	R	89.4737
S24	umine	ymin	Spike20	Spiky	sonorant	voiced	sonorant	25	Agency FB	925.516	3324	575.58	VCVC	mn	yi	5	4	3	7	6	0.6975	0.07	1.43	0.07	0.565	0.07	M	R	89.4737
S24	numue	nymy	Curve19	Curvy	sonorant	voiced	sonorant	47	Gabriola	956.919	3414	1062.3	CVCV	nm	yy	5	4	4	0	1	0.311429	0	1.48	0	0.08	0	M	R	89.4737
S24	aname	anam	Spike10	Spiky	sonorant	voiced	sonorant	12	Agency FB	1281.66	2390	740.38	VCVC	nm	aa	5	4	4	10	2	0.522381	2.77	4.91	5.47	0.12	2.77	M	R	89.4737
S24	loune	lun	Spike17	Spiky	sonorant	voiced	sonorant	158	Gabriola	1151.99	1921	1036.75	CVC	ln	u	5	3	3	13	9	0.605	0	1.37	0	0.525	0	M	R	89.4737
S24	loume	lum	Curve4	Curvy	sonorant	voiced	sonorant	18	Agency FB	1687.3	2592	1489.38	CVC	lm	u	5	3	4	19	7	0.605	0.71	1.37	1.35	0.525	0.71	M	R	89.4737
S24	iloum	ilum	Spike20	Spiky	sonorant	voiced	sonorant	77	Agency FB	1680.35	1733	1479.11	VCVC	lm	iu	5	4	4	2	2	0.965385	0	5.11	0	0.25	0	M	R	89.4737
S24	nal	nal	Curve13	Curvy	sonorant	voiced	sonorant	43	Gabriola	1045.8	3206	862.482	CVC	nl	a	3	3	4	24	14	0	0	0	0	0	0	M	R	89.4737
S24	nunie	nyni	Curve1	Curvy	sonorant	voiced	sonorant	157	Gabriola	1036.75	3382	1277.42	CVCV	nn	yi	5	4	4	4	3	0.374286	0	1.11	0	0.16	0	M	R	89.4737
S24	ikuk	ikyk	Curve5	Curvy	plosive	voiceless	voiceless_plosive	91	Gabriola	754.098	3233	1208.79	VCVC	kk	iy	4	4	1	0	0	2.27522	2.3	14.32	2.3	0.2	2.3	M	R	89.4737
S24	immim	imim	Spike11	Spiky	sonorant	voiced	sonorant	90	Gabriola	1208.79	3036	908.942	VCVC	mm	ii	5	4	3	4	0	0.469286	0	1.82	0	0.165	0	M	R	89.4737
S24	touca	tuka	Curve13	Curvy	plosive	voiceless	voiceless_plosive	181	Agency FB	884.595	2648	1838.54	CVCV	tk	ua	5	4	1	11	2	1.49235	0.71	19.27	2.03	0.03	0.405	M	R	89.4737
S24	itape	itap	Spike2	Spiky	plosive	voiceless	voiceless_plosive	145	Agency FB	1038.07	1711	1292.13	VCVC	tp	ia	5	4	1	2	3	1.70031	1.90308	20.13	12.91	0.19	0.14	M	R	89.4737
S24	nalle	nal	Curve4	Curvy	sonorant	voiced	sonorant	123	Gabriola	1016.82	3025	1158.88	CVC	nl	a	5	3	3	24	12	6.62667	0	26.48	0	0.09	0	M	R	89.4737
S24	lula	lyla	Curve5	Curvy	sonorant	voiced	sonorant	27	Gabriola	1309.92	2230	613.479	CVCV	ll	ya	4	4	4	8	6	0.0133333	0	0.03	0	0.01	0	M	R	89.4737
S24	adude	adyd	Spike17	Spiky	plosive	voiced	voiced_plosive	76	Gabriola	1479.11	2013	748.458	VCVC	dd	ay	5	4	2	2	0	0.205	0	0.27	0	0.205	0	M	R	89.4737
S24	gugou	gygu	Curve1	Curvy	plosive	voiced	voiced_plosive	131	Gabriola	1088.27	2777	1521.01	CVCV	gg	yu	5	4	2	0	0	0.06	0	0.12	0	0.06	0	M	R	89.4737
S24	oulil	ulil	Curve18	Curvy	sonorant	voiced	sonorant	73	Gabriola	1190.6	2847	998.65	VCVC	ll	ui	5	4	4	1	1	0.01	0	0.01	0	0.01	0	M	R	89.4737
S24	gabe	gab	Curve5	Curvy	plosive	voiced	voiced_plosive	56	Agency FB	1320.34	1449	1123.91	CVC	gb	a	4	3	2	25	15	0.0228571	0.24	0.1	0.34	0.01	0.24	M	R	89.4737
S24	ibibe	ibib	Spike3	Spiky	plosive	voiced	voiced_plosive	177	Gabriola	1498.86	1564	1333.55	VCVC	bb	ii	5	4	2	4	1	0.355	0	1.07	0	0.145	0	M	R	89.4737
S24	lummu	lymy	Curve1	Curvy	sonorant	voiced	sonorant	182	Gabriola	1223.85	3680	884.595	CVCV	lm	yy	5	4	3	2	0	25.0616	50.6045	453.95	349.46	0.5	0.14	M	R	89.4737
S24	noune	nun	Curve7	Curvy	sonorant	voiced	sonorant	212	Gabriola	905.824	3893	1596.55	CVC	nn	u	5	3	3	8	5	0.0133333	0.105	0.04	0.14	0	0.105	M	R	89.4737
S24	umoum	ymum	Curve13	Curvy	sonorant	voiced	sonorant	111	Agency FB	1109.58	1148	1708.96	VCVC	mm	yu	5	4	4	1	0	0.6975	0	1.43	0	0.565	0	M	R	89.4737
S24	malue	maly	Curve1	Curvy	sonorant	voiced	sonorant	230	Gabriola	1545.36	1640	751.415	CVCV	ml	ay	5	4	3	19	7	10.7493	5.69571	197.45	48.18	0.58	1.315	M	R	89.4737
S24	idide	idid	Curve13	Curvy	plosive	voiced	voiced_plosive	238	Gabriola	984.926	3866	1123.91	VCVC	dd	ii	5	4	2	2	0	4.3735	3.92	49.07	3.92	0.74	3.92	M	R	89.4737
S24	ounul	unyl	Spike17	Spiky	sonorant	voiced	sonorant	189	Gabriola	985.951	3549	1315.42	VCVC	nl	uy	5	4	3	2	0	2.05077	7.5	15.36	10.07	0.66	7.5	M	R	89.4737
S24	munou	mynu	Spike8	Spiky	sonorant	voiced	sonorant	201	Agency FB	1142.33	3667	915.858	CVCV	mn	yu	5	4	3	2	1	26.8319	0	360.9	0	0.675	0	M	R	89.4737
S24	unum	ynym	Spike10	Spiky	sonorant	voiced	sonorant	60	Agency FB	1036.75	1641	1904.15	VCVC	nm	yy	4	4	3	1	0	0.01	0	0.01	0	0.01	0	M	R	89.4737
S24	pouke	puk	Spike17	Spiky	plosive	voiceless	voiceless_plosive	175	Gabriola	1192.29	2725	1230.33	CVC	pk	u	5	3	1	20	3	13.0076	43.4273	366.22	349.32	1.19	5	M	R	89.4737
S24	ubibe	ybib	Curve19	Curvy	plosive	voiced	voiced_plosive	176	Gabriola	1333.55	3934	1192.29	VCVC	bb	yi	5	4	2	3	0	0	0	0	0	0	0	M	R	89.4737
S24	cuke	kyk	Spike1	Spiky	plosive	voiceless	voiceless_plosive	159	Gabriola	1089.97	2251	1151.99	CVC	kk	y	4	3	1	17	6	2.40286	2.7225	16.88	8.45	0.55	1.15	M	R	89.4737
S24	lumue	lymy	Spike3	Spiky	sonorant	voiced	sonorant	232	Gabriola	835.318	2872	896.706	CVCV	lm	yy	5	4	4	2	0	40.26	3.18	537.44	3.18	0.545	3.18	M	R	89.4737
S24	tutou	tytu	Spike8	Spiky	plosive	voiceless	voiceless_plosive	138	Gabriola	974.55	3874	1099.92	CVCV	tt	yu	5	4	1	4	3	0	0	0	0	0	0	M	R	89.4737
S24	pukou	pyku	Spike3	Spiky	plosive	voiceless	voiceless_plosive	98	Agency FB	954.365	1671	1052.44	CVCV	pk	yu	5	4	1	0	0	42.6427	0	573.72	0	0.415	0	M	R	89.4737
S24	pouki	puki	Spike2	Spiky	plosive	voiceless	voiceless_plosive	141	Gabriola	971.67	3383	1693.7	CVCV	pk	ui	5	4	1	6	0	0.242727	0.98	0.92	1.89	0.05	0.98	M	R	89.4737
S24	bube	byb	Spike3	Spiky	plosive	voiced	voiced_plosive	198	Gabriola	1291.37	1642	1020.68	CVC	bb	y	4	3	2	18	9	0.11	0	0.2	0	0.11	0	M	R	89.4737
S24	mimue	mimy	Curve7	Curvy	sonorant	voiced	sonorant	137	Agency FB	1099.92	1737	1756.64	CVCV	mm	iy	5	4	4	7	3	0.665937	0.363333	7.29	0.61	0.185	0.34	M	R	89.4737
S24	pupue	pypy	Curve13	Curvy	plosive	voiceless	voiceless_plosive	10	Agency FB	1425.13	2952	779.856	CVCV	pp	yy	5	4	1	1	1	1.81966	0.07	16.88	0.07	0.32	0.07	M	R	89.4737
S24	louni	luni	Spike10	Spiky	sonorant	voiced	sonorant	14	Gabriola	835.492	3281	1123.91	CVCV	ln	ui	5	4	4	0	1	0.0133333	0	0.03	0	0.01	0	M	R	89.4737
S24	umane	yman	Curve4	Curvy	sonorant	voiced	sonorant	205	Agency FB	1004.25	1820	994.308	VCVC	mn	ya	5	4	4	6	2	1.063	1.3875	7.29	4.26	0.155	0.61	M	R	89.4737
S24	nalli	nali	Curve7	Curvy	sonorant	voiced	sonorant	228	Agency FB	821.952	2500	817.995	CVCV	nl	ai	5	4	3	13	0	6.62667	2.5025	26.48	7.64	0.09	1.115	M	R	89.4737
S24	agade	agad	Spike2	Spiky	plosive	voiced	voiced_plosive	82	Agency FB	1284.65	3905	1173.37	VCVC	gd	aa	5	4	2	12	6	0.1772	0.735714	2.3	3.38	0.01	0.41	M	R	89.4737
S24	couk	kuk	Spike17	Spiky	plosive	voiceless	voiceless_plosive	104	Gabriola	941.294	3927	1199.2	CVC	kk	u	4	3	1	23	7	4.99827	6.99857	51.08	19.05	0.51	2.97	M	R	89.4737
S24	oumul	umyl	Spike3	Spiky	sonorant	voiced	sonorant	85	Agency FB	1026.48	3187	1123.91	VCVC	ml	uy	5	4	3	2	1	12.807	15.9038	259.01	77.16	0.23	0.61	M	R	89.4737
S24	nanu	nany	Spike11	Spiky	sonorant	voiced	sonorant	183	Agency FB	1642.45	2955	1223.85	CVCV	nn	ay	4	4	4	4	4	1.78	0.07	1.78	0.07	1.78	0.07	M	R	89.4737
S24	puttu	pyty	Curve5	Curvy	plosive	voiceless	voiceless_plosive	117	Agency FB	1281.25	1311	1811.25	CVCV	pt	yy	5	4	1	5	3	0.562187	0.946667	3.16	1.69	0.175	0.95	M	R	89.4737
S24	amil	amil	Curve5	Curvy	sonorant	voiced	sonorant	3	Gabriola	1000.19	3740	1070.27	VCVC	ml	ai	4	4	4	10	5	37.4928	41.2767	360.9	143.45	3.46	9.46	M	R	89.4737
S24	puti	pyti	Spike20	Spiky	plosive	voiceless	voiceless_plosive	151	Agency FB	917.07	1673	1031.79	CVCV	pt	yi	4	4	1	9	8	0.562187	0.57	3.16	1.69	0.175	0.27	M	R	89.4737
S24	ikite	ikit	Curve18	Curvy	plosive	voiceless	voiceless_plosive	37	Gabriola	1044.15	2904	1123.91	VCVC	kt	ii	5	4	1	6	1	2.87	0.07	4.66	0.07	2.87	0.07	M	R	89.4737
S24	oumum	umym	Curve7	Curvy	sonorant	voiced	sonorant	103	Agency FB	1199.2	2178	1145.3	VCVC	mm	uy	5	4	4	0	0	12.807	5.11333	259.01	14.59	0.23	0.61	M	R	89.4737
S24	ikak	ikak	Curve7	Curvy	plosive	voiceless	voiceless_plosive	194	Agency FB	1054.29	2293	1583	VCVC	kk	ia	4	4	1	1	0	2.27522	0.836667	14.32	2.3	0.2	0.14	M	R	89.4737
S24	apute	apyt	Curve7	Curvy	plosive	voiceless	voiceless_plosive	251	Agency FB	854.827	3964	711.589	VCVC	pt	ay	5	4	1	6	3	9.12167	5.54	87.91	13.65	0.18	2.77	M	R	89.4737
S24	idabe	idab	Curve13	Curvy	plosive	voiced	voiced_plosive	186	Gabriola	1021.61	3271	672.956	VCVC	db	ia	5	4	2	1	1	0.231429	0	0.49	0	0.27	0	M	R	89.4737
S24	lalla	lala	Curve15	Curvy	sonorant	voiced	sonorant	156	Agency FB	1277.42	3241	1305.54	CVCV	ll	aa	5	4	3	12	3	0.005	0	0.01	0	0.005	0	M	R	89.4737
S24	mune	myn	Curve19	Curvy	sonorant	voiced	sonorant	107	Gabriola	1224.44	2281	1211.21	CVC	mn	y	4	3	4	19	18	26.8319	21.9314	360.9	140.14	0.675	0.74	M	R	89.4737
S24	anoul	anul	Spike3	Spiky	sonorant	voiced	sonorant	227	Gabriola	817.995	1583	1027.55	VCVC	nl	au	5	4	3	5	0	1.13455	0	7.34	0	0.39	0	M	R	89.4737
S24	tapou	tapu	Curve4	Curvy	plosive	voiceless	voiceless_plosive	173	Agency FB	879.105	3628	1123.91	CVCV	tp	au	5	4	1	11	3	14.6746	0	280.62	0	0.025	0	M	R	89.4737
S24	icute	ikyt	Curve19	Curvy	plosive	voiceless	voiceless_plosive	83	Agency FB	1519.28	1909	1284.65	VCVC	kt	iy	5	4	1	0	0	0.035	0.07	0.06	0.07	0.035	0.07	M	R	89.4737
S24	doudi	dudi	Spike8	Spiky	plosive	voiced	voiced_plosive	23	Agency FB	888.302	1693	668.344	CVCV	dd	ui	5	4	2	5	1	57.155	0	109.88	0	57.155	0	M	R	89.4737
S24	gouga	guga	Spike11	Spiky	plosive	voiced	voiced_plosive	39	Agency FB	991.392	1611	673.438	CVCV	gg	ua	5	4	2	6	3	0	0.07	0	0.07	0	0.07	M	R	89.4737
S24	adibe	adib	Curve15	Curvy	plosive	voiced	voiced_plosive	124	Agency FB	1674.09	3227	1016.82	VCVC	db	ai	5	4	2	3	2	0.1225	0.07	0.27	0.14	0.105	0.07	M	R	89.4737
S24	touki	tuki	Spike8	Spiky	plosive	voiceless	voiceless_plosive	42	Agency FB	862.482	3492	1065.95	CVCV	tk	ui	5	4	1	5	0	0.02	0	0.05	0	0.01	0	M	R	89.4737
S24	gagou	gagu	Curve4	Curvy	plosive	voiced	voiced_plosive	53	Gabriola	963.14	3105	1121.92	CVCV	gg	au	5	4	2	8	3	1.56643	1.315	10.22	1.35	0.95	1.315	M	R	89.4737
S24	bugue	byg	Curve7	Curvy	plosive	voiced	voiced_plosive	249	Gabriola	1204.28	2943	1299.71	CVC	bg	y	5	3	2	20	7	0.546897	0.79	3.17	1.69	0.12	0.41	M	R	89.4737
S24	malla	mala	Spike2	Spiky	sonorant	voiced	sonorant	208	Agency FB	886.72	2484	682.816	CVCV	ml	aa	5	4	4	31	4	0.564	1.45	6.46	1.55	0.03	1.45	M	R	89.4737
S25	aname	anam	Curve5	Curvy	sonorant	voiced	sonorant	105	Gabriola	1025.27	2986	1140.94	VCVC	nm	aa	5	4	4	10	2	0.522381	2.77	4.91	5.47	0.12	2.77	F	L	-20
S25	toucu	tuky	Spike2	Spiky	plosive	voiceless	voiceless_plosive	120	Agency FB	756.707	2870	689.587	CVCV	tk	uy	5	4	1	4	0	0.8325	0.035	2.22	0.07	0.555	0.035	F	L	-20
S25	immal	imal	Spike20	Spiky	sonorant	voiced	sonorant	72	Gabriola	982.581	2900	1659.59	VCVC	ml	ia	5	4	3	5	0	0.171667	0.71	0.54	1.35	0.105	0.71	F	L	-20
S25	cuke	kyk	Curve18	Curvy	plosive	voiceless	voiceless_plosive	124	Gabriola	1057.02	1822	958.748	CVC	kk	y	4	3	1	17	6	2.40286	2.7225	16.88	8.45	0.55	1.15	F	L	-20
S25	atupe	atyp	Curve7	Curvy	plosive	voiceless	voiceless_plosive	93	Agency FB	903.011	3966	921.972	VCVC	tp	ay	5	4	1	1	0	0.846667	0	2.26	0	0.2	0	F	L	-20
S25	unum	ynym	Curve1	Curvy	sonorant	voiced	sonorant	175	Agency FB	758.897	2098	903.125	VCVC	nm	yy	4	4	3	1	0	0.01	0	0.01	0	0.01	0	F	L	-20
S25	lalla	lala	Spike20	Spiky	sonorant	voiced	sonorant	62	Gabriola	867.6	1208	811.111	CVCV	ll	aa	5	4	3	12	3	0.005	0	0.01	0	0.005	0	F	L	-20
S25	ikak	ikak	Spike1	Spiky	plosive	voiceless	voiceless_plosive	216	Agency FB	745.089	2218	841.941	VCVC	kk	ia	4	4	1	1	0	2.27522	0.836667	14.32	2.3	0.2	0.14	F	L	-20
S25	imale	imal	Curve5	Curvy	sonorant	voiced	sonorant	80	Agency FB	891.049	2162	632.797	VCVC	ml	ia	5	4	4	5	3	0.3225	0.14	1.11	0.14	0.085	0.14	F	L	-20
S25	itape	itap	Spike8	Spiky	plosive	voiceless	voiceless_plosive	70	Gabriola	757.833	1458	916.211	VCVC	tp	ia	5	4	1	2	3	1.70031	1.90308	20.13	12.91	0.19	0.14	F	L	-20
S25	noul	nul	Curve4	Curvy	sonorant	voiced	sonorant	232	Agency FB	760.424	2143	1204.1	CVC	nl	u	4	3	4	18	7	9.435	16.1033	37.84	32.7	3.145	8.45	F	L	-20
S25	ubibe	ybib	Spike1	Spiky	plosive	voiced	voiced_plosive	118	Gabriola	976.542	2567	1522.89	VCVC	bb	yi	5	4	2	3	0	0	0	0	0	0	0	F	L	-20
S25	nilou	nilu	Spike10	Spiky	sonorant	voiced	sonorant	69	Agency FB	916.211	1339	901.067	CVCV	nl	iu	5	4	4	4	2	0.00333333	0	0.01	0	0	0	F	L	-20
S25	catte	kat	Curve19	Curvy	plosive	voiceless	voiceless_plosive	255	Gabriola	1584.96	3806	633.483	CVC	kt	a	5	3	1	56	18	1.25914	3.68375	12.76	16.42	0.23	2.165	F	L	-20
S25	guibe	gib	Curve4	Curvy	plosive	voiced	voiced_plosive	85	Agency FB	1033.68	3987	774.739	CVC	gb	i	5	3	2	10	2	0	0	0	0	0	0	F	L	-20
S25	icute	ikyt	Curve5	Curvy	plosive	voiceless	voiceless_plosive	115	Agency FB	663.972	2057	800.191	VCVC	kt	iy	5	4	1	0	0	0.035	0.07	0.06	0.07	0.035	0.07	F	L	-20
S25	oumum	umym	Curve7	Curvy	sonorant	voiced	sonorant	97	Agency FB	754.06	1455	886.276	VCVC	mm	uy	5	4	4	0	0	12.807	5.11333	259.01	14.59	0.23	0.61	F	L	-20
S25	bugue	byg	Curve1	Curvy	plosive	voiced	voiced_plosive	46	Agency FB	1106.02	2217	692.923	CVC	bg	y	5	3	2	20	7	0.546897	0.79	3.17	1.69	0.12	0.41	F	L	-20
S25	unnim	ynim	Spike11	Spiky	sonorant	voiced	sonorant	10	Agency FB	741.673	2305	550.578	VCVC	nm	yi	5	4	3	7	0	3.70632	0	43.12	0	0.68	0	F	L	-20
S25	nunie	nyni	Curve13	Curvy	sonorant	voiced	sonorant	106	Gabriola	958.384	2408	1025.27	CVCV	nn	yi	5	4	4	4	3	0.374286	0	1.11	0	0.16	0	F	L	-20
S25	lami	lami	Spike2	Spiky	sonorant	voiced	sonorant	30	Agency FB	761.864	1283	545.177	CVCV	lm	ai	4	4	3	14	9	0.292	0.98	2.28	1.42	0.015	1.15	F	L	-20
S25	namue	namy	Spike3	Spiky	sonorant	voiced	sonorant	19	Agency FB	809.833	2357	640.085	CVCV	nm	ay	5	4	4	1	0	1.78	0	1.78	0	1.78	0	F	L	-20
S25	ikite	ikit	Curve15	Curvy	plosive	voiceless	voiceless_plosive	203	Agency FB	665.971	3606	700.988	VCVC	kt	ii	5	4	1	6	1	2.87	0.07	4.66	0.07	2.87	0.07	F	L	-20
S25	puti	pyti	Curve13	Curvy	plosive	voiceless	voiceless_plosive	130	Gabriola	791.657	1060	1350.53	CVCV	pt	yi	4	4	1	9	8	0.562187	0.57	3.16	1.69	0.175	0.27	F	L	-20
S25	douga	duga	Spike3	Spiky	plosive	voiced	voiced_plosive	31	Agency FB	800.878	3106	761.864	CVCV	dg	ua	5	4	2	7	3	0.6325	0.575	2.61	1.08	0.15	0.575	F	L	-20
S25	lul	lyl	Curve7	Curvy	sonorant	voiced	sonorant	177	Agency FB	854.304	2162	727.23	CVC	ll	y	3	3	3	17	10	0.0133333	0.34	0.03	0.61	0.01	0.34	F	L	-20
S25	linni	lini	Spike2	Spiky	sonorant	voiced	sonorant	236	Gabriola	912.782	1510	1145.7	CVCV	ln	ii	5	4	4	6	0	0	0	0	0	0	0	F	L	-20
S25	lummu	lymy	Curve18	Curvy	sonorant	voiced	sonorant	154	Agency FB	686.184	3390	653.826	CVCV	lm	yy	5	4	3	2	0	25.0616	50.6045	453.95	349.46	0.5	0.14	F	L	-20
S25	nannu	nany	Curve13	Curvy	sonorant	voiced	sonorant	193	Agency FB	837.33	2869	1058.68	CVCV	nn	ay	5	4	3	4	0	1.78	0	1.78	0	1.78	0	F	L	-20
S25	apipe	apip	Spike1	Spiky	plosive	voiceless	voiceless_plosive	112	Gabriola	900.796	2609	720.35	VCVC	pp	ai	5	4	1	4	2	2.08125	8.87333	12.74	25.74	0.05	0.68	F	L	-20
S25	gubi	gybi	Curve5	Curvy	plosive	voiced	voiced_plosive	122	Gabriola	880.947	1082	1319.86	CVCV	gb	yi	4	4	2	5	2	0.094	2.03	0.31	2.03	0.01	2.03	F	L	-20
S25	lanou	lanu	Curve7	Curvy	sonorant	voiced	sonorant	249	Agency FB	788.758	2486	1023.76	CVCV	ln	au	5	4	3	0	0	21.3895	0	292.55	0	1.08	0	F	L	-20
S25	couk	kuk	Curve18	Curvy	plosive	voiceless	voiceless_plosive	5	Gabriola	766.264	1728	993.141	CVC	kk	u	4	3	1	23	7	4.99827	6.99857	51.08	19.05	0.51	2.97	F	L	-20
S25	namme	nam	Curve15	Curvy	sonorant	voiced	sonorant	212	Gabriola	852.623	3285	1114.93	CVC	nm	a	5	3	3	20	2	0.208	0.706667	1.78	1.89	0.01	0.34	F	L	-20
S25	dide	did	Curve15	Curvy	plosive	voiced	voiced_plosive	248	Gabriola	1023.76	3640	650.095	CVC	dd	i	4	3	2	23	13	10.4189	40.6757	97.51	341.35	1.535	5.81	F	L	-20
S25	igabe	igab	Curve7	Curvy	plosive	voiced	voiced_plosive	242	Agency FB	836.869	1554	809.759	VCVC	gb	ia	5	4	2	1	1	0	0	0	0	0	0	F	L	-20
S25	buda	byda	Spike10	Spiky	plosive	voiced	voiced_plosive	78	Gabriola	1107.69	2416	770.656	CVCV	bd	ya	4	4	2	8	5	0.4	0	0.4	0	0.4	0	F	L	-20
S25	tapou	tapu	Curve1	Curvy	plosive	voiceless	voiceless_plosive	110	Agency FB	947.739	2594	1359.49	CVCV	tp	au	5	4	1	11	3	14.6746	0	280.62	0	0.025	0	F	L	-20
S25	umoum	ymum	Curve5	Curvy	sonorant	voiced	sonorant	179	Gabriola	1156.41	1550	1184.67	VCVC	mm	yu	5	4	4	1	0	0.6975	0	1.43	0	0.565	0	F	L	-20
S25	ibude	ibyd	Curve4	Curvy	plosive	voiced	voiced_plosive	67	Agency FB	726.708	1793	738.271	VCVC	bd	iy	5	4	2	0	0	0	0	0	0	0	0	F	L	-20
S25	pukou	pyku	Spike20	Spiky	plosive	voiceless	voiceless_plosive	56	Gabriola	785.548	3724	721.436	CVCV	pk	yu	5	4	1	0	0	42.6427	0	573.72	0	0.415	0	F	L	-20
S25	baga	baga	Spike8	Spiky	plosive	voiced	voiced_plosive	204	Gabriola	1456.37	1582	665.971	CVCV	bg	aa	4	4	2	20	9	4.53875	3.7325	20.64	11.96	0.85	1.45	F	L	-20
S25	gouga	guga	Spike11	Spiky	plosive	voiced	voiced_plosive	51	Agency FB	1112.51	2229	783.348	CVCV	gg	ua	5	4	2	6	3	0	0.07	0	0.07	0	0.07	F	L	-20
S25	puc	pyk	Curve13	Curvy	plosive	voiceless	voiceless_plosive	53	Gabriola	825.261	3435	1725.65	CVC	pk	y	3	3	1	19	14	23.8664	0	259.01	0	0.28	0	F	L	-20
S25	ugude	ygyd	Spike1	Spiky	plosive	voiced	voiced_plosive	60	Agency FB	656.704	2177	947.587	VCVC	gd	yy	5	4	2	0	0	0.1025	0	0.24	0	0.08	0	F	L	-20
S25	adibe	adib	Curve19	Curvy	plosive	voiced	voiced_plosive	2	Agency FB	1313.6	2757	597.779	VCVC	db	ai	5	4	2	3	2	0.1225	0.07	0.27	0.14	0.105	0.07	F	L	-20
S25	umine	ymin	Spike10	Spiky	sonorant	voiced	sonorant	25	Agency FB	1149.74	2049	765.307	VCVC	mn	yi	5	4	3	7	6	0.6975	0.07	1.43	0.07	0.565	0.07	F	L	-20
S25	adude	adyd	Curve15	Curvy	plosive	voiced	voiced_plosive	73	Gabriola	889.753	1172	982.581	VCVC	dd	ay	5	4	2	2	0	0.205	0	0.27	0	0.205	0	F	L	-20
S25	ounul	unyl	Spike3	Spiky	sonorant	voiced	sonorant	150	Agency FB	710.598	1603	1235.44	VCVC	nl	uy	5	4	3	2	0	2.05077	7.5	15.36	10.07	0.66	7.5	F	L	-20
S25	gabe	gab	Curve18	Curvy	plosive	voiced	voiced_plosive	160	Gabriola	881.929	2980	906.918	CVC	gb	a	4	3	2	25	15	0.0228571	0.24	0.1	0.34	0.01	0.24	F	L	-20
S25	ipipe	ipip	Curve4	Curvy	plosive	voiceless	voiceless_plosive	90	Agency FB	933.096	1446	664.808	VCVC	pp	ii	5	4	1	4	2	0.0533333	1.55	0.15	1.55	0.01	1.55	F	L	-20
S25	bube	byb	Spike2	Spiky	plosive	voiced	voiced_plosive	127	Gabriola	1076.95	2998	995.259	CVC	bb	y	4	3	2	18	9	0.11	0	0.2	0	0.11	0	F	L	-20
S25	namie	nami	Spike17	Spiky	sonorant	voiced	sonorant	205	Gabriola	1083.49	1493	1456.37	CVCV	nm	ai	5	4	4	10	4	0.33	0.07	1.27	0.07	0.05	0.07	F	L	-20
S25	acape	akap	Curve15	Curvy	plosive	voiceless	voiceless_plosive	235	Gabriola	1145.7	2037	651.947	VCVC	kp	aa	5	4	1	4	2	2.581	5.205	19.48	10.34	0.01	5.205	F	L	-20
S25	muma	myma	Curve7	Curvy	sonorant	voiced	sonorant	166	Agency FB	966.894	2216	1355.81	CVCV	mm	ya	4	4	3	8	7	1.03667	5.014	9.87	12.03	0.25	6.08	F	L	-20
S25	lulle	lyl	Spike17	Spiky	sonorant	voiced	sonorant	198	Agency FB	740.787	2349	635.014	CVC	ll	y	5	3	4	17	3	8.91182	0	58.29	0	0.03	0	F	L	-20
S25	mounu	muny	Spike17	Spiky	sonorant	voiced	sonorant	74	Gabriola	1033.49	2368	889.753	CVCV	mn	uy	5	4	4	5	2	0	0	0	0	0	0	F	L	-20
S25	linou	linu	Curve18	Curvy	sonorant	voiced	sonorant	121	Gabriola	1319.86	1015	756.707	CVCV	ln	iu	5	4	3	5	5	0.27	0.136667	2.28	0.61	0.02	0.07	F	L	-20
S25	munou	mynu	Spike8	Spiky	sonorant	voiced	sonorant	241	Agency FB	809.759	3297	1378.06	CVCV	mn	yu	5	4	3	2	1	26.8319	0	360.9	0	0.675	0	F	L	-20
S25	boube	bub	Spike3	Spiky	plosive	voiced	voiced_plosive	208	Agency FB	1092.46	3875	856.129	CVC	bb	u	5	3	2	18	10	0.970769	7.64571	7.37	30.88	0.02	0.14	F	L	-20
S25	digou	digu	Curve13	Curvy	plosive	voiced	voiced_plosive	65	Gabriola	1535.97	1604	695.656	CVCV	dg	iu	5	4	2	3	0	1.576	0.453333	13.27	1.15	0.115	0.14	F	L	-20
S25	loula	lula	Spike11	Spiky	sonorant	voiced	sonorant	13	Agency FB	722.067	3504	614.341	CVCV	ll	ua	5	4	3	13	7	6.46417	9.70667	82.12	32.7	0.83	6.89	F	L	-20
S25	ticou	tiku	Spike17	Spiky	plosive	voiceless	voiceless_plosive	217	Agency FB	772.059	3609	745.089	CVCV	tk	iu	5	4	1	8	1	3.06231	3.515	32.4	6.15	0.495	3.955	F	L	-20
S25	apute	apyt	Curve19	Curvy	plosive	voiceless	voiceless_plosive	68	Gabriola	901.067	3997	726.708	VCVC	pt	ay	5	4	1	6	3	9.12167	5.54	87.91	13.65	0.18	2.77	F	L	-20
S25	dubu	dyby	Curve18	Curvy	plosive	voiced	voiced_plosive	47	Agency FB	837.034	2879	1106.02	CVCV	db	yy	4	4	2	1	0	7.76521	5.5645	289.63	78.58	0.34	0.71	F	L	-20
S25	pouki	puki	Spike8	Spiky	plosive	voiceless	voiceless_plosive	54	Agency FB	848.394	3052	825.261	CVCV	pk	ui	5	4	1	6	0	0.242727	0.98	0.92	1.89	0.05	0.98	F	L	-20
S25	gagou	gagu	Spike10	Spiky	plosive	voiced	voiced_plosive	3	Gabriola	846.003	2202	1313.6	CVCV	gg	au	5	4	2	8	3	1.56643	1.315	10.22	1.35	0.95	1.315	F	L	-20
S25	numue	nymy	Spike8	Spiky	sonorant	voiced	sonorant	220	Gabriola	919.274	1571	747.47	CVCV	nm	yy	5	4	4	0	1	0.311429	0	1.48	0	0.08	0	F	L	-20
S25	malue	maly	Spike17	Spiky	sonorant	voiced	sonorant	36	Agency FB	713.98	3362	598.356	CVCV	ml	ay	5	4	3	19	7	10.7493	5.69571	197.45	48.18	0.58	1.315	F	L	-20
S25	upipe	ypip	Spike10	Spiky	plosive	voiceless	voiceless_plosive	132	Gabriola	1159.85	3482	701.513	VCVC	pp	yi	5	4	1	1	2	4.84	8.53667	36.47	23.99	0.175	1.15	F	L	-20
S25	touki	tuki	Spike3	Spiky	plosive	voiceless	voiceless_plosive	84	Gabriola	774.739	3239	915.731	CVCV	tk	ui	5	4	1	5	0	0.02	0	0.05	0	0.01	0	F	L	-20
S25	oulim	ulim	Spike11	Spiky	sonorant	voiced	sonorant	181	Gabriola	748.579	1576	636.071	VCVC	lm	ui	5	4	3	3	0	3.74667	0	36.9	0	0.26	0	F	L	-20
S25	innim	inim	Spike8	Spiky	sonorant	voiced	sonorant	128	Gabriola	750.681	2721	1076.95	VCVC	nm	ii	5	4	3	7	0	0.3	0	0.49	0	0.3	0	F	L	-20
S25	tutou	tytu	Spike20	Spiky	plosive	voiceless	voiceless_plosive	143	Agency FB	849.761	2328	664.673	CVCV	tt	yu	5	4	1	4	3	0	0	0	0	0	0	F	L	-20
S25	pouke	puk	Curve5	Curvy	plosive	voiceless	voiceless_plosive	111	Agency FB	720.35	1149	947.739	CVC	pk	u	5	3	1	20	3	13.0076	43.4273	366.22	349.32	1.19	5	F	L	-20
S25	umane	yman	Curve4	Curvy	sonorant	voiced	sonorant	102	Gabriola	988.056	3778	1259.74	VCVC	mn	ya	5	4	4	6	2	1.063	1.3875	7.29	4.26	0.155	0.61	F	L	-20
S25	oulil	ulil	Spike20	Spiky	sonorant	voiced	sonorant	213	Agency FB	693.067	1790	852.623	VCVC	ll	ui	5	4	4	1	1	0.01	0	0.01	0	0.01	0	F	L	-20
S25	loume	lum	Curve4	Curvy	sonorant	voiced	sonorant	57	Gabriola	960.075	3890	785.548	CVC	lm	u	5	3	4	19	7	0.605	0.71	1.37	1.35	0.525	0.71	F	L	-20
S25	toutu	tuty	Spike17	Spiky	plosive	voiceless	voiceless_plosive	139	Gabriola	1251.86	2994	835.639	CVCV	tt	uy	5	4	1	7	7	0.46	0	0.83	0	0.46	0	F	L	-20
S25	uline	ylin	Curve5	Curvy	sonorant	voiced	sonorant	75	Agency FB	801.199	2607	1033.49	VCVC	ln	yi	5	4	4	4	3	10.5014	1.08	55.43	1.55	2.6	1.08	F	L	-20
S25	anoul	anul	Spike11	Spiky	sonorant	voiced	sonorant	207	Gabriola	856.129	3818	683.143	VCVC	nl	au	5	4	3	5	0	1.13455	0	7.34	0	0.39	0	F	L	-20
S25	mune	myn	Spike1	Spiky	sonorant	voiced	sonorant	196	Gabriola	1202.6	1544	731.456	CVC	mn	y	4	3	4	19	18	26.8319	21.9314	360.9	140.14	0.675	0.74	F	L	-20
S25	nanu	nany	Curve13	Curvy	sonorant	voiced	sonorant	243	Agency FB	1157.85	3956	836.869	CVCV	nn	ay	4	4	4	4	4	1.78	0.07	1.78	0.07	1.78	0.07	F	L	-20
S25	loune	lun	Curve13	Curvy	sonorant	voiced	sonorant	218	Gabriola	1019.1	2482	772.059	CVC	ln	u	5	3	3	13	9	0.605	0	1.37	0	0.525	0	F	L	-20
S25	kipou	kipu	Curve1	Curvy	plosive	voiceless	voiceless_plosive	32	Agency FB	776.559	3463	800.878	CVCV	kp	iu	5	4	1	4	1	15.3932	0	389.49	0	2.24	0	F	L	-20
S25	ugade	ygad	Spike2	Spiky	plosive	voiced	voiced_plosive	64	Agency FB	695.656	3745	1012.64	VCVC	gd	ya	5	4	2	2	1	52.9633	0	139.84	0	12.6	0	F	L	-20
S25	mimue	mimy	Spike8	Spiky	sonorant	voiced	sonorant	192	Gabriola	1058.68	3290	712.948	CVCV	mm	iy	5	4	4	7	3	0.665937	0.363333	7.29	0.61	0.185	0.34	F	L	-20
S25	louni	luni	Curve1	Curvy	sonorant	voiced	sonorant	237	Gabriola	709.979	1411	912.782	CVCV	ln	ui	5	4	4	0	1	0.0133333	0	0.03	0	0.01	0	F	L	-20
S25	lula	lyla	Spike1	Spiky	sonorant	voiced	sonorant	223	Gabriola	1025.65	2716	947.939	CVCV	ll	ya	4	4	4	8	6	0.0133333	0	0.03	0	0.01	0	F	L	-20
S25	lumue	lymy	Curve19	Curvy	sonorant	voiced	sonorant	147	Gabriola	843.383	1271	978.21	CVCV	lm	yy	5	4	4	2	0	40.26	3.18	537.44	3.18	0.545	3.18	F	L	-20
S25	ikuk	ikyk	Spike3	Spiky	plosive	voiceless	voiceless_plosive	21	Gabriola	660.655	2839	571.654	VCVC	kk	iy	4	4	1	0	0	2.27522	2.3	14.32	2.3	0.2	2.3	F	L	-20
S25	bougu	bugy	Curve19	Curvy	plosive	voiced	voiced_plosive	146	Gabriola	978.21	1564	1474.41	CVCV	bg	uy	5	4	2	6	4	1.1235	1.315	10.22	1.35	0.36	1.315	F	L	-20
S25	amil	amil	Spike20	Spiky	sonorant	voiced	sonorant	4	Agency FB	993.141	1517	846.003	VCVC	ml	ai	4	4	4	10	5	37.4928	41.2767	360.9	143.45	3.46	9.46	F	L	-20
S25	utape	ytap	Curve4	Curvy	plosive	voiceless	voiceless_plosive	87	Gabriola	1011.98	1312	939.502	VCVC	tp	ya	5	4	1	2	3	0.272273	3.785	2.05	11.96	0.045	1.52	F	L	-20
S25	utate	ytat	Spike11	Spiky	plosive	voiceless	voiceless_plosive	135	Agency FB	955.714	1585	667.967	VCVC	tt	ya	5	4	1	2	3	0.113333	0	0.27	0	0.06	0	F	L	-20
S25	imoul	imul	Spike3	Spiky	sonorant	voiced	sonorant	253	Gabriola	702.513	1994	1038.04	VCVC	ml	iu	5	4	3	3	0	0.00666667	0.71	0.01	1.35	0.01	0.71	F	L	-20
S25	nalli	nali	Spike10	Spiky	sonorant	voiced	sonorant	183	Gabriola	805.867	2003	620.992	CVCV	nl	ai	5	4	3	13	0	6.62667	2.5025	26.48	7.64	0.09	1.115	F	L	-20
S25	aloul	alul	Curve15	Curvy	sonorant	voiced	sonorant	252	Agency FB	1038.04	2017	706.272	VCVC	ll	au	5	4	4	5	0	0.252857	0	1.43	0	0.04	0	F	L	-20
S25	malla	mala	Spike1	Spiky	sonorant	voiced	sonorant	37	Agency FB	820.444	2263	713.98	CVCV	ml	aa	5	4	4	31	4	0.564	1.45	6.46	1.55	0.03	1.45	F	L	-20
S25	abude	abyd	Curve1	Curvy	plosive	voiced	voiced_plosive	103	Gabriola	904.485	1327	988.056	VCVC	bd	ay	5	4	2	4	1	1.62857	1.62	4.75	1.62	0.63	1.62	F	L	-20
S25	minnu	miny	Curve19	Curvy	sonorant	voiced	sonorant	23	Gabriola	898.236	1130	599.117	CVCV	mn	iy	5	4	3	12	1	0.742632	0	7.29	0	0.04	0	F	L	-20
S25	oumul	umyl	Spike2	Spiky	sonorant	voiced	sonorant	43	Gabriola	830.239	3305	593.235	VCVC	ml	uy	5	4	3	2	1	12.807	15.9038	259.01	77.16	0.23	0.61	F	L	-20
S25	pupue	pypy	Spike11	Spiky	plosive	voiceless	voiceless_plosive	167	Agency FB	798.565	3678	966.894	CVCV	pp	yy	5	4	1	1	1	1.81966	0.07	16.88	0.07	0.32	0.07	F	L	-20
S25	nune	nyn	Spike2	Spiky	sonorant	voiced	sonorant	114	Agency FB	800.191	3986	797.863	CVC	nn	y	4	3	3	11	10	3.789	0	19.22	0	0.855	0	F	L	-20
S25	ninne	nin	Curve1	Curvy	sonorant	voiced	sonorant	176	Agency FB	727.23	3250	758.897	CVC	nn	i	5	3	4	22	2	4.17545	1.89	26.48	3.04	0.53	1.89	F	L	-20
S25	immim	imim	Curve1	Curvy	sonorant	voiced	sonorant	108	Agency FB	1062.46	2341	876.72	VCVC	mm	ii	5	4	3	4	0	0.469286	0	1.82	0	0.165	0	F	L	-20
S25	dagou	dagu	Curve7	Curvy	plosive	voiced	voiced_plosive	169	Agency FB	770.54	3297	720.881	CVCV	dg	au	5	4	2	7	2	22.952	4.595	109.88	7.97	0.28	4.595	F	L	-20
S25	ibibe	ibib	Spike11	Spiky	plosive	voiced	voiced_plosive	200	Gabriola	1040.16	3113	1286.38	VCVC	bb	ii	5	4	2	4	1	0.355	0	1.07	0	0.145	0	F	L	-20
S25	touca	tuka	Spike10	Spiky	plosive	voiceless	voiceless_plosive	113	Agency FB	797.863	2505	900.796	CVCV	tk	ua	5	4	1	11	2	1.49235	0.71	19.27	2.03	0.03	0.405	F	L	-20
S25	aloum	alum	Spike1	Spiky	sonorant	voiced	sonorant	221	Gabriola	658.325	3042	919.274	VCVC	lm	au	5	4	4	6	2	2.50778	6.69	19.22	13.31	0.11	6.69	F	L	-20
S25	gugou	gygu	Curve5	Curvy	plosive	voiced	voiced_plosive	88	Agency FB	989.086	1204	1011.98	CVCV	gg	yu	5	4	2	0	0	0.06	0	0.12	0	0.06	0	F	L	-20
S25	nal	nal	Spike10	Spiky	sonorant	voiced	sonorant	49	Agency FB	931.153	3302	706.112	CVC	nl	a	3	3	4	24	14	0	0	0	0	0	0	F	L	-20
S25	lumou	lymu	Curve15	Curvy	sonorant	voiced	sonorant	140	Gabriola	898.461	1026	1251.86	CVCV	lm	yu	5	4	3	1	0	25.0616	4.17556	453.95	11.01	0.5	0.14	F	L	-20
S25	oumal	umal	Spike3	Spiky	sonorant	voiced	sonorant	246	Agency FB	828.984	3694	599.967	VCVC	ml	ua	5	4	4	1	0	3.74667	0	36.9	0	0.26	0	F	L	-20
S25	idabe	idab	Spike20	Spiky	plosive	voiced	voiced_plosive	101	Gabriola	1259.74	2066	796.424	VCVC	db	ia	5	4	2	1	1	0.231429	0	0.49	0	0.27	0	F	L	-20
S25	iloum	ilum	Curve18	Curvy	sonorant	voiced	sonorant	155	Agency FB	673.212	3268	686.184	VCVC	lm	iu	5	4	4	2	2	0.965385	0	5.11	0	0.25	0	F	L	-20
S25	bigu	bigy	Curve13	Curvy	plosive	voiced	voiced_plosive	95	Gabriola	773.131	3420	1012.14	CVCV	bg	iy	4	4	2	7	3	0.346842	7.29111	4.19	30.88	0.01	0.61	F	L	-20
S25	nalle	nal	Curve18	Curvy	sonorant	voiced	sonorant	157	Gabriola	760.694	3113	836.982	CVC	nl	a	5	3	3	24	12	6.62667	0	26.48	0	0.09	0	F	L	-20
S25	puttu	pyty	Spike2	Spiky	plosive	voiceless	voiceless_plosive	227	Gabriola	767.971	1992	806.172	CVCV	pt	yy	5	4	1	5	3	0.562187	0.946667	3.16	1.69	0.175	0.95	F	L	-20
S25	quipe	kip	Curve7	Curvy	plosive	voiceless	voiceless_plosive	239	Agency FB	1055.64	1069	650.449	CVC	kp	i	5	3	1	32	5	1.88149	4.284	24.13	17.36	0.3	0.34	F	L	-20
S25	doudi	dudi	Spike17	Spiky	plosive	voiced	voiced_plosive	158	Gabriola	1043.12	2218	760.694	CVCV	dd	ui	5	4	2	5	1	57.155	0	109.88	0	57.155	0	F	L	-20
S25	agade	agad	Spike17	Spiky	plosive	voiced	voiced_plosive	165	Agency FB	1355.81	2605	827.36	VCVC	gd	aa	5	4	2	12	6	0.1772	0.735714	2.3	3.38	0.01	0.41	F	L	-20
S25	idide	idid	Spike20	Spiky	plosive	voiced	voiced_plosive	48	Agency FB	706.112	2468	837.034	VCVC	dd	ii	5	4	2	2	0	4.3735	3.92	49.07	3.92	0.74	3.92	F	L	-20
S25	badie	badi	Spike8	Spiky	plosive	voiced	voiced_plosive	6	Agency FB	927.142	2045	766.264	CVCV	bd	ai	5	4	2	20	4	0.843881	2.4725	11.45	14.86	0.15	0.675	F	L	-20
S26	atupe	atyp	Curve15	Curvy	plosive	voiceless	voiceless_plosive	121	Agency FB	781.857	3667	1958.23	VCVC	tp	ay	5	4	1	1	0	0.846667	0	2.26	0	0.2	0	M	L	-100
S26	bougu	bugy	Spike10	Spiky	plosive	voiced	voiced_plosive	72	Gabriola	815.08	2785	1338.7	CVCV	bg	uy	5	4	2	6	4	1.1235	1.315	10.22	1.35	0.36	1.315	M	L	-100
S26	couk	kuk	Spike8	Spiky	plosive	voiceless	voiceless_plosive	27	Agency FB	661.321	1336	734.855	CVC	kk	u	4	3	1	23	7	4.99827	6.99857	51.08	19.05	0.51	2.97	M	L	-100
S26	ticou	tiku	Spike11	Spiky	plosive	voiceless	voiceless_plosive	117	Gabriola	818.56	2395	1058.15	CVCV	tk	iu	5	4	1	8	1	3.06231	3.515	32.4	6.15	0.495	3.955	M	L	-100
S26	immal	imal	Spike11	Spiky	sonorant	voiced	sonorant	176	Agency FB	710.544	3464	922.915	VCVC	ml	ia	5	4	3	5	0	0.171667	0.71	0.54	1.35	0.105	0.71	M	L	-100
S26	ounul	unyl	Spike20	Spiky	sonorant	voiced	sonorant	128	Gabriola	612.967	3354	1151.9	VCVC	nl	uy	5	4	3	2	0	2.05077	7.5	15.36	10.07	0.66	7.5	M	L	-100
S26	itape	itap	Spike3	Spiky	plosive	voiceless	voiceless_plosive	219	Gabriola	679.675	3766	655.16	VCVC	tp	ia	5	4	1	2	3	1.70031	1.90308	20.13	12.91	0.19	0.14	M	L	-100
S26	umam	ymam	Curve13	Curvy	sonorant	voiced	sonorant	12	Gabriola	669.454	1486	1382.32	VCVC	mm	ya	4	4	3	6	2	1.063	0.2	7.29	0.2	0.155	0.2	M	L	-100
S26	namie	nami	Spike10	Spiky	sonorant	voiced	sonorant	132	Gabriola	1121.83	2240	868.733	CVCV	nm	ai	5	4	4	10	4	0.33	0.07	1.27	0.07	0.05	0.07	M	L	-100
S26	ipipe	ipip	Spike8	Spiky	plosive	voiceless	voiceless_plosive	157	Gabriola	659.93	1976	726.119	VCVC	pp	ii	5	4	1	4	2	0.0533333	1.55	0.15	1.55	0.01	1.55	M	L	-100
S26	digou	digu	Curve5	Curvy	plosive	voiced	voiced_plosive	164	Gabriola	920.846	2351	464.456	CVCV	dg	iu	5	4	2	3	0	1.576	0.453333	13.27	1.15	0.115	0.14	M	L	-100
S26	muma	myma	Curve19	Curvy	sonorant	voiced	sonorant	173	Gabriola	820.846	1774	769.047	CVCV	mm	ya	4	4	3	8	7	1.03667	5.014	9.87	12.03	0.25	6.08	M	L	-100
S26	mounu	muny	Curve15	Curvy	sonorant	voiced	sonorant	165	Gabriola	909.898	1943	920.846	CVCV	mn	uy	5	4	4	5	2	0	0	0	0	0	0	M	L	-100
S26	nune	nyn	Curve5	Curvy	sonorant	voiced	sonorant	99	Agency FB	809.224	3937	779.644	CVC	nn	y	4	3	3	11	10	3.789	0	19.22	0	0.855	0	M	L	-100
S26	utape	ytap	Curve1	Curvy	plosive	voiceless	voiceless_plosive	159	Agency FB	1095.38	1728	770.331	VCVC	tp	ya	5	4	1	2	3	0.272273	3.785	2.05	11.96	0.045	1.52	M	L	-100
S26	oulil	ulil	Spike17	Spiky	sonorant	voiced	sonorant	79	Agency FB	1000.87	2805	800.598	VCVC	ll	ui	5	4	4	1	1	0.01	0	0.01	0	0.01	0	M	L	-100
S26	imale	imal	Curve4	Curvy	sonorant	voiced	sonorant	135	Agency FB	888.836	3160	814.437	VCVC	ml	ia	5	4	4	5	3	0.3225	0.14	1.11	0.14	0.085	0.14	M	L	-100
S26	nannu	nany	Curve7	Curvy	sonorant	voiced	sonorant	114	Agency FB	1295.99	1514	1586.25	CVCV	nn	ay	5	4	3	4	0	1.78	0	1.78	0	1.78	0	M	L	-100
S26	unnim	ynim	Spike1	Spiky	sonorant	voiced	sonorant	77	Agency FB	655.509	1830	749.05	VCVC	nm	yi	5	4	3	7	0	3.70632	0	43.12	0	0.68	0	M	L	-100
S26	loune	lun	Spike3	Spiky	sonorant	voiced	sonorant	230	Agency FB	1071.75	1659	692.6	CVC	ln	u	5	3	3	13	9	0.605	0	1.37	0	0.525	0	M	L	-100
S26	douga	duga	Spike20	Spiky	plosive	voiced	voiced_plosive	95	Agency FB	871.959	3903	711.685	CVCV	dg	ua	5	4	2	7	3	0.6325	0.575	2.61	1.08	0.15	0.575	M	L	-100
S26	cuke	kyk	Curve5	Curvy	plosive	voiceless	voiceless_plosive	211	Gabriola	649.822	3397	894.187	CVC	kk	y	4	3	1	17	6	2.40286	2.7225	16.88	8.45	0.55	1.15	M	L	-100
S26	agade	agad	Spike3	Spiky	plosive	voiced	voiced_plosive	210	Agency FB	894.187	3869	899.916	VCVC	gd	aa	5	4	2	12	6	0.1772	0.735714	2.3	3.38	0.01	0.41	M	L	-100
S26	nalli	nali	Spike10	Spiky	sonorant	voiced	sonorant	233	Agency FB	703.479	3888	951.124	CVCV	nl	ai	5	4	3	13	0	6.62667	2.5025	26.48	7.64	0.09	1.115	M	L	-100
S26	aloul	alul	Spike2	Spiky	sonorant	voiced	sonorant	254	Gabriola	714.828	2557	1773.75	VCVC	ll	au	5	4	4	5	0	0.252857	0	1.43	0	0.04	0	M	L	-100
S26	umine	ymin	Spike10	Spiky	sonorant	voiced	sonorant	1	Gabriola	1028.45	2603	932.083	VCVC	mn	yi	5	4	3	7	6	0.6975	0.07	1.43	0.07	0.565	0.07	M	L	-100
S26	ubibe	ybib	Curve13	Curvy	plosive	voiced	voiced_plosive	15	Gabriola	592.003	2043	774.263	VCVC	bb	yi	5	4	2	3	0	0	0	0	0	0	0	M	L	-100
S26	doudi	dudi	Curve18	Curvy	plosive	voiced	voiced_plosive	188	Gabriola	794.073	2689	1529.79	CVCV	dd	ui	5	4	2	5	1	57.155	0	109.88	0	57.155	0	M	L	-100
S26	toutu	tuty	Curve5	Curvy	plosive	voiceless	voiceless_plosive	137	Gabriola	1270.84	2167	703.788	CVCV	tt	uy	5	4	1	7	7	0.46	0	0.83	0	0.46	0	M	L	-100
S26	oulim	ulim	Spike1	Spiky	sonorant	voiced	sonorant	50	Gabriola	752.173	3778	1049.21	VCVC	lm	ui	5	4	3	3	0	3.74667	0	36.9	0	0.26	0	M	L	-100
S26	pupue	pypy	Spike10	Spiky	plosive	voiceless	voiceless_plosive	106	Agency FB	822.329	3189	1045.42	CVCV	pp	yy	5	4	1	1	1	1.81966	0.07	16.88	0.07	0.32	0.07	M	L	-100
S26	aloum	alum	Spike8	Spiky	sonorant	voiced	sonorant	147	Gabriola	712.471	3442	592.06	VCVC	lm	au	5	4	4	6	2	2.50778	6.69	19.22	13.31	0.11	6.69	M	L	-100
S26	utate	ytat	Curve4	Curvy	plosive	voiceless	voiceless_plosive	197	Agency FB	728.338	3568	1180.12	VCVC	tt	ya	5	4	1	2	3	0.113333	0	0.27	0	0.06	0	M	L	-100
S26	amane	aman	Curve1	Curvy	sonorant	voiced	sonorant	216	Agency FB	924.605	2072	755.526	VCVC	mn	aa	5	4	3	12	8	2.87556	8.13889	59.8	46.76	0.275	2.09	M	L	-100
S26	loula	lula	Spike2	Spiky	sonorant	voiced	sonorant	91	Gabriola	952.644	1423	824.878	CVCV	ll	ua	5	4	3	13	7	6.46417	9.70667	82.12	32.7	0.83	6.89	M	L	-100
S26	buda	byda	Spike11	Spiky	plosive	voiced	voiced_plosive	226	Gabriola	1181.05	3097	848.637	CVCV	bd	ya	4	4	2	8	5	0.4	0	0.4	0	0.4	0	M	L	-100
S26	linni	lini	Curve1	Curvy	sonorant	voiced	sonorant	191	Agency FB	609.756	2907	879.39	CVCV	ln	ii	5	4	4	6	0	0	0	0	0	0	0	M	L	-100
S26	adude	adyd	Spike20	Spiky	plosive	voiced	voiced_plosive	170	Agency FB	649.177	3939	962.867	VCVC	dd	ay	5	4	2	2	0	0.205	0	0.27	0	0.205	0	M	L	-100
S26	ugude	ygyd	Curve1	Curvy	plosive	voiced	voiced_plosive	6	Agency FB	739.651	1958	857.823	VCVC	gd	yy	5	4	2	0	0	0.1025	0	0.24	0	0.08	0	M	L	-100
S26	idide	idid	Curve4	Curvy	plosive	voiced	voiced_plosive	35	Agency FB	719.055	1352	1161.23	VCVC	dd	ii	5	4	2	2	0	4.3735	3.92	49.07	3.92	0.74	3.92	M	L	-100
S26	mimue	mimy	Curve13	Curvy	sonorant	voiced	sonorant	47	Gabriola	752.327	3284	759.958	CVCV	mm	iy	5	4	4	7	3	0.665937	0.363333	7.29	0.61	0.185	0.34	M	L	-100
S26	immim	imim	Curve5	Curvy	sonorant	voiced	sonorant	21	Gabriola	893.991	1640	1106.42	VCVC	mm	ii	5	4	3	4	0	0.469286	0	1.82	0	0.165	0	M	L	-100
S26	gugou	gygu	Spike11	Spiky	plosive	voiced	voiced_plosive	86	Gabriola	919.456	3390	839.129	CVCV	gg	yu	5	4	2	0	0	0.06	0	0.12	0	0.06	0	M	L	-100
S26	lula	lyla	Curve7	Curvy	sonorant	voiced	sonorant	142	Agency FB	765.961	3392	911.682	CVCV	ll	ya	4	4	4	8	6	0.0133333	0	0.03	0	0.01	0	M	L	-100
S26	lul	lyl	Curve19	Curvy	sonorant	voiced	sonorant	101	Gabriola	853.309	2828	1013.65	CVC	ll	y	3	3	3	17	10	0.0133333	0.34	0.03	0.61	0.01	0.34	M	L	-100
S26	quipe	kip	Spike2	Spiky	plosive	voiceless	voiceless_plosive	138	Gabriola	773.294	1397	1270.84	CVC	kp	i	5	3	1	32	5	1.88149	4.284	24.13	17.36	0.3	0.34	M	L	-100
S26	gouga	guga	Spike1	Spiky	plosive	voiced	voiced_plosive	124	Agency FB	886.297	3982	729.982	CVCV	gg	ua	5	4	2	6	3	0	0.07	0	0.07	0	0.07	M	L	-100
S26	icute	ikyt	Spike1	Spiky	plosive	voiceless	voiceless_plosive	70	Gabriola	789.084	3374	932.083	VCVC	kt	iy	5	4	1	0	0	0.035	0.07	0.06	0.07	0.035	0.07	M	L	-100
S26	umane	yman	Curve15	Curvy	sonorant	voiced	sonorant	227	Agency FB	797.312	3020	1181.05	VCVC	mn	ya	5	4	4	6	2	1.063	1.3875	7.29	4.26	0.155	0.61	M	L	-100
S26	lulle	lyl	Curve5	Curvy	sonorant	voiced	sonorant	253	Gabriola	1773.75	3067	1332.78	CVC	ll	y	5	3	4	17	3	8.91182	0	58.29	0	0.03	0	M	L	-100
S26	dagou	dagu	Curve19	Curvy	plosive	voiced	voiced_plosive	108	Agency FB	639.125	1440	1116.66	CVCV	dg	au	5	4	2	7	2	22.952	4.595	109.88	7.97	0.28	4.595	M	L	-100
S26	touki	tuki	Spike10	Spiky	plosive	voiceless	voiceless_plosive	146	Gabriola	592.06	3390	900.415	CVCV	tk	ui	5	4	1	5	0	0.02	0	0.05	0	0.01	0	M	L	-100
S26	lalla	lala	Curve5	Curvy	sonorant	voiced	sonorant	175	Gabriola	922.915	1863	929.132	CVCV	ll	aa	5	4	3	12	3	0.005	0	0.01	0	0.005	0	M	L	-100
S26	louni	luni	Curve7	Curvy	sonorant	voiced	sonorant	162	Agency FB	631.42	1584	562.898	CVCV	ln	ui	5	4	4	0	1	0.0133333	0	0.03	0	0.01	0	M	L	-100
S26	tapou	tapu	Spike20	Spiky	plosive	voiceless	voiceless_plosive	94	Agency FB	711.685	1791	989.154	CVCV	tp	au	5	4	1	11	3	14.6746	0	280.62	0	0.025	0	M	L	-100
S26	apute	apyt	Curve18	Curvy	plosive	voiceless	voiceless_plosive	26	Agency FB	734.855	1173	754.387	VCVC	pt	ay	5	4	1	6	3	9.12167	5.54	87.91	13.65	0.18	2.77	M	L	-100
S26	badie	badi	Spike1	Spiky	plosive	voiced	voiced_plosive	151	Gabriola	742.397	2609	605.414	CVCV	bd	ai	5	4	2	20	4	0.843881	2.4725	11.45	14.86	0.15	0.675	M	L	-100
S26	baga	baga	Spike10	Spiky	plosive	voiced	voiced_plosive	126	Agency FB	921.637	3908	979.73	CVCV	bg	aa	4	4	2	20	9	4.53875	3.7325	20.64	11.96	0.85	1.45	M	L	-100
S26	ibibe	ibib	Spike17	Spiky	plosive	voiced	voiced_plosive	19	Gabriola	692.899	2299	1040.5	VCVC	bb	ii	5	4	2	4	1	0.355	0	1.07	0	0.145	0	M	L	-100
S26	ninne	nin	Spike17	Spiky	sonorant	voiced	sonorant	131	Gabriola	868.733	1303	748.337	CVC	nn	i	5	3	4	22	2	4.17545	1.89	26.48	3.04	0.53	1.89	M	L	-100
S26	anoul	anul	Curve4	Curvy	sonorant	voiced	sonorant	195	Gabriola	843.79	2929	1606.82	VCVC	nl	au	5	4	3	5	0	1.13455	0	7.34	0	0.39	0	M	L	-100
S26	dide	did	Curve15	Curvy	plosive	voiced	voiced_plosive	88	Agency FB	1111.51	1809	706.565	CVC	dd	i	4	3	2	23	13	10.4189	40.6757	97.51	341.35	1.535	5.81	M	L	-100
S26	noune	nun	Curve4	Curvy	sonorant	voiced	sonorant	127	Gabriola	1151.9	3143	921.637	CVC	nn	u	5	3	3	8	5	0.0133333	0.105	0.04	0.14	0	0.105	M	L	-100
S26	numue	nymy	Spike17	Spiky	sonorant	voiced	sonorant	105	Agency FB	1045.42	3575	1078.42	CVCV	nm	yy	5	4	4	0	1	0.311429	0	1.48	0	0.08	0	M	L	-100
S26	gabe	gab	Curve13	Curvy	plosive	voiced	voiced_plosive	29	Agency FB	891.445	2027	537.099	CVC	gb	a	4	3	2	25	15	0.0228571	0.24	0.1	0.34	0.01	0.24	M	L	-100
S26	puti	pyti	Spike1	Spiky	plosive	voiceless	voiceless_plosive	23	Agency FB	928.9	2713	971.184	CVCV	pt	yi	4	4	1	9	8	0.562187	0.57	3.16	1.69	0.175	0.27	M	L	-100
S26	malue	maly	Spike17	Spiky	sonorant	voiced	sonorant	73	Gabriola	1292.78	1883	815.08	CVCV	ml	ay	5	4	3	19	7	10.7493	5.69571	197.45	48.18	0.58	1.315	M	L	-100
S26	dubu	dyby	Spike8	Spiky	plosive	voiced	voiced_plosive	205	Agency FB	928.887	1479	718.371	CVCV	db	yy	4	4	2	1	0	7.76521	5.5645	289.63	78.58	0.34	0.71	M	L	-100
S26	linou	linu	Curve7	Curvy	sonorant	voiced	sonorant	45	Agency FB	780.324	2426	854.591	CVCV	ln	iu	5	4	3	5	5	0.27	0.136667	2.28	0.61	0.02	0.07	M	L	-100
S26	catte	kat	Spike11	Spiky	plosive	voiceless	voiceless_plosive	32	Agency FB	921.92	1927	1046.06	CVC	kt	a	5	3	1	56	18	1.25914	3.68375	12.76	16.42	0.23	2.165	M	L	-100
S26	pukou	pyku	Curve19	Curvy	plosive	voiceless	voiceless_plosive	218	Gabriola	655.16	2834	1040.31	CVCV	pk	yu	5	4	1	0	0	42.6427	0	573.72	0	0.415	0	M	L	-100
S26	lumou	lymu	Curve4	Curvy	sonorant	voiced	sonorant	198	Agency FB	760.095	3525	728.338	CVCV	lm	yu	5	4	3	1	0	25.0616	4.17556	453.95	11.01	0.5	0.14	M	L	-100
S26	kipou	kipu	Spike20	Spiky	plosive	voiceless	voiceless_plosive	56	Agency FB	703.081	2610	697.354	CVCV	kp	iu	5	4	1	4	1	15.3932	0	389.49	0	2.24	0	M	L	-100
S26	boube	bub	Curve7	Curvy	plosive	voiced	voiced_plosive	185	Gabriola	1299.13	3525	1006.75	CVC	bb	u	5	3	2	18	10	0.970769	7.64571	7.37	30.88	0.02	0.14	M	L	-100
S26	puttu	pyty	Curve13	Curvy	plosive	voiceless	voiceless_plosive	60	Agency FB	922.074	2759	1081.65	CVCV	pt	yy	5	4	1	5	3	0.562187	0.946667	3.16	1.69	0.175	0.95	M	L	-100
S26	ugade	ygad	Curve4	Curvy	plosive	voiced	voiced_plosive	256	Gabriola	653.584	2347	901.813	VCVC	gd	ya	5	4	2	2	1	52.9633	0	139.84	0	12.6	0	M	L	-100
S26	gagou	gagu	Spike8	Spiky	plosive	voiced	voiced_plosive	41	Gabriola	1098.69	1211	618.886	CVCV	gg	au	5	4	2	8	3	1.56643	1.315	10.22	1.35	0.95	1.315	M	L	-100
S26	ikite	ikit	Curve13	Curvy	plosive	voiceless	voiceless_plosive	40	Gabriola	618.886	1455	932.083	VCVC	kt	ii	5	4	1	6	1	2.87	0.07	4.66	0.07	2.87	0.07	M	L	-100
S26	iloum	ilum	Curve19	Curvy	sonorant	voiced	sonorant	46	Gabriola	759.958	2741	780.324	VCVC	lm	iu	5	4	4	2	2	0.965385	0	5.11	0	0.25	0	M	L	-100
S26	upipe	ypip	Curve15	Curvy	plosive	voiceless	voiceless_plosive	148	Gabriola	629.435	3218	712.471	VCVC	pp	yi	5	4	1	1	2	4.84	8.53667	36.47	23.99	0.175	1.15	M	L	-100
S26	nunie	nyni	Spike11	Spiky	sonorant	voiced	sonorant	97	Agency FB	1073.93	2563	914.886	CVCV	nn	yi	5	4	4	4	3	0.374286	0	1.11	0	0.16	0	M	L	-100
S26	umoum	ymum	Spike10	Spiky	sonorant	voiced	sonorant	74	Agency FB	679.193	2667	1292.78	VCVC	mm	yu	5	4	4	1	0	0.6975	0	1.43	0	0.565	0	M	L	-100
S26	bube	byb	Curve5	Curvy	plosive	voiced	voiced_plosive	8	Gabriola	1078.44	1783	754.529	CVC	bb	y	4	3	2	18	9	0.11	0	0.2	0	0.11	0	M	L	-100
S26	bugue	byg	Curve19	Curvy	plosive	voiced	voiced_plosive	110	Agency FB	672.402	3661	1375.48	CVC	bg	y	5	3	2	20	7	0.546897	0.79	3.17	1.69	0.12	0.41	M	L	-100
S26	ikak	ikak	Curve1	Curvy	plosive	voiceless	voiceless_plosive	248	Agency FB	703.229	3296	692.852	VCVC	kk	ia	4	4	1	1	0	2.27522	0.836667	14.32	2.3	0.2	0.14	M	L	-100
S26	namme	nam	Spike3	Spiky	sonorant	voiced	sonorant	24	Agency FB	693.324	1628	928.9	CVC	nm	a	5	3	3	20	2	0.208	0.706667	1.78	1.89	0.01	0.34	M	L	-100
S26	guibe	gib	Spike2	Spiky	plosive	voiced	voiced_plosive	194	Agency FB	1606.82	2634	924.498	CVC	gb	i	5	3	2	10	2	0	0	0	0	0	0	M	L	-100
S26	malla	mala	Spike2	Spiky	sonorant	voiced	sonorant	28	Gabriola	537.099	2273	661.321	CVCV	ml	aa	5	4	4	31	4	0.564	1.45	6.46	1.55	0.03	1.45	M	L	-100
S26	amil	amil	Spike3	Spiky	sonorant	voiced	sonorant	186	Gabriola	1084.14	3119	1299.13	VCVC	ml	ai	4	4	4	10	5	37.4928	41.2767	360.9	143.45	3.46	9.46	M	L	-100
S26	gubi	gybi	Curve15	Curvy	plosive	voiced	voiced_plosive	83	Agency FB	819.156	1339	848.711	CVCV	gb	yi	4	4	2	5	2	0.094	2.03	0.31	2.03	0.01	2.03	M	L	-100
S26	oumal	umal	Spike11	Spiky	sonorant	voiced	sonorant	225	Gabriola	848.637	3660	759.732	VCVC	ml	ua	5	4	4	1	0	3.74667	0	36.9	0	0.26	0	M	L	-100
S26	nalle	nal	Curve13	Curvy	sonorant	voiced	sonorant	118	Agency FB	882.337	1859	818.56	CVC	nl	a	5	3	3	24	12	6.62667	0	26.48	0	0.09	0	M	L	-100
S26	munou	mynu	Spike3	Spiky	sonorant	voiced	sonorant	4	Gabriola	804.763	3815	854.541	CVCV	mn	yu	5	4	3	2	1	26.8319	0	360.9	0	0.675	0	M	L	-100
S26	loume	lum	Curve18	Curvy	sonorant	voiced	sonorant	68	Gabriola	819.112	3408	919.511	CVC	lm	u	5	3	4	19	7	0.605	0.71	1.37	1.35	0.525	0.71	M	L	-100
S26	tutou	tytu	Spike3	Spiky	plosive	voiceless	voiceless_plosive	199	Gabriola	1402.48	1804	760.095	CVCV	tt	yu	5	4	1	4	3	0	0	0	0	0	0	M	L	-100
S26	toucu	tuky	Curve4	Curvy	plosive	voiceless	voiceless_plosive	181	Agency FB	1281.74	1731	781.973	CVCV	tk	uy	5	4	1	4	0	0.8325	0.035	2.22	0.07	0.555	0.035	M	L	-100
S26	namue	namy	Spike20	Spiky	sonorant	voiced	sonorant	182	Gabriola	1140.1	2048	1281.74	CVCV	nm	ay	5	4	4	1	0	1.78	0	1.78	0	1.78	0	M	L	-100
S26	pouke	puk	Spike17	Spiky	plosive	voiceless	voiceless_plosive	150	Gabriola	605.414	3626	1087.7	CVC	pk	u	5	3	1	20	3	13.0076	43.4273	366.22	349.32	1.19	5	M	L	-100
S26	ibude	ibyd	Spike3	Spiky	plosive	voiced	voiced_plosive	111	Agency FB	620.166	2861	672.402	VCVC	bd	iy	5	4	2	0	0	0	0	0	0	0	0	M	L	-100
S26	acape	akap	Spike2	Spiky	plosive	voiceless	voiceless_plosive	179	Agency FB	1025.62	1604	1025.2	VCVC	kp	aa	5	4	1	4	2	2.581	5.205	19.48	10.34	0.01	5.205	M	L	-100
S26	nal	nal	Curve18	Curvy	sonorant	voiced	sonorant	160	Gabriola	765.186	1003	1095.38	CVC	nl	a	3	3	4	24	14	0	0	0	0	0	0	M	L	-100
S26	lanou	lanu	Curve15	Curvy	sonorant	voiced	sonorant	224	Gabriola	759.732	1814	773.931	CVCV	ln	au	5	4	3	0	0	21.3895	0	292.55	0	1.08	0	M	L	-100
S26	ikuk	ikyk	Spike17	Spiky	plosive	voiceless	voiceless_plosive	158	Agency FB	770.331	2020	659.93	VCVC	kk	iy	4	4	1	0	0	2.27522	2.3	14.32	2.3	0.2	2.3	M	L	-100
S26	touca	tuka	Curve7	Curvy	plosive	voiceless	voiceless_plosive	102	Gabriola	898.863	3427	853.309	CVCV	tk	ua	5	4	1	11	2	1.49235	0.71	19.27	2.03	0.03	0.405	M	L	-100
S26	aname	anam	Spike1	Spiky	sonorant	voiced	sonorant	209	Gabriola	899.916	1344	699.471	VCVC	nm	aa	5	4	4	10	2	0.522381	2.77	4.91	5.47	0.12	2.77	M	L	-100
S26	mune	myn	Spike2	Spiky	sonorant	voiced	sonorant	92	Agency FB	891.008	3230	952.644	CVC	mn	y	4	3	4	19	18	26.8319	21.9314	360.9	140.14	0.675	0.74	M	L	-100
S26	pouki	puki	Curve19	Curvy	plosive	voiceless	voiceless_plosive	65	Gabriola	926.686	2729	1241.61	CVCV	pk	ui	5	4	1	6	0	0.242727	0.98	0.92	1.89	0.05	0.98	M	L	-100
S26	idabe	idab	Curve18	Curvy	plosive	voiced	voiced_plosive	168	Gabriola	910.992	2951	763.468	VCVC	db	ia	5	4	2	1	1	0.231429	0	0.49	0	0.27	0	M	L	-100
S26	oumum	umym	Spike11	Spiky	sonorant	voiced	sonorant	144	Agency FB	887.516	2100	1567.76	VCVC	mm	uy	5	4	4	0	0	12.807	5.11333	259.01	14.59	0.23	0.61	M	L	-100
S26	oumul	umyl	Curve1	Curvy	sonorant	voiced	sonorant	5	Agency FB	857.823	2897	804.763	VCVC	ml	uy	5	4	3	2	1	12.807	15.9038	259.01	77.16	0.23	0.61	M	L	-100
S26	lami	lami	Spike1	Spiky	sonorant	voiced	sonorant	180	Agency FB	781.973	2921	1025.62	CVCV	lm	ai	4	4	3	14	9	0.292	0.98	2.28	1.42	0.015	1.15	M	L	-100
S26	bigu	bigy	Spike2	Spiky	plosive	voiced	voiced_plosive	201	Gabriola	749.297	1653	1238.88	CVCV	bg	iy	4	4	2	7	3	0.346842	7.29111	4.19	30.88	0.01	0.61	M	L	-100
S26	puc	pyk	Curve7	Curvy	plosive	voiceless	voiceless_plosive	251	Agency FB	770.984	3474	1120.72	CVC	pk	y	3	3	1	19	14	23.8664	0	259.01	0	0.28	0	M	L	-100
S26	uline	ylin	Curve18	Curvy	sonorant	voiced	sonorant	177	Agency FB	754.678	3618	710.544	VCVC	ln	yi	5	4	4	4	3	10.5014	1.08	55.43	1.55	2.6	1.08	M	L	-100
S26	abude	abyd	Curve7	Curvy	plosive	voiced	voiced_plosive	187	Agency FB	1529.79	3534	1084.14	VCVC	bd	ay	5	4	2	4	1	1.62857	1.62	4.75	1.62	0.63	1.62	M	L	-100
S26	noul	nul	Curve19	Curvy	sonorant	voiced	sonorant	22	Agency FB	971.184	3408	893.991	CVC	nl	u	4	3	4	18	7	9.435	16.1033	37.84	32.7	3.145	8.45	M	L	-100
S26	adibe	adib	Spike17	Spiky	plosive	voiced	voiced_plosive	172	Gabriola	769.047	2994	1100.07	VCVC	db	ai	5	4	2	3	2	0.1225	0.07	0.27	0.14	0.105	0.07	M	L	-100
S26	unum	ynym	Curve13	Curvy	sonorant	voiced	sonorant	242	Gabriola	754.013	3080	636.983	VCVC	nm	yy	4	4	3	1	0	0.01	0	0.01	0	0.01	0	M	L	-100
S26	lumue	lymy	Spike8	Spiky	sonorant	voiced	sonorant	232	Gabriola	951.124	3891	925.599	CVCV	lm	yy	5	4	4	2	0	40.26	3.18	537.44	3.18	0.545	3.18	M	L	-100
S26	apipe	apip	Curve18	Curvy	plosive	voiceless	voiceless_plosive	246	Gabriola	1365.89	3236	1131.51	VCVC	pp	ai	5	4	1	4	2	2.08125	8.87333	12.74	25.74	0.05	0.68	M	L	-100
S26	imoul	imul	Spike20	Spiky	sonorant	voiced	sonorant	161	Agency FB	562.898	2519	765.186	VCVC	ml	iu	5	4	3	3	0	0.00666667	0.71	0.01	1.35	0.01	0.71	M	L	-100
S26	innim	inim	Spike8	Spiky	sonorant	voiced	sonorant	38	Agency FB	941.441	3441	998.435	VCVC	nm	ii	5	4	3	7	0	0.3	0	0.49	0	0.3	0	M	L	-100
S26	nanu	nany	Curve15	Curvy	sonorant	voiced	sonorant	43	Agency FB	762.23	2170	739.82	CVCV	nn	ay	4	4	4	4	4	1.78	0.07	1.78	0.07	1.78	0.07	M	L	-100
S26	nilou	nilu	Spike20	Spiky	sonorant	voiced	sonorant	98	Agency FB	779.644	2144	1073.93	CVCV	nl	iu	5	4	4	4	2	0.00333333	0	0.01	0	0	0	M	L	-100
S27	dubu	dyby	Spike1	Spiky	plosive	voiced	voiced_plosive	211	Gabriola	723.36	2544	807.633	CVCV	db	yy	4	4	2	1	0	7.76521	5.5645	289.63	78.58	0.34	0.71	F	R	36.8421
S27	lumou	lymu	Spike20	Spiky	sonorant	voiced	sonorant	186	Gabriola	662.758	2775	1121.7	CVCV	lm	yu	5	4	3	1	0	25.0616	4.17556	453.95	11.01	0.5	0.14	F	R	36.8421
S27	minnu	miny	Spike3	Spiky	sonorant	voiced	sonorant	234	Gabriola	839.13	1282	651.36	CVCV	mn	iy	5	4	3	12	1	0.742632	0	7.29	0	0.04	0	F	R	36.8421
S27	dagou	dagu	Curve19	Curvy	plosive	voiced	voiced_plosive	166	Agency FB	728.402	3329	511.144	CVCV	dg	au	5	4	2	7	2	22.952	4.595	109.88	7.97	0.28	4.595	F	R	36.8421
S27	amil	amil	Spike20	Spiky	sonorant	voiced	sonorant	57	Agency FB	822.705	3375	670.322	VCVC	ml	ai	4	4	4	10	5	37.4928	41.2767	360.9	143.45	3.46	9.46	F	R	36.8421
S27	ipipe	ipip	Spike1	Spiky	plosive	voiceless	voiceless_plosive	220	Agency FB	766.399	1626	1431.99	VCVC	pp	ii	5	4	1	4	2	0.0533333	1.55	0.15	1.55	0.01	1.55	F	R	36.8421
S27	oumul	umyl	Spike3	Spiky	sonorant	voiced	sonorant	233	Gabriola	651.36	3099	812.964	VCVC	ml	uy	5	4	3	2	1	12.807	15.9038	259.01	77.16	0.23	0.61	F	R	36.8421
S27	mimue	mimy	Spike11	Spiky	sonorant	voiced	sonorant	188	Agency FB	704.9	1483	568.434	CVCV	mm	iy	5	4	4	7	3	0.665937	0.363333	7.29	0.61	0.185	0.34	F	R	36.8421
S27	nanu	nany	Spike11	Spiky	sonorant	voiced	sonorant	254	Agency FB	740.996	1359	651.191	CVCV	nn	ay	4	4	4	4	4	1.78	0.07	1.78	0.07	1.78	0.07	F	R	36.8421
S27	numue	nymy	Spike10	Spiky	sonorant	voiced	sonorant	144	Agency FB	593.204	2112	828.138	CVCV	nm	yy	5	4	4	0	1	0.311429	0	1.48	0	0.08	0	F	R	36.8421
S27	ibibe	ibib	Curve15	Curvy	plosive	voiced	voiced_plosive	62	Gabriola	825.354	3251	801.608	VCVC	bb	ii	5	4	2	4	1	0.355	0	1.07	0	0.145	0	F	R	36.8421
S27	pupue	pypy	Spike3	Spiky	plosive	voiceless	voiceless_plosive	181	Agency FB	907.307	1689	821.576	CVCV	pp	yy	5	4	1	1	1	1.81966	0.07	16.88	0.07	0.32	0.07	F	R	36.8421
S27	puttu	pyty	Spike2	Spiky	plosive	voiceless	voiceless_plosive	237	Gabriola	847.589	1661	666.53	CVCV	pt	yy	5	4	1	5	3	0.562187	0.946667	3.16	1.69	0.175	0.95	F	R	36.8421
S27	pouki	puki	Spike3	Spiky	plosive	voiceless	voiceless_plosive	174	Agency FB	709.05	1262	871.643	CVCV	pk	ui	5	4	1	6	0	0.242727	0.98	0.92	1.89	0.05	0.98	F	R	36.8421
S27	lumue	lymy	Spike2	Spiky	sonorant	voiced	sonorant	197	Agency FB	670.482	3857	766.168	CVCV	lm	yy	5	4	4	2	0	40.26	3.18	537.44	3.18	0.545	3.18	F	R	36.8421
S27	puc	pyk	Spike17	Spiky	plosive	voiceless	voiceless_plosive	9	Agency FB	1079.82	2186	798.761	CVC	pk	y	3	3	1	19	14	23.8664	0	259.01	0	0.28	0	F	R	36.8421
S27	idide	idid	Spike10	Spiky	plosive	voiced	voiced_plosive	95	Gabriola	799.702	3410	1398.53	VCVC	dd	ii	5	4	2	2	0	4.3735	3.92	49.07	3.92	0.74	3.92	F	R	36.8421
S27	utate	ytat	Spike8	Spiky	plosive	voiceless	voiceless_plosive	141	Gabriola	603.94	2134	616.181	VCVC	tt	ya	5	4	1	2	3	0.113333	0	0.27	0	0.06	0	F	R	36.8421
S27	malla	mala	Spike1	Spiky	sonorant	voiced	sonorant	140	Agency FB	616.181	2050	684.36	CVCV	ml	aa	5	4	4	31	4	0.564	1.45	6.46	1.55	0.03	1.45	F	R	36.8421
S27	noune	nun	Spike20	Spiky	sonorant	voiced	sonorant	222	Gabriola	1360.41	2777	856.646	CVC	nn	u	5	3	3	8	5	0.0133333	0.105	0.04	0.14	0	0.105	F	R	36.8421
S27	puti	pyti	Curve15	Curvy	plosive	voiceless	voiceless_plosive	67	Gabriola	936.502	1162	812.715	CVCV	pt	yi	4	4	1	9	8	0.562187	0.57	3.16	1.69	0.175	0.27	F	R	36.8421
S27	dide	did	Curve4	Curvy	plosive	voiced	voiced_plosive	195	Gabriola	983.772	3308	777.481	CVC	dd	i	4	3	2	23	13	10.4189	40.6757	97.51	341.35	1.535	5.81	F	R	36.8421
S27	tutou	tytu	Spike1	Spiky	plosive	voiceless	voiceless_plosive	88	Gabriola	900.801	1128	716.903	CVCV	tt	yu	5	4	1	4	3	0	0	0	0	0	0	F	R	36.8421
S27	umam	ymam	Spike8	Spiky	sonorant	voiced	sonorant	127	Agency FB	625.202	1246	808.595	VCVC	mm	ya	4	4	3	6	2	1.063	0.2	7.29	0.2	0.155	0.2	F	R	36.8421
S27	lanou	lanu	Curve7	Curvy	sonorant	voiced	sonorant	255	Gabriola	708.013	3682	740.996	CVCV	ln	au	5	4	3	0	0	21.3895	0	292.55	0	1.08	0	F	R	36.8421
S27	ounul	unyl	Curve15	Curvy	sonorant	voiced	sonorant	172	Agency FB	918.122	1427	771.704	VCVC	nl	uy	5	4	3	2	0	2.05077	7.5	15.36	10.07	0.66	7.5	F	R	36.8421
S27	catte	kat	Spike20	Spiky	plosive	voiceless	voiceless_plosive	241	Gabriola	1113.29	1353	773.453	CVC	kt	a	5	3	1	56	18	1.25914	3.68375	12.76	16.42	0.23	2.165	F	R	36.8421
S27	malue	maly	Spike2	Spiky	sonorant	voiced	sonorant	82	Gabriola	799.674	2762	855.348	CVCV	ml	ay	5	4	3	19	7	10.7493	5.69571	197.45	48.18	0.58	1.315	F	R	36.8421
S27	apipe	apip	Spike17	Spiky	plosive	voiceless	voiceless_plosive	148	Gabriola	814.273	1585	546.539	VCVC	pp	ai	5	4	1	4	2	2.08125	8.87333	12.74	25.74	0.05	0.68	F	R	36.8421
S27	imane	iman	Curve5	Curvy	sonorant	voiced	sonorant	132	Agency FB	623.88	2819	765.608	VCVC	mn	ia	5	4	4	9	4	0.3225	0	1.11	0	0.085	0	F	R	36.8421
S27	adibe	adib	Spike17	Spiky	plosive	voiced	voiced_plosive	58	Agency FB	617.147	1766	822.705	VCVC	db	ai	5	4	2	3	2	0.1225	0.07	0.27	0.14	0.105	0.07	F	R	36.8421
S27	nalle	nal	Spike11	Spiky	sonorant	voiced	sonorant	206	Agency FB	936.78	2294	803.014	CVC	nl	a	5	3	3	24	12	6.62667	0	26.48	0	0.09	0	F	R	36.8421
S27	unum	ynym	Curve7	Curvy	sonorant	voiced	sonorant	79	Gabriola	669.795	2759	902.714	VCVC	nm	yy	4	4	3	1	0	0.01	0	0.01	0	0.01	0	F	R	36.8421
[truncated: 3,101 more rows]
