# Supplementary material for: Assessing sound symbolism: Investigating phonetic forms, visual shapes and letter fonts in an implicit bouba-kiki experimental paradigm
Source: PLoS One. 2018 Dec 21;13(12):e0208874. doi: 10.1371/journal.pone.0208874 (PMC6303039; doi:10.1371/journal.pone.0208874)
Supplement: S2 Dataset — (XLSX) [file pone.0208874.s006.xlsx]

## Sheet: S2 Dataset
Subject	Stimulus	PhonologicalForm	Frame	FrameType	PloOrSon	Voicing	ConsonantCat	TrialPosition	Font	ResponseTime	SOA	PrecedingResponseTime	Structure	Consonants	Vowels	Voicing1stConsonant	Voicing2ndConsonant	NbLetters	NbPhonemes	FrMovies	FrBooks	StimuliList	NbPhon	NbOrtho	AvFrPhon	AvFrOrtho	MaxFrPhon	MaxFrOrtho	MedFrPhon	MedFrOrtho	Gender	Laterality	LateralityScore
S1	biper	bipe	Curve13	Curvy	plosive	mixed	mixed	131	Agency FB	1420.33	3490	832.646	CVCV	bp	ie	voiced	voiceless	5	4	0.96	0	1	17	9	0.70587	0.301111	19.96	1.15	0.03	0	F	R	80
S1	tique	tik	Spike11	Spiky	plosive	voiceless	voiceless_plosive	32	Agency FB	637.685	1762	827.842	CVC	tk	i	voiceless	voiceless	5	3	0.72	0.54	1	36	11	5.88586	2.13467	280.62	10.07	0.23	0.47	F	R	80
S1	gaine	gEn	Curve1	Curvy	mixed	voiced	mixed	45	Gabriola	1069.22	2114	941.535	CVC	gn	E	voiced	voiced	5	3	1.16	3.11	3	28	20	9.26594	7.62083	212.82	49.39	1.02	2.265	F	R	80
S1	bonne	bOn	Spike3	Spiky	mixed	voiced	mixed	201	Gabriola	644.352	3580	652.573	CVC	bn	O	voiced	voiced	5	3	578.93	294.53	3	20	15	12.218	14.089	401.06	149.26	1.27	2.2	F	R	80
S1	utile	ytil	Spike10	Spiky	mixed	mixed	mixed	241	Agency FB	707.458	3775	784.442	VCVC	tl	yi	voiceless	voiced	5	4	36.47	23.99	4	6	4	3.28545	3.6325	31.08	8.72	0.18	2.7	F	R	80
S1	coma	koma	Spike10	Spiky	mixed	mixed	mixed	237	Agency FB	669.641	1558	917.827	CVCV	km	oa	voiceless	voiced	4	4	12.58	4.86	3	21	12	35.4998	0.4125	922.93	2.64	0.14	0.14	F	R	80
S1	lobe	lOb	Curve1	Curvy	mixed	voiced	mixed	104	Agency FB	883.385	3521	894.344	CVC	lb	O	voiced	voiced	4	3	2.84	1.35	4	23	14	3.71114	9.91933	72.72	111.96	0.41	0.74	F	R	80
S1	pub	p9b	Curve15	Curvy	plosive	mixed	mixed	222	Agency FB	650.055	3348	730.894	CVC	pb	9	voiceless	voiced	3	3	21.39	3.99	1	5	10	23.2567	39.425	133.3	349.32	0.39	3.075	F	R	80
S1	coque	kOk	Spike20	Spiky	plosive	voiceless	voiceless_plosive	206	Gabriola	755.872	2740	682.751	CVC	kk	O	voiceless	voiceless	5	3	4.6	9.93	1	30	14	31.2399	2.36053	2326.08	11.82	0.44	1.62	F	R	80
S1	poney	ponE	Curve19	Curvy	mixed	mixed	mixed	2	Gabriola	607.848	3594	622.796	CVCV	pn	oE	voiceless	voiced	5	4	3.7	0.47	4	17	1	13.7481	0.54	415.87	0.54	0.04	0.54	F	R	80
S1	peine	pEn	Curve7	Curvy	mixed	mixed	mixed	128	Gabriola	628.649	1954	892.846	CVC	pn	E	voiceless	voiced	5	3	193.42	388.24	4	38	18	13.5091	11.1778	879.31	139.19	0.925	2.36	F	R	80
S1	kilo	kilo	Curve7	Curvy	mixed	mixed	mixed	205	Gabriola	682.751	2870	1180.29	CVCV	kl	io	voiceless	voiced	4	4	5.19	5.27	3	12	6	0.934167	3.41333	9.24	18.92	0.325	0.305	F	R	80
S1	nuque	nyk	Spike20	Spiky	mixed	mixed	mixed	30	Gabriola	797.484	2071	865.652	CVC	nk	y	voiced	voiceless	5	3	7.58	48.51	4	9	3	5.98029	0.8275	37.84	2.43	1.42	0.405	F	R	80
S1	noter	note	Spike3	Spiky	mixed	mixed	mixed	8	Agency FB	709.107	2593	1086.72	CVCV	nt	oe	voiced	voiceless	5	4	5.44	8.78	4	21	14	5.52682	7.87	250.51	39.32	0.16	2.64	F	R	80
S1	galop	galo	Curve5	Curvy	mixed	voiced	mixed	181	Gabriola	662.772	3154	628.411	CVCV	gl	ao	voiced	voiced	5	4	2.83	12.77	4	18	8	5.69373	1.03	116.05	4.12	0.29	0.41	F	R	80
S1	hamac	amak	Spike10	Spiky	mixed	mixed	mixed	122	Agency FB	711.526	1623	965.089	VCVC	mk	aa	voiced	voiceless	5	4	1.63	3.11	4	11	1	3.287	0.68	52.39	0.68	0.195	0.68	F	R	80
S1	bilan	bil@	Curve18	Curvy	mixed	voiced	mixed	200	Agency FB	652.573	2632	713.467	CVCV	bl	i@	voiced	voiced	5	4	5.63	6.22	4	18	4	3.15425	0.394	53.93	1.15	0.045	0.14	F	R	80
S1	molle	mOl	Curve15	Curvy	sonorant	voiced	sonorant	7	Agency FB	1086.72	1757	620.253	CVC	ml	O	voiced	voiced	5	3	3.92	22.7	2	26	16	24.5376	13.6673	453.95	142.09	1.85	4.63	F	R	80
S1	aneth	anEt	Curve1	Curvy	mixed	mixed	mixed	208	Gabriola	705.226	2842	769.661	VCVC	nt	aE	voiced	voiceless	5	4	0.07	0.61	4	12	0	16.5126	0	456.59	0	0.675	0	F	R	80
S1	moule	mul	Curve18	Curvy	sonorant	voiced	sonorant	230	Agency FB	727.976	2257	950.801	CVC	ml	u	voiced	voiced	5	3	3.56	3.99	2	31	25	9.07941	7.43316	453.95	101.62	0.37	0.645	F	R	80
S1	gomma	goma	Spike10	Spiky	mixed	voiced	mixed	218	Agency FB	1519.64	2261	808.617	CVCV	gm	oa	voiced	voiced	5	4	0	0.2	4	14	6	0.759286	1.79	12.58	9.26	0.015	0.61	F	R	80
S1	mimer	mime	Curve4	Curvy	sonorant	voiced	sonorant	68	Gabriola	679.735	3555	805.366	CVCV	mm	ie	voiced	voiced	5	4	0.11	1.96	2	14	11	0.528958	6.98	8.15	84.46	0.03	0.61	F	R	80
S1	otite	otit	Curve4	Curvy	plosive	voiceless	voiceless_plosive	187	Agency FB	1257.9	1591	1492.03	VCVC	tt	oi	voiceless	voiceless	5	4	0.84	0.47	1	4	1	0.143636	0.34	0.47	0.34	0.06	0.34	F	R	80
S1	lutte	lyt	Spike2	Spiky	mixed	mixed	mixed	17	Gabriola	647.009	3415	656.592	CVC	lt	y	voiced	voiceless	5	3	22	37.36	3	30	12	5.03322	2.99267	87.91	20.81	0.39	1.22	F	R	80
S1	minet	minE	Spike8	Spiky	sonorant	voiced	sonorant	90	Agency FB	586.667	1237	918.806	CVCV	mn	iE	voiced	voiced	5	4	2.22	2.23	2	20	8	2.10962	7.676	36.84	48.18	0.17	1.285	F	R	80
S1	culot	kylo	Spike8	Spiky	mixed	mixed	mixed	245	Gabriola	779.402	2544	707.597	CVCV	kl	yo	voiceless	voiced	5	4	9.24	6.76	4	15	6	1.24857	1.475	17.35	4.19	0.115	1.215	F	R	80
S1	naine	nEn	Spike17	Spiky	sonorant	voiced	sonorant	93	Agency FB	693.415	1376	720.16	CVC	nn	E	voiced	voiced	5	3	0.44	0.27	2	26	14	8.03404	7.68211	193.42	49.39	1.16	2.64	F	R	80
S1	autel	otEl	Curve19	Curvy	mixed	mixed	mixed	155	Gabriola	1261.81	3084	724.668	VCVC	tl	oE	voiceless	voiced	5	4	7.62	13.31	3	14	1	4.71952	2.03	66.9	2.03	0.215	2.03	F	R	80
S1	mamie	mami	Spike2	Spiky	sonorant	voiced	sonorant	164	Gabriola	674.242	1965	933.179	CVCV	mm	ai	voiced	voiced	5	4	18.56	2.23	2	17	9	34.5218	8.28833	537.44	54.32	0.56	2.43	F	R	80
S1	manie	mani	Curve5	Curvy	sonorant	voiced	sonorant	132	Agency FB	1342.83	2755	1420.33	CVCV	mn	ai	voiced	voiced	5	4	5.42	13.18	2	22	19	5.54154	3.7619	254.92	31.96	0.16	1.01	F	R	80
S1	mener	m°ne	Curve5	Curvy	sonorant	voiced	sonorant	250	Agency FB	779.933	2355	873.951	CVCV	mn	°e	voiced	voiced	5	4	22.45	29.53	2	11	6	14.8321	7.64714	304.03	21.49	0.58	2.03	F	R	80
S1	laque	lak	Spike10	Spiky	mixed	mixed	mixed	134	Agency FB	773.601	1433	1065.38	CVC	lk	a	voiced	voiceless	5	3	0.79	2.09	3	34	15	143.457	3.51714	14946.5	26.01	0.31	0.81	F	R	80
S1	nappe	nap	Curve5	Curvy	mixed	mixed	mixed	26	Gabriola	676.441	2212	769.239	CVC	np	a	voiced	voiceless	5	3	3.01	18.18	3	26	9	1.23233	0.934545	19.48	7.5	0.22	0.2	F	R	80
S1	bidet	bidE	Spike20	Spiky	plosive	voiced	voiced_plosive	194	Agency FB	832.611	3454	724.893	CVCV	bd	iE	voiced	voiced	5	4	0.69	2.97	1	18	3	2.645	3.01667	42.4	8.38	0.015	0.47	F	R	80
S1	nul	nyl	Spike2	Spiky	sonorant	voiced	sonorant	162	Gabriola	661.393	2457	989.652	CVC	nl	y	voiced	voiced	3	3	3.88	4.86	2	12	7	3.73742	17.9738	17.39	64.46	1.42	1.82	F	R	80
S1	dodu	dody	Spike11	Spiky	plosive	voiced	voiced_plosive	174	Agency FB	1211.16	3122	773.482	CVCV	dd	oy	voiced	voiced	4	4	0.34	1.89	1	1	3	3.765	1.55333	7.52	2.43	3.765	1.42	F	R	80
S1	mini	mini	Curve4	Curvy	sonorant	voiced	sonorant	238	Agency FB	770.828	1258	669.641	CVCV	mn	ii	voiced	voiced	4	4	1.69	0.14	2	16	12	9.35317	17.2865	292.55	149.26	0.37	0.68	F	R	80
S1	polo	polo	Spike3	Spiky	mixed	mixed	mixed	99	Agency FB	879.311	3385	715.012	CVCV	pl	oo	voiceless	voiced	4	4	1.46	1.96	3	18	11	0.930222	1.84615	6.04	9.53	0.32	0.34	F	R	80
S1	bader	bade	Curve1	Curvy	plosive	voiced	voiced_plosive	226	Agency FB	886.918	3755	661.953	CVCV	bd	ae	voiced	voiced	5	4	0.01	0.07	1	26	9	0.634196	1.19333	7.69	5.07	0.09	0.2	F	R	80
S1	connu	kony	Curve13	Curvy	mixed	mixed	mixed	152	Gabriola	922.467	3932	706.731	CVCV	kn	oy	voiceless	voiced	5	4	70.33	84.53	4	12	6	15.5695	6.398	415.87	17.77	0.23	5.235	F	R	80
S1	limer	lime	Spike2	Spiky	sonorant	voiced	sonorant	118	Gabriola	1125.12	1187	1219.99	CVCV	lm	ie	voiced	voiced	5	4	0.5	0.74	2	18	13	1.03457	6.59533	41.96	84.46	0.015	0.54	F	R	80
S1	atome	atom	Curve19	Curvy	mixed	mixed	mixed	150	Agency FB	1042.9	1730	831.739	VCVC	tm	ao	voiceless	voiced	5	4	1.3	1.82	3	3	3	0.292	2.56667	1.12	4.66	0.02	2.3	F	R	80
S1	lac	lak	Curve1	Curvy	mixed	mixed	mixed	60	Agency FB	634.946	2677	653.923	CVC	lk	a	voiced	voiceless	3	3	31.16	32.84	4	34	21	143.457	968.892	14946.5	23633.9	0.31	0.95	F	R	80
S1	donne	dOn	Curve1	Curvy	mixed	voiced	mixed	154	Gabriola	724.668	1154	885.565	CVC	dn	O	voiced	voiced	5	3	23.73	2.77	4	18	12	17.6087	39.6271	578.93	294.53	0.57	3.78	F	R	80
S1	meute	m2t	Spike17	Spiky	mixed	mixed	mixed	53	Agency FB	676.138	2763	742.939	CVC	mt	2	voiced	voiceless	5	3	2.25	6.55	4	12	10	93.7131	2.82	4929.44	12.97	0.58	1.08	F	R	80
S1	cadet	kadE	Curve19	Curvy	plosive	mixed	mixed	67	Agency FB	805.366	3790	978.311	CVCV	kd	aE	voiceless	voiced	5	4	2.54	1.49	1	19	3	3.4946	0.525	98.09	1.69	0.03	0.205	F	R	80
S1	gouda	guda	Spike10	Spiky	plosive	voiced	voiced_plosive	81	Gabriola	727.235	3581	779.516	CVCV	gd	ua	voiced	voiced	5	4	0.03	0.07	1	7	3	0.242727	0.226667	1.23	0.61	0.06	0.07	F	R	80
S1	puni	pyni	Curve5	Curvy	mixed	mixed	mixed	61	Gabriola	865.416	2058	634.946	CVCV	pn	yi	voiceless	voiced	4	4	1	1.49	3	10	8	1.42735	2.42692	13.82	8.45	0.38	1.69	F	R	80
S1	mime	mim	Curve15	Curvy	sonorant	voiced	sonorant	176	Gabriola	852.704	2780	1035.62	CVC	mm	i	voiced	voiced	4	3	5.11	0.88	2	29	21	20.7536	81.6247	907.69	1358.65	0.5	1.995	F	R	80
S1	coter	kote	Spike20	Spiky	plosive	voiceless	voiceless_plosive	178	Agency FB	681.55	2973	1039.79	CVCV	kt	oe	voiceless	voiceless	5	4	0.02	0.2	1	37	15	3.58367	35.1728	88.02	497.43	0.175	1.725	F	R	80
S1	audit	odit	Spike3	Spiky	plosive	mixed	mixed	236	Agency FB	917.827	2283	724.062	VCVC	dt	oi	voiced	voiceless	5	4	0.47	0.14	1	8	4	25.2579	1.86833	311.69	7.43	0.895	1.08	F	R	80
S1	picot	piko	Spike11	Spiky	plosive	voiceless	voiceless_plosive	124	Agency FB	1066.28	3143	765.875	CVCV	pk	io	voiceless	voiceless	5	4	0.03	1.22	1	16	10	1.53898	0.579091	15.36	3.72	0.46	0.14	F	R	80
S1	papi	papi	Curve18	Curvy	plosive	voiceless	voiceless_plosive	79	Agency FB	714.504	2274	679.329	CVCV	pp	ai	voiceless	voiceless	4	4	7.05	0	1	18	9	8.39809	11.208	259.01	77.16	0.14	2.735	F	R	80
S1	digue	dig	Curve13	Curvy	plosive	voiced	voiced_plosive	55	Gabriola	731.536	3573	667.141	CVC	dg	i	voiced	voiced	5	3	1.02	7.97	1	26	13	76.183	3.30687	2146.01	27.3	0.95	1.22	F	R	80
S1	cabot	kabo	Curve18	Curvy	plosive	mixed	mixed	189	Gabriola	1325.38	1488	1257.39	CVCV	kb	ao	voiceless	voiced	5	4	1.45	0.68	1	25	13	3.72115	2.09133	98.09	7.23	0.2	0.95	F	R	80
S1	dodo	dodo	Spike20	Spiky	plosive	voiced	voiced_plosive	151	Agency FB	706.731	1799	1042.9	CVCV	dd	oo	voiced	voiced	4	4	7.52	2.43	1	3	4	0.471667	0.5925	1	1.89	0.285	0.205	F	R	80
S1	menu	m°ny	Curve7	Curvy	sonorant	voiced	sonorant	123	Gabriola	765.875	3784	711.526	CVCV	mn	°y	voiced	voiced	4	4	9.87	12.03	2	9	8	12.1547	21.7408	244.7	135.14	1.39	5.845	F	R	80
S1	lama	lama	Curve15	Curvy	sonorant	voiced	sonorant	109	Gabriola	1194.82	2781	908.444	CVCV	lm	aa	voiced	voiced	4	4	1.23	0.47	2	19	14	9.14355	2.18533	263.15	25.81	0.03	0.2	F	R	80
S1	matou	matu	Spike1	Spiky	mixed	mixed	mixed	166	Gabriola	792.392	3281	893.405	CVCV	mt	au	voiced	voiceless	5	4	1.04	3.18	3	15	4	6.8286	1.4525	265.03	3.11	0.35	1.25	F	R	80
S1	puma	pyma	Spike3	Spiky	mixed	mixed	mixed	130	Agency FB	832.646	2708	969.705	CVCV	pm	ya	voiceless	voiced	4	4	0.42	1.89	4	7	7	0.08	0.504286	0.24	1.55	0.03	0.14	F	R	80
S1	poule	pul	Spike11	Spiky	mixed	mixed	mixed	9	Gabriola	630.263	3491	709.107	CVC	pl	u	voiceless	voiced	5	3	23.5	16.69	4	29	19	70.2933	10.8641	7078.55	101.62	0.68	1.49	F	R	80
S1	coupe	kup	Curve7	Curvy	plosive	voiceless	voiceless_plosive	244	Gabriola	707.597	2428	735.799	CVC	kp	u	voiceless	voiceless	5	3	29.16	33.58	1	29	19	12.0756	39.7157	389.49	641.55	0.87	5.3	F	R	80
S1	bile	bil	Curve15	Curvy	mixed	voiced	mixed	37	Agency FB	924.395	2228	711.301	CVC	bl	i	voiced	voiced	4	3	2.59	4.66	4	42	23	122.715	7.84226	13222.9	83.58	0.6	0.47	F	R	80
S1	tenu	t°ny	Spike2	Spiky	mixed	mixed	mixed	168	Gabriola	869.456	1471	1422.15	CVCV	tn	°y	voiceless	voiced	4	4	27.1	54.12	3	8	7	15.7008	21.3093	244.7	135.14	0.9	10.305	F	R	80
S1	tabou	tabu	Spike2	Spiky	plosive	mixed	mixed	219	Gabriola	944.13	3519	1519.64	CVCV	tb	au	voiceless	voiced	5	4	0.54	1.69	1	5	4	11.8317	0.361667	111.44	1.42	0.385	0.135	F	R	80
S1	tipi	tipi	Spike17	Spiky	plosive	voiceless	voiceless_plosive	52	Gabriola	742.939	1014	957.137	CVCV	tp	ii	voiceless	voiceless	4	4	0.32	0	1	12	6	10.355	2.92429	280.62	9.19	0.17	0.74	F	R	80
S1	banni	bani	Spike17	Spiky	mixed	voiced	mixed	165	Gabriola	893.405	1691	674.242	CVCV	bn	ai	voiced	voiced	5	4	0.27	0.2	4	17	6	1.01056	0.211	10.9	0.61	0.06	0.17	F	R	80
S1	idole	idOl	Spike20	Spiky	mixed	voiced	mixed	173	Gabriola	773.482	1121	826.193	VCVC	dl	iO	voiced	voiced	5	4	4.77	6.35	3	5	4	0.588571	1.42	1.36	3.72	0.46	0.98	F	R	80
S1	bec	bEk	Spike10	Spiky	plosive	mixed	mixed	15	Gabriola	951.594	3021	824.5	CVC	bk	E	voiced	voiceless	3	3	6.74	23.31	1	30	15	12.153	12.5812	284.08	72.3	0.58	1.15	F	R	80
S1	mulot	mylo	Spike8	Spiky	sonorant	voiced	sonorant	35	Agency FB	697.587	1619	825.163	CVCV	ml	yo	voiced	voiced	5	4	0.04	0.88	2	13	6	1.66947	2.00667	9.24	6.76	0.34	1.22	F	R	80
S1	midi	midi	Curve19	Curvy	mixed	voiced	mixed	195	Gabriola	626.31	3744	832.611	CVCV	md	ii	voiced	voiced	4	4	35.15	68.11	3	8	4	1.87952	0.486667	17.59	1.01	0.33	0.475	F	R	80
S1	daube	dob	Spike8	Spiky	plosive	voiced	voiced_plosive	216	Agency FB	1780.19	1017	1711.73	CVC	db	o	voiced	voiced	5	3	0.98	0.54	1	9	6	8.418	8.25429	100.34	55.81	0.13	0.14	F	R	80
S1	nette	nEt	Curve13	Curvy	mixed	mixed	mixed	38	Gabriola	690.932	1178	924.395	CVC	nt	E	voiced	voiceless	5	3	3.91	14.86	3	30	9	56.3715	217.519	1902.27	2320.68	0.79	4.05	F	R	80
S1	goulu	guly	Spike1	Spiky	mixed	voiced	mixed	177	Agency FB	1039.79	2309	852.704	CVCV	gl	uy	voiced	voiced	5	4	0.02	0.34	4	8	7	5.06281	18.19	151.04	174.19	0.1	0.405	F	R	80
S1	loti	loti	Curve1	Curvy	mixed	mixed	mixed	246	Agency FB	1422.39	2758	779.402	CVCV	lt	oi	voiced	voiceless	4	4	0.09	0.34	4	9	8	0.640323	6.414	6.75	44.46	0.16	0.405	F	R	80
S1	minou	minu	Spike1	Spiky	sonorant	voiced	sonorant	62	Agency FB	618.51	3349	865.416	CVCV	mn	iu	voiced	voiced	5	4	6.46	1.55	2	11	4	2.52593	0.675	36.84	1.35	0.18	0.675	F	R	80
S1	ligue	lig	Spike8	Spiky	mixed	voiced	mixed	59	Agency FB	653.923	3056	848.126	CVC	lg	i	voiced	voiced	5	3	2.74	1.42	3	29	17	7.56071	6.38944	176.1	101.01	0.29	0.205	F	R	80
S1	patte	pat	Curve13	Curvy	mixed	voiceless	voiceless_plosive	49	Agency FB	820.227	3805	911.156	CVC	pt	a	voiceless	voiceless	5	3	6.45	21.28	4	55	17	113.335	6.2515	18188.2	63.85	0.495	0.34	F	R	80
S1	duper	dype	Spike11	Spiky	plosive	mixed	mixed	193	Agency FB	724.893	3892	625.465	CVCV	dp	ye	voiced	voiceless	5	4	1.96	1.35	1	9	10	1.64321	2.95	20.59	24.05	0.08	0.34	F	R	80
S1	bague	bag	Curve18	Curvy	plosive	voiced	voiced_plosive	120	Agency FB	663.352	3712	926.275	CVC	bg	a	voiced	voiced	5	3	26.14	16.08	1	30	13	6.79363	5.5715	77.32	41.08	0.61	0.41	F	R	80
S1	peler	p°le	Spike3	Spiky	mixed	mixed	mixed	147	Gabriola	680.974	2941	746.533	CVCV	pl	°e	voiceless	voiced	5	4	0.44	1.22	4	7	8	0.863214	2.36556	5.2	13.72	0.245	0.95	F	R	80
S1	item	itEm	Curve4	Curvy	mixed	mixed	mixed	125	Gabriola	979.951	3905	1066.28	VCVC	tm	iE	voiceless	voiced	4	4	0.03	0	3	3	3	3.842	0.926667	15.49	2.64	1.83	0.07	F	R	80
S1	anime	anim	Curve13	Curvy	sonorant	voiced	sonorant	224	Gabriola	1233.51	3332	739.145	VCVC	nm	ai	voiced	voiced	5	4	1.82	5.47	2	16	9	1.88676	29.7242	43.62	257.57	0.31	3.48	F	R	80
S1	nonne	nOn	Curve7	Curvy	sonorant	voiced	sonorant	29	Gabriola	865.652	2938	822.601	CVC	nn	O	voiced	voiced	5	3	5.46	1.69	2	14	9	33.7526	40.0692	578.93	294.53	3.4	2.77	F	R	80
S1	idem	idEm	Spike20	Spiky	mixed	voiced	mixed	20	Gabriola	709.745	1462	755.94	VCVC	dm	iE	voiced	voiced	4	4	1.86	2.64	4	3	3	0.276	0.525	1.25	1.49	0.03	0.305	F	R	80
S1	demi	d°mi	Curve7	Curvy	mixed	voiced	mixed	220	Gabriola	648.488	3685	944.13	CVCV	dm	°i	voiced	voiced	4	4	25.18	19.12	3	5	3	35.7457	5.892	425.85	24.05	0.465	1.49	F	R	80
S1	mater	mate	Curve18	Curvy	mixed	mixed	mixed	143	Agency FB	703.014	2431	848.713	CVCV	mt	ae	voiced	voiceless	5	4	5.91	6.22	3	35	18	4.40364	0.95619	265.03	6.28	0.26	0.2	F	R	80
S1	gober	gobe	Curve13	Curvy	plosive	voiced	voiced_plosive	225	Gabriola	661.953	2712	1233.51	CVCV	gb	oe	voiced	voiced	5	4	2.5	2.09	1	10	10	0.141818	0.224	1.93	0.74	0.01	0.035	F	R	80
S1	laine	lEn	Curve13	Curvy	sonorant	voiced	sonorant	180	Gabriola	628.411	2675	881.24	CVC	ln	E	voiced	voiced	5	3	6.27	34.86	2	33	18	11.9206	6.2004	479.63	49.39	0.925	1.42	F	R	80
S1	lune	lyn	Curve5	Curvy	sonorant	voiced	sonorant	70	Agency FB	616.629	3336	797.553	CVC	ln	y	voiced	voiced	4	3	58.29	63.24	2	14	15	180.045	453.511	7907.85	9587.97	1.03	0.47	F	R	80
S1	caler	kale	Spike1	Spiky	mixed	mixed	mixed	86	Agency FB	675.506	2781	684.329	CVCV	kl	ae	voiceless	voiced	5	4	0.77	2.5	4	49	19	14.993	1.69227	1414.85	14.66	0.13	0.44	F	R	80
S1	tamis	tami	Spike17	Spiky	mixed	mixed	mixed	40	Gabriola	834.269	2293	737.272	CVCV	tm	ai	voiceless	voiced	5	4	0.53	1.82	4	12	9	19.9484	17.2593	360.9	143.45	0.16	0.47	F	R	80
S1	duc	dyk	Curve18	Curvy	plosive	mixed	mixed	256	Agency FB	787.265	3151	774.2	CVC	dk	y	voiced	voiceless	3	3	7.66	14.8	1	18	13	99.3277	347.745	4394.7	6882.16	0.8	2.09	F	R	80
S1	petit	p°ti	Curve15	Curvy	plosive	voiceless	voiceless_plosive	251	Gabriola	669.787	2583	779.933	CVCV	pt	°i	voiceless	voiceless	5	4	573.72	653.78	1	6	4	33.1913	135	355.66	491.82	0.05	36.42	F	R	80
S1	nulle	nyl	Spike1	Spiky	sonorant	voiced	sonorant	98	Agency FB	715.012	1464	861.764	CVC	nl	y	voiced	voiced	5	3	6.68	8.45	2	12	3	3.73742	2.176	17.39	6.62	1.42	0.61	F	R	80
S1	mule	myl	Spike20	Spiky	sonorant	voiced	sonorant	142	Gabriola	848.713	1930	788.246	CVC	ml	y	voiced	voiced	4	3	7.29	4.26	2	27	20	11.925	2.5437	453.95	11.01	0.49	0.88	F	R	80
S1	piler	pile	Curve4	Curvy	mixed	mixed	mixed	72	Gabriola	662.879	1263	907.035	CVCV	pl	ie	voiceless	voiced	5	4	0.35	0.27	3	26	15	1.96396	3.88789	25.86	21.76	0.14	1.15	F	R	80
S1	battu	baty	Spike2	Spiky	plosive	mixed	mixed	116	Gabriola	816.23	3718	1345.23	CVCV	bt	ay	voiced	voiceless	5	4	24.13	17.36	1	11	6	5.08897	2.74846	106.55	7.43	0.46	2.36	F	R	80
S1	imite	imit	Spike17	Spiky	mixed	mixed	mixed	66	Gabriola	978.311	3670	753.861	VCVC	mt	ii	voiced	voiceless	5	4	3.85	3.92	4	10	9	1.50703	3.67	19.09	21.76	0.2	0.74	F	R	80
S1	paume	pom	Curve18	Curvy	mixed	mixed	mixed	18	Agency FB	628.843	2445	647.009	CVC	pm	o	voiceless	voiced	5	3	2.18	22.57	3	19	13	5.22507	4.05211	83.83	33.38	0.29	1.55	F	R	80
S1	dune	dyn	Curve5	Curvy	mixed	voiced	mixed	239	Agency FB	779.938	1626	770.828	CVC	dn	y	voiced	voiced	4	3	1.55	3.45	3	15	13	196.662	475.486	7907.85	9587.97	1.315	2.97	F	R	80
S1	mille	mil	Curve7	Curvy	sonorant	voiced	sonorant	188	Agency FB	1257.39	2595	1257.9	CVC	ml	i	voiced	voiced	5	3	55.43	142.09	2	33	17	131.711	43.1974	13222.9	417.03	0.905	0.61	F	R	80
S1	balai	balE	Curve7	Curvy	mixed	voiced	mixed	95	Agency FB	528.26	2456	717.749	CVCV	bl	aE	voiced	voiced	5	4	8.24	11.96	3	35	4	5.89187	1.798	132.04	5.74	0.06	0.2	F	R	80
S1	tague	tag	Curve1	Curvy	plosive	mixed	mixed	85	Agency FB	684.329	2323	799.976	CVC	tg	a	voiceless	voiced	5	3	0.06	0	1	25	7	23.7867	9.10364	1265.97	41.08	0.485	0.88	F	R	80
S1	moulu	muly	Spike1	Spiky	sonorant	voiced	sonorant	74	Gabriola	816.978	3291	844.59	CVCV	ml	uy	voiced	voiced	5	4	0.08	0.68	2	14	11	3.15207	10.6361	151.04	174.19	0.045	0.305	F	R	80
S1	laide	lEd	Spike1	Spiky	mixed	voiced	mixed	227	Gabriola	1082.67	2241	886.918	CVC	ld	E	voiced	voiced	5	3	6.23	9.73	4	27	12	14.0221	10.2411	479.63	52.3	0.36	3.345	F	R	80
S1	lame	lam	Curve4	Curvy	sonorant	voiced	sonorant	110	Agency FB	665.944	3271	1194.82	CVC	lm	a	voiced	voiced	4	3	11.05	25.81	2	33	22	175.967	12.6286	14946.5	129.53	0.35	1.28	F	R	80
S10	nul	nyl	Spike2	Spiky	sonorant	voiced	sonorant	123	Agency FB	470.047	1093	549.599	CVC	nl	y	voiced	voiced	3	3	3.88	4.86	2	12	7	3.73742	17.9738	17.39	64.46	1.42	1.82	F	R	75
S10	banni	bani	Spike17	Spiky	mixed	voiced	mixed	109	Gabriola	799.104	3890	734.756	CVCV	bn	ai	voiced	voiced	5	4	0.27	0.2	4	17	6	1.01056	0.211	10.9	0.61	0.06	0.17	F	R	75
S10	nomme	nOm	Spike20	Spiky	sonorant	voiced	sonorant	138	Agency FB	784.372	1399	615.938	CVC	nm	O	voiced	voiced	5	3	9.41	9.53	2	17	14	90.9975	241.213	2326.08	3429.32	1.68	2.665	F	R	75
S10	coupe	kup	Spike8	Spiky	plosive	voiceless	voiceless_plosive	168	Agency FB	543.167	3815	523.508	CVC	kp	u	voiceless	voiceless	5	3	29.16	33.58	1	29	19	12.0756	39.7157	389.49	641.55	0.87	5.3	F	R	75
S10	mule	myl	Spike3	Spiky	sonorant	voiced	sonorant	209	Agency FB	528.153	2697	568.806	CVC	ml	y	voiced	voiced	4	3	7.29	4.26	2	27	20	11.925	2.5437	453.95	11.01	0.49	0.88	F	R	75
S10	lutte	lyt	Curve18	Curvy	mixed	mixed	mixed	94	Agency FB	646.337	2614	630.609	CVC	lt	y	voiced	voiceless	5	3	22	37.36	3	30	12	5.03322	2.99267	87.91	20.81	0.39	1.22	F	R	75
S10	minou	minu	Spike8	Spiky	sonorant	voiced	sonorant	245	Agency FB	630.53	1206	496.007	CVCV	mn	iu	voiced	voiced	5	4	6.46	1.55	2	11	4	2.52593	0.675	36.84	1.35	0.18	0.675	F	R	75
S10	nulle	nyl	Curve15	Curvy	sonorant	voiced	sonorant	16	Agency FB	572.758	2848	572.456	CVC	nl	y	voiced	voiced	5	3	6.68	8.45	2	12	3	3.73742	2.176	17.39	6.62	1.42	0.61	F	R	75
S10	bidet	bidE	Curve1	Curvy	plosive	voiced	voiced_plosive	105	Agency FB	516.758	3830	628.423	CVCV	bd	iE	voiced	voiced	5	4	0.69	2.97	1	18	3	2.645	3.01667	42.4	8.38	0.015	0.47	F	R	75
S10	molle	mOl	Curve15	Curvy	sonorant	voiced	sonorant	215	Gabriola	580.916	3314	641.896	CVC	ml	O	voiced	voiced	5	3	3.92	22.7	2	26	16	24.5376	13.6673	453.95	142.09	1.85	4.63	F	R	75
S10	tamis	tami	Spike3	Spiky	mixed	mixed	mixed	63	Gabriola	690.513	2395	651.438	CVCV	tm	ai	voiceless	voiced	5	4	0.53	1.82	4	12	9	19.9484	17.2593	360.9	143.45	0.16	0.47	F	R	75
S10	caler	kale	Spike10	Spiky	mixed	mixed	mixed	62	Gabriola	651.438	3520	1466.41	CVCV	kl	ae	voiceless	voiced	5	4	0.77	2.5	4	49	19	14.993	1.69227	1414.85	14.66	0.13	0.44	F	R	75
S10	otite	otit	Curve19	Curvy	plosive	voiceless	voiceless_plosive	148	Gabriola	635.508	1462	730.373	VCVC	tt	oi	voiceless	voiceless	5	4	0.84	0.47	1	4	1	0.143636	0.34	0.47	0.34	0.06	0.34	F	R	75
S10	puni	pyni	Curve13	Curvy	mixed	mixed	mixed	144	Agency FB	569.134	2930	545.442	CVCV	pn	yi	voiceless	voiced	4	4	1	1.49	3	10	8	1.42735	2.42692	13.82	8.45	0.38	1.69	F	R	75
S10	petit	p°ti	Spike10	Spiky	plosive	voiceless	voiceless_plosive	142	Gabriola	583.194	3906	702.109	CVCV	pt	°i	voiceless	voiceless	5	4	573.72	653.78	1	6	4	33.1913	135	355.66	491.82	0.05	36.42	F	R	75
S10	daube	dob	Curve19	Curvy	plosive	voiced	voiced_plosive	241	Agency FB	740.863	1240	755.041	CVC	db	o	voiced	voiced	5	3	0.98	0.54	1	9	6	8.418	8.25429	100.34	55.81	0.13	0.14	F	R	75
S10	menu	m°ny	Spike8	Spiky	sonorant	voiced	sonorant	92	Agency FB	776.248	1207	599.073	CVCV	mn	°y	voiced	voiced	4	4	9.87	12.03	2	9	8	12.1547	21.7408	244.7	135.14	1.39	5.845	F	R	75
S10	coter	kote	Spike8	Spiky	plosive	voiceless	voiceless_plosive	202	Agency FB	470.14	1637	489.678	CVCV	kt	oe	voiceless	voiceless	5	4	0.02	0.2	1	37	15	3.58367	35.1728	88.02	497.43	0.175	1.725	F	R	75
S10	idole	idOl	Curve7	Curvy	mixed	voiced	mixed	33	Gabriola	516.043	3734	625.036	VCVC	dl	iO	voiced	voiced	5	4	4.77	6.35	3	5	4	0.588571	1.42	1.36	3.72	0.46	0.98	F	R	75
S10	lame	lam	Spike20	Spiky	sonorant	voiced	sonorant	102	Gabriola	639.626	1036	575.123	CVC	lm	a	voiced	voiced	4	3	11.05	25.81	2	33	22	175.967	12.6286	14946.5	129.53	0.35	1.28	F	R	75
S10	mille	mil	Curve7	Curvy	sonorant	voiced	sonorant	156	Gabriola	739.3	1843	545.507	CVC	ml	i	voiced	voiced	5	3	55.43	142.09	2	33	17	131.711	43.1974	13222.9	417.03	0.905	0.61	F	R	75
S10	aneth	anEt	Curve4	Curvy	mixed	mixed	mixed	39	Agency FB	676.543	1644	604.741	VCVC	nt	aE	voiced	voiceless	5	4	0.07	0.61	4	12	0	16.5126	0	456.59	0	0.675	0	F	R	75
S10	mater	mate	Curve1	Curvy	mixed	mixed	mixed	249	Gabriola	562.827	1881	839.142	CVCV	mt	ae	voiced	voiceless	5	4	5.91	6.22	3	35	18	4.40364	0.95619	265.03	6.28	0.26	0.2	F	R	75
S10	manne	man	Spike3	Spiky	sonorant	voiced	sonorant	36	Agency FB	491.24	2651	478.841	CVC	mn	a	voiced	voiced	5	3	0.52	1.22	2	31	12	25.9367	5.75625	2346.9	31.96	0.44	0.91	F	R	75
S10	poney	ponE	Curve4	Curvy	mixed	mixed	mixed	244	Agency FB	496.007	3762	645.697	CVCV	pn	oE	voiceless	voiced	5	4	3.7	0.47	4	17	1	13.7481	0.54	415.87	0.54	0.04	0.54	F	R	75
S10	battu	baty	Curve15	Curvy	plosive	mixed	mixed	207	Agency FB	558.68	1995	637.652	CVCV	bt	ay	voiced	voiceless	5	4	24.13	17.36	1	11	6	5.08897	2.74846	106.55	7.43	0.46	2.36	F	R	75
S10	laine	lEn	Spike11	Spiky	sonorant	voiced	sonorant	189	Gabriola	603.618	1454	779.161	CVC	ln	E	voiced	voiced	5	3	6.27	34.86	2	33	18	11.9206	6.2004	479.63	49.39	0.925	1.42	F	R	75
S10	pub	p9b	Spike20	Spiky	plosive	mixed	mixed	158	Gabriola	538.039	3344	531.681	CVC	pb	9	voiceless	voiced	3	3	21.39	3.99	1	5	10	23.2567	39.425	133.3	349.32	0.39	3.075	F	R	75
S10	dodu	dody	Spike8	Spiky	plosive	voiced	voiced_plosive	164	Agency FB	586.369	3261	727.993	CVCV	dd	oy	voiced	voiced	4	4	0.34	1.89	1	1	3	3.765	1.55333	7.52	2.43	3.765	1.42	F	R	75
S10	culot	kylo	Spike1	Spiky	mixed	mixed	mixed	153	Agency FB	582.6	2960	594.957	CVCV	kl	yo	voiceless	voiced	5	4	9.24	6.76	4	15	6	1.24857	1.475	17.35	4.19	0.115	1.215	F	R	75
S10	audit	odit	Curve15	Curvy	plosive	mixed	mixed	221	Gabriola	479.341	1467	741.531	VCVC	dt	oi	voiced	voiceless	5	4	0.47	0.14	1	8	4	25.2579	1.86833	311.69	7.43	0.895	1.08	F	R	75
S10	moule	mul	Curve18	Curvy	sonorant	voiced	sonorant	230	Agency FB	562.098	3250	578.376	CVC	ml	u	voiced	voiced	5	3	3.56	3.99	2	31	25	9.07941	7.43316	453.95	101.62	0.37	0.645	F	R	75
S10	ligue	lig	Curve15	Curvy	mixed	voiced	mixed	208	Agency FB	568.806	3247	558.68	CVC	lg	i	voiced	voiced	5	3	2.74	1.42	3	29	17	7.56071	6.38944	176.1	101.01	0.29	0.205	F	R	75
S10	gamma	gama	Curve13	Curvy	mixed	voiced	mixed	140	Gabriola	1389.09	3639	606.811	CVCV	gm	aa	voiced	voiced	5	4	1.94	1.01	3	21	4	2.91395	1.5525	55.94	5.74	0.17	0.235	F	R	75
S10	duper	dype	Spike20	Spiky	plosive	mixed	mixed	200	Gabriola	605.241	3210	494.861	CVCV	dp	ye	voiced	voiceless	5	4	1.96	1.35	1	9	10	1.64321	2.95	20.59	24.05	0.08	0.34	F	R	75
S10	lac	lak	Curve18	Curvy	mixed	mixed	mixed	201	Gabriola	489.678	2150	605.241	CVC	lk	a	voiced	voiceless	3	3	31.16	32.84	4	34	21	143.457	968.892	14946.5	23633.9	0.31	0.95	F	R	75
S10	polo	polo	Curve5	Curvy	mixed	mixed	mixed	75	Agency FB	900.71	3991	495.094	CVCV	pl	oo	voiceless	voiced	4	4	1.46	1.96	3	18	11	0.930222	1.84615	6.04	9.53	0.32	0.34	F	R	75
S10	bonne	bOn	Curve7	Curvy	mixed	voiced	mixed	15	Agency FB	572.456	1769	827.415	CVC	bn	O	voiced	voiced	5	3	578.93	294.53	3	20	15	12.218	14.089	401.06	149.26	1.27	2.2	F	R	75
S10	peine	pEn	Curve4	Curvy	mixed	mixed	mixed	30	Agency FB	472.218	1160	747.028	CVC	pn	E	voiceless	voiced	5	3	193.42	388.24	4	38	18	13.5091	11.1778	879.31	139.19	0.925	2.36	F	R	75
S10	lobe	lOb	Spike2	Spiky	mixed	voiced	mixed	181	Agency FB	861.625	1465	640.601	CVC	lb	O	voiced	voiced	4	3	2.84	1.35	4	23	14	3.71114	9.91933	72.72	111.96	0.41	0.74	F	R	75
S10	digue	dig	Spike10	Spiky	plosive	voiced	voiced_plosive	57	Gabriola	462.099	2853	799.087	CVC	dg	i	voiced	voiced	5	3	1.02	7.97	1	26	13	76.183	3.30687	2146.01	27.3	0.95	1.22	F	R	75
S10	balai	balE	Curve1	Curvy	mixed	voiced	mixed	43	Gabriola	506.881	1361	516.417	CVCV	bl	aE	voiced	voiced	5	4	8.24	11.96	3	35	4	5.89187	1.798	132.04	5.74	0.06	0.2	F	R	75
S10	mini	mini	Curve15	Curvy	sonorant	voiced	sonorant	219	Agency FB	560.457	3543	537.456	CVCV	mn	ii	voiced	voiced	4	4	1.69	0.14	2	16	12	9.35317	17.2865	292.55	149.26	0.37	0.68	F	R	75
S10	nette	nEt	Curve4	Curvy	mixed	mixed	mixed	99	Gabriola	564.341	2171	597.206	CVC	nt	E	voiced	voiceless	5	3	3.91	14.86	3	30	9	56.3715	217.519	1902.27	2320.68	0.79	4.05	F	R	75
S10	gomma	goma	Spike10	Spiky	mixed	voiced	mixed	134	Agency FB	618.625	2677	528.923	CVCV	gm	oa	voiced	voiced	5	4	0	0.2	4	14	6	0.759286	1.79	12.58	9.26	0.015	0.61	F	R	75
S10	tipi	tipi	Spike17	Spiky	plosive	voiceless	voiceless_plosive	9	Agency FB	1098.8	2270	687.724	CVCV	tp	ii	voiceless	voiceless	4	4	0.32	0	1	12	6	10.355	2.92429	280.62	9.19	0.17	0.74	F	R	75
S10	duc	dyk	Curve18	Curvy	plosive	mixed	mixed	146	Gabriola	714.595	3351	592.274	CVC	dk	y	voiced	voiceless	3	3	7.66	14.8	1	18	13	99.3277	347.745	4394.7	6882.16	0.8	2.09	F	R	75
S10	piler	pile	Spike3	Spiky	mixed	mixed	mixed	212	Gabriola	523.816	3895	672.822	CVCV	pl	ie	voiceless	voiced	5	4	0.35	0.27	3	26	15	1.96396	3.88789	25.86	21.76	0.14	1.15	F	R	75
S10	nappe	nap	Spike8	Spiky	mixed	mixed	mixed	217	Agency FB	589.771	1003	546.33	CVC	np	a	voiced	voiceless	5	3	3.01	18.18	3	26	9	1.23233	0.934545	19.48	7.5	0.22	0.2	F	R	75
S10	amibe	amib	Curve7	Curvy	mixed	voiced	mixed	106	Agency FB	614.511	2251	516.758	VCVC	mb	ai	voiced	voiced	5	4	0.27	0.14	3	4	3	73.9882	14.5275	360.9	54.32	18.79	1.895	F	R	75
S10	gouda	guda	Spike17	Spiky	plosive	voiced	voiced_plosive	155	Agency FB	545.507	2211	550.402	CVCV	gd	ua	voiced	voiced	5	4	0.03	0.07	1	7	3	0.242727	0.226667	1.23	0.61	0.06	0.07	F	R	75
S10	utile	ytil	Spike20	Spiky	mixed	mixed	mixed	161	Agency FB	661.954	2121	785.556	VCVC	tl	yi	voiceless	voiced	5	4	36.47	23.99	4	6	4	3.28545	3.6325	31.08	8.72	0.18	2.7	F	R	75
S10	picot	piko	Spike3	Spiky	plosive	voiceless	voiceless_plosive	177	Gabriola	544.114	3512	671.07	CVCV	pk	io	voiceless	voiceless	5	4	0.03	1.22	1	16	10	1.53898	0.579091	15.36	3.72	0.46	0.14	F	R	75
S10	imite	imit	Curve15	Curvy	mixed	mixed	mixed	133	Agency FB	528.923	3804	925.93	VCVC	mt	ii	voiced	voiceless	5	4	3.85	3.92	4	10	9	1.50703	3.67	19.09	21.76	0.2	0.74	F	R	75
S10	minet	minE	Curve5	Curvy	sonorant	voiced	sonorant	69	Gabriola	530.931	3469	696.558	CVCV	mn	iE	voiced	voiced	5	4	2.22	2.23	2	20	8	2.10962	7.676	36.84	48.18	0.17	1.285	F	R	75
S10	nuque	nyk	Spike11	Spiky	mixed	mixed	mixed	238	Agency FB	563.434	2430	595.074	CVC	nk	y	voiced	voiceless	5	3	7.58	48.51	4	9	3	5.98029	0.8275	37.84	2.43	1.42	0.405	F	R	75
S10	mamie	mami	Curve19	Curvy	sonorant	voiced	sonorant	67	Gabriola	497.601	1559	755.768	CVCV	mm	ai	voiced	voiced	5	4	18.56	2.23	2	17	9	34.5218	8.28833	537.44	54.32	0.56	2.43	F	R	75
S10	laide	lEd	Curve13	Curvy	mixed	voiced	mixed	167	Gabriola	523.508	3022	661.157	CVC	ld	E	voiced	voiced	5	3	6.23	9.73	4	27	12	14.0221	10.2411	479.63	52.3	0.36	3.345	F	R	75
S10	naine	nEn	Spike11	Spiky	sonorant	voiced	sonorant	37	Agency FB	504.948	1405	491.24	CVC	nn	E	voiced	voiced	5	3	0.44	0.27	2	26	14	8.03404	7.68211	193.42	49.39	1.16	2.64	F	R	75
S10	lama	lama	Curve7	Curvy	sonorant	voiced	sonorant	220	Agency FB	741.531	2138	560.457	CVCV	lm	aa	voiced	voiced	4	4	1.23	0.47	2	19	14	9.14355	2.18533	263.15	25.81	0.03	0.2	F	R	75
S10	moulu	muly	Spike8	Spiky	sonorant	voiced	sonorant	87	Agency FB	584.848	3014	607.78	CVCV	ml	uy	voiced	voiced	5	4	0.08	0.68	2	14	11	3.15207	10.6361	151.04	174.19	0.045	0.305	F	R	75
S10	bec	bEk	Spike17	Spiky	plosive	mixed	mixed	24	Gabriola	508.169	2325	1008.43	CVC	bk	E	voiced	voiceless	3	3	6.74	23.31	1	30	15	12.153	12.5812	284.08	72.3	0.58	1.15	F	R	75
S10	manie	mani	Curve13	Curvy	sonorant	voiced	sonorant	88	Gabriola	559.831	3260	584.848	CVCV	mn	ai	voiced	voiced	5	4	5.42	13.18	2	22	19	5.54154	3.7619	254.92	31.96	0.16	1.01	F	R	75
S10	anime	anim	Curve13	Curvy	sonorant	voiced	sonorant	28	Gabriola	542.62	1702	850.75	VCVC	nm	ai	voiced	voiced	5	4	1.82	5.47	2	16	9	1.88676	29.7242	43.62	257.57	0.31	3.48	F	R	75
S10	mulot	mylo	Curve19	Curvy	sonorant	voiced	sonorant	172	Gabriola	742.832	1109	701.72	CVCV	ml	yo	voiced	voiced	5	4	0.04	0.88	2	13	6	1.66947	2.00667	9.24	6.76	0.34	1.22	F	R	75
S10	tique	tik	Spike2	Spiky	plosive	voiceless	voiceless_plosive	224	Gabriola	611.211	2883	662.731	CVC	tk	i	voiceless	voiceless	5	3	0.72	0.54	1	36	11	5.88586	2.13467	280.62	10.07	0.23	0.47	F	R	75
S10	mime	mim	Spike11	Spiky	sonorant	voiced	sonorant	74	Agency FB	495.094	2434	640.656	CVC	mm	i	voiced	voiced	4	3	5.11	0.88	2	29	21	20.7536	81.6247	907.69	1358.65	0.5	1.995	F	R	75
S10	atone	aton	Spike1	Spiky	mixed	mixed	mixed	96	Gabriola	633.046	2522	638.658	VCVC	tn	ao	voiceless	voiced	5	4	0.02	0.74	4	3	4	0.982	0.71	1.55	1.82	1.11	0.44	F	R	75
S10	limer	lime	Curve15	Curvy	sonorant	voiced	sonorant	149	Gabriola	583.8	3281	635.508	CVCV	lm	ie	voiced	voiced	5	4	0.5	0.74	2	18	13	1.03457	6.59533	41.96	84.46	0.015	0.54	F	R	75
S10	papi	papi	Spike1	Spiky	plosive	voiceless	voiceless_plosive	190	Gabriola	694.033	2360	603.618	CVCV	pp	ai	voiceless	voiceless	4	4	7.05	0	1	18	9	8.39809	11.208	259.01	77.16	0.14	2.735	F	R	75
S10	galop	galo	Curve7	Curvy	mixed	voiced	mixed	194	Gabriola	493.497	3955	618.539	CVCV	gl	ao	voiced	voiced	5	4	2.83	12.77	4	18	8	5.69373	1.03	116.05	4.12	0.29	0.41	F	R	75
S10	noter	note	Spike2	Spiky	mixed	mixed	mixed	76	Gabriola	560.368	3620	900.71	CVCV	nt	oe	voiced	voiceless	5	4	5.44	8.78	4	21	14	5.52682	7.87	250.51	39.32	0.16	2.64	F	R	75
S10	gober	gobe	Curve1	Curvy	plosive	voiced	voiced_plosive	81	Gabriola	610.366	1397	733.875	CVCV	gb	oe	voiced	voiced	5	4	2.5	2.09	1	10	10	0.141818	0.224	1.93	0.74	0.01	0.035	F	R	75
S10	atome	atom	Curve18	Curvy	mixed	mixed	mixed	166	Agency FB	661.157	2969	702.087	VCVC	tm	ao	voiceless	voiced	5	4	1.3	1.82	3	3	3	0.292	2.56667	1.12	4.66	0.02	2.3	F	R	75
S10	dune	dyn	Spike1	Spiky	mixed	voiced	mixed	154	Agency FB	550.402	2655	582.6	CVC	dn	y	voiced	voiced	4	3	1.55	3.45	3	15	13	196.662	475.486	7907.85	9587.97	1.315	2.97	F	R	75
S10	mimer	mime	Curve5	Curvy	sonorant	voiced	sonorant	20	Gabriola	619.841	2077	496.755	CVCV	mm	ie	voiced	voiced	5	4	0.11	1.96	2	14	11	0.528958	6.98	8.15	84.46	0.03	0.61	F	R	75
S10	autel	otEl	Spike1	Spiky	mixed	mixed	mixed	84	Agency FB	623.629	1481	619.145	VCVC	tl	oE	voiceless	voiced	5	4	7.62	13.31	3	14	1	4.71952	2.03	66.9	2.03	0.215	2.03	F	R	75
S10	lime	lim	Curve4	Curvy	sonorant	voiced	sonorant	56	Gabriola	799.087	1264	566.528	CVC	lm	i	voiced	voiced	4	3	1.48	2.91	2	34	23	5.94696	14.0987	176.1	257.57	0.27	0.88	F	R	75
S10	demi	d°mi	Spike3	Spiky	mixed	voiced	mixed	25	Gabriola	503.174	3678	508.169	CVCV	dm	°i	voiced	voiced	4	4	25.18	19.12	3	5	3	35.7457	5.892	425.85	24.05	0.465	1.49	F	R	75
S10	bague	bag	Spike2	Spiky	plosive	voiced	voiced_plosive	254	Gabriola	528.352	2955	704.613	CVC	bg	a	voiced	voiced	5	3	26.14	16.08	1	30	13	6.79363	5.5715	77.32	41.08	0.61	0.41	F	R	75
S10	tabou	tabu	Spike11	Spiky	plosive	mixed	mixed	222	Agency FB	565.708	3798	479.341	CVCV	tb	au	voiceless	voiced	5	4	0.54	1.69	1	5	4	11.8317	0.361667	111.44	1.42	0.385	0.135	F	R	75
S10	matou	matu	Spike10	Spiky	mixed	mixed	mixed	211	Gabriola	672.822	1992	715.766	CVCV	mt	au	voiced	voiceless	5	4	1.04	3.18	3	15	4	6.8286	1.4525	265.03	3.11	0.35	1.25	F	R	75
S10	connu	kony	Curve13	Curvy	mixed	mixed	mixed	17	Agency FB	523.37	1130	572.758	CVCV	kn	oy	voiceless	voiced	5	4	70.33	84.53	4	12	6	15.5695	6.398	415.87	17.77	0.23	5.235	F	R	75
S10	coma	koma	Curve5	Curvy	mixed	mixed	mixed	41	Gabriola	697.975	1404	600.862	CVCV	km	oa	voiceless	voiced	4	4	12.58	4.86	3	21	12	35.4998	0.4125	922.93	2.64	0.14	0.14	F	R	75
S10	godet	godE	Spike10	Spiky	plosive	voiced	voiced_plosive	150	Agency FB	548.886	3342	583.8	CVCV	gd	oE	voiced	voiced	5	4	0.29	4.32	1	12	8	0.0766667	0.7125	0.81	3.18	0.01	0.34	F	R	75
S10	poule	pul	Spike1	Spiky	mixed	mixed	mixed	48	Gabriola	535.321	3319	518.942	CVC	pl	u	voiceless	voiced	5	3	23.5	16.69	4	29	19	70.2933	10.8641	7078.55	101.62	0.68	1.49	F	R	75
S10	tenu	t°ny	Spike20	Spiky	mixed	mixed	mixed	34	Gabriola	467.073	3339	516.043	CVCV	tn	°y	voiceless	voiced	4	4	27.1	54.12	3	8	7	15.7008	21.3093	244.7	135.14	0.9	10.305	F	R	75
S10	coque	kOk	Curve19	Curvy	plosive	voiceless	voiceless_plosive	237	Gabriola	595.074	1671	730.543	CVC	kk	O	voiceless	voiceless	5	3	4.6	9.93	1	30	14	31.2399	2.36053	2326.08	11.82	0.44	1.62	F	R	75
S10	bile	bil	Spike2	Spiky	mixed	voiced	mixed	199	Agency FB	494.861	2643	549.156	CVC	bl	i	voiced	voiced	4	3	2.59	4.66	4	42	23	122.715	7.84226	13222.9	83.58	0.6	0.47	F	R	75
S10	patte	pat	Spike1	Spiky	mixed	voiceless	voiceless_plosive	175	Gabriola	558.601	2629	772.873	CVC	pt	a	voiceless	voiceless	5	3	6.45	21.28	4	55	17	113.335	6.2515	18188.2	63.85	0.495	0.34	F	R	75
S10	tague	tag	Curve4	Curvy	plosive	mixed	mixed	130	Agency FB	581.797	1091	642.012	CVC	tg	a	voiceless	voiced	5	3	0.06	0	1	25	7	23.7867	9.10364	1265.97	41.08	0.485	0.88	F	R	75
S10	mener	m°ne	Spike17	Spiky	sonorant	voiced	sonorant	35	Gabriola	478.841	2280	467.073	CVCV	mn	°e	voiced	voiced	5	4	22.45	29.53	2	11	6	14.8321	7.64714	304.03	21.49	0.58	2.03	F	R	75
S10	dodo	dodo	Spike17	Spiky	plosive	voiced	voiced_plosive	145	Gabriola	592.274	2283	569.134	CVCV	dd	oo	voiced	voiced	4	4	7.52	2.43	1	3	4	0.471667	0.5925	1	1.89	0.285	0.205	F	R	75
S10	muni	myni	Curve19	Curvy	sonorant	voiced	sonorant	125	Gabriola	522.225	3426	510.506	CVCV	mn	yi	voiced	voiced	4	4	1.14	6.62	2	9	9	1.4725	1.41	10.09	3.99	0.585	1.01	F	R	75
S10	laque	lak	Curve18	Curvy	mixed	mixed	mixed	27	Gabriola	850.75	1175	917.614	CVC	lk	a	voiced	voiceless	5	3	0.79	2.09	3	34	15	143.457	3.51714	14946.5	26.01	0.31	0.81	F	R	75
S10	cadet	kadE	Spike17	Spiky	plosive	mixed	mixed	121	Agency FB	716.524	2192	652.777	CVCV	kd	aE	voiceless	voiced	5	4	2.54	1.49	1	19	3	3.4946	0.525	98.09	1.69	0.03	0.205	F	R	75
S10	peler	p°le	Curve4	Curvy	mixed	mixed	mixed	103	Gabriola	512.113	2177	639.626	CVCV	pl	°e	voiceless	voiced	5	4	0.44	1.22	4	7	8	0.863214	2.36556	5.2	13.72	0.245	0.95	F	R	75
S10	cabot	kabo	Curve1	Curvy	plosive	mixed	mixed	185	Agency FB	593.339	3059	627.682	CVCV	kb	ao	voiceless	voiced	5	4	1.45	0.68	1	25	13	3.72115	2.09133	98.09	7.23	0.2	0.95	F	R	75
S10	bader	bade	Curve7	Curvy	plosive	voiced	voiced_plosive	228	Gabriola	636.025	1422	894.874	CVCV	bd	ae	voiced	voiced	5	4	0.01	0.07	1	26	9	0.634196	1.19333	7.69	5.07	0.09	0.2	F	R	75
S10	donne	dOn	Curve4	Curvy	mixed	voiced	mixed	71	Agency FB	551.153	1792	664.071	CVC	dn	O	voiced	voiced	5	3	23.73	2.77	4	18	12	17.6087	39.6271	578.93	294.53	0.57	3.78	F	R	75
S10	lune	lyn	Curve19	Curvy	sonorant	voiced	sonorant	107	Agency FB	616.292	1973	614.511	CVC	ln	y	voiced	voiced	4	3	58.29	63.24	2	14	15	180.045	453.511	7907.85	9587.97	1.03	0.47	F	R	75
S10	midi	midi	Curve5	Curvy	mixed	voiced	mixed	19	Agency FB	496.755	3245	625.054	CVCV	md	ii	voiced	voiced	4	4	35.15	68.11	3	8	4	1.87952	0.486667	17.59	1.01	0.33	0.475	F	R	75
S10	puma	pyma	Spike3	Spiky	mixed	mixed	mixed	169	Gabriola	496.928	2874	543.167	CVCV	pm	ya	voiceless	voiced	4	4	0.42	1.89	4	7	7	0.08	0.504286	0.24	1.55	0.03	0.14	F	R	75
S10	paume	pom	Curve1	Curvy	mixed	mixed	mixed	139	Agency FB	606.811	2468	784.372	CVC	pm	o	voiceless	voiced	5	3	2.18	22.57	3	19	13	5.22507	4.05211	83.83	33.38	0.29	1.55	F	R	75
S10	idem	idEm	Curve1	Curvy	mixed	voiced	mixed	64	Agency FB	780.953	1293	690.513	VCVC	dm	iE	voiced	voiced	4	4	1.86	2.64	4	3	3	0.276	0.525	1.25	1.49	0.03	0.305	F	R	75
S10	item	itEm	Curve18	Curvy	mixed	mixed	mixed	126	Agency FB	698.672	1488	522.225	VCVC	tm	iE	voiceless	voiced	4	4	0.03	0	3	3	3	3.842	0.926667	15.49	2.64	1.83	0.07	F	R	75
S10	hamac	amak	Curve13	Curvy	mixed	mixed	mixed	68	Agency FB	696.558	3526	497.601	VCVC	mk	aa	voiced	voiceless	5	4	1.63	3.11	4	11	1	3.287	0.68	52.39	0.68	0.195	0.68	F	R	75
S10	biper	bipe	Curve13	Curvy	plosive	mixed	mixed	223	Gabriola	662.731	1186	565.708	CVCV	bp	ie	voiced	voiceless	5	4	0.96	0	1	17	9	0.70587	0.301111	19.96	1.15	0.03	0	F	R	75
S10	kilo	kilo	Spike3	Spiky	mixed	mixed	mixed	170	Gabriola	608.602	2942	496.928	CVCV	kl	io	voiceless	voiced	4	4	5.19	5.27	3	12	6	0.934167	3.41333	9.24	18.92	0.325	0.305	F	R	75
S10	gaine	gEn	Curve1	Curvy	mixed	voiced	mixed	198	Agency FB	549.156	2779	719.374	CVC	gn	E	voiced	voiced	5	3	1.16	3.11	3	28	20	9.26594	7.62083	212.82	49.39	1.02	2.265	F	R	75
S10	lino	lino	Spike11	Spiky	sonorant	voiced	sonorant	253	Agency FB	704.613	1453	685.529	CVCV	ln	io	voiced	voiced	4	4	0.38	1.55	2	11	9	0.2032	0.812222	1.13	6.01	0.03	0.07	F	R	75
S10	minot	mino	Curve5	Curvy	sonorant	voiced	sonorant	82	Agency FB	572.692	3756	610.366	CVCV	mn	io	voiced	voiced	5	4	0.58	1.08	2	22	5	1.56849	0.878	36.84	2.23	0.15	0.27	F	R	75
S11	bidet	bidE	Spike2	Spiky	plosive	voiced	voiced_plosive	83	Agency FB	617.188	1605	790.676	CVCV	bd	iE	voiced	voiced	5	4	0.69	2.97	1	18	3	2.645	3.01667	42.4	8.38	0.015	0.47	F	L	30
S11	bile	bil	Curve7	Curvy	mixed	voiced	mixed	77	Agency FB	651.809	2539	1174	CVC	bl	i	voiced	voiced	4	3	2.59	4.66	4	42	23	122.715	7.84226	13222.9	83.58	0.6	0.47	F	L	30
S11	nul	nyl	Curve18	Curvy	sonorant	voiced	sonorant	197	Gabriola	561.948	3758	606.182	CVC	nl	y	voiced	voiced	3	3	3.88	4.86	2	12	7	3.73742	17.9738	17.39	64.46	1.42	1.82	F	L	30
S11	gober	gobe	Curve15	Curvy	plosive	voiced	voiced_plosive	39	Gabriola	768.587	3375	1548.93	CVCV	gb	oe	voiced	voiced	5	4	2.5	2.09	1	10	10	0.141818	0.224	1.93	0.74	0.01	0.035	F	L	30
S11	gaine	gEn	Spike2	Spiky	mixed	voiced	mixed	234	Gabriola	639.549	1351	603.689	CVC	gn	E	voiced	voiced	5	3	1.16	3.11	3	28	20	9.26594	7.62083	212.82	49.39	1.02	2.265	F	L	30
S11	poney	ponE	Spike10	Spiky	mixed	mixed	mixed	256	Gabriola	951.636	1820	657.181	CVCV	pn	oE	voiceless	voiced	5	4	3.7	0.47	4	17	1	13.7481	0.54	415.87	0.54	0.04	0.54	F	L	30
S11	goule	gul	Spike2	Spiky	mixed	voiced	mixed	10	Gabriola	886.584	2846	823.505	CVC	gl	u	voiced	voiced	5	3	0.26	0.07	3	24	16	4.6914	9.36958	118.45	101.62	0.285	0.81	F	L	30
S11	mener	m°ne	Spike2	Spiky	sonorant	voiced	sonorant	212	Agency FB	566.399	2654	757.27	CVCV	mn	°e	voiced	voiced	5	4	22.45	29.53	2	11	6	14.8321	7.64714	304.03	21.49	0.58	2.03	F	L	30
S11	lama	lama	Spike11	Spiky	sonorant	voiced	sonorant	206	Gabriola	895.025	3587	913.347	CVCV	lm	aa	voiced	voiced	4	4	1.23	0.47	2	19	14	9.14355	2.18533	263.15	25.81	0.03	0.2	F	L	30
S11	otite	otit	Curve4	Curvy	plosive	voiceless	voiceless_plosive	101	Agency FB	1096.08	2926	837.629	VCVC	tt	oi	voiceless	voiceless	5	4	0.84	0.47	1	4	1	0.143636	0.34	0.47	0.34	0.06	0.34	F	L	30
S11	duper	dype	Spike3	Spiky	plosive	mixed	mixed	187	Gabriola	753.728	2389	699.303	CVCV	dp	ye	voiced	voiceless	5	4	1.96	1.35	1	9	10	1.64321	2.95	20.59	24.05	0.08	0.34	F	L	30
S11	cadet	kadE	Curve18	Curvy	plosive	mixed	mixed	148	Agency FB	950.681	3330	576.249	CVCV	kd	aE	voiceless	voiced	5	4	2.54	1.49	1	19	3	3.4946	0.525	98.09	1.69	0.03	0.205	F	L	30
S11	cabot	kabo	Curve5	Curvy	plosive	mixed	mixed	96	Gabriola	807.373	2667	700.818	CVCV	kb	ao	voiceless	voiced	5	4	1.45	0.68	1	25	13	3.72115	2.09133	98.09	7.23	0.2	0.95	F	L	30
S11	daube	dob	Curve13	Curvy	plosive	voiced	voiced_plosive	162	Gabriola	965.198	3632	604.841	CVC	db	o	voiced	voiced	5	3	0.98	0.54	1	9	6	8.418	8.25429	100.34	55.81	0.13	0.14	F	L	30
S11	connu	kony	Curve1	Curvy	mixed	mixed	mixed	29	Gabriola	683.751	1877	897.273	CVCV	kn	oy	voiceless	voiced	5	4	70.33	84.53	4	12	6	15.5695	6.398	415.87	17.77	0.23	5.235	F	L	30
S11	demi	d°mi	Spike3	Spiky	mixed	voiced	mixed	245	Gabriola	702.153	1176	577.662	CVCV	dm	°i	voiced	voiced	4	4	25.18	19.12	3	5	3	35.7457	5.892	425.85	24.05	0.465	1.49	F	L	30
S11	biper	bipe	Spike8	Spiky	plosive	mixed	mixed	208	Gabriola	1077.25	1102	658.035	CVCV	bp	ie	voiced	voiceless	5	4	0.96	0	1	17	9	0.70587	0.301111	19.96	1.15	0.03	0	F	L	30
S11	laide	lEd	Curve15	Curvy	mixed	voiced	mixed	23	Agency FB	544.486	3044	558.091	CVC	ld	E	voiced	voiced	5	3	6.23	9.73	4	27	12	14.0221	10.2411	479.63	52.3	0.36	3.345	F	L	30
S11	menu	m°ny	Spike11	Spiky	sonorant	voiced	sonorant	166	Gabriola	592.899	3743	1031.86	CVCV	mn	°y	voiced	voiced	4	4	9.87	12.03	2	9	8	12.1547	21.7408	244.7	135.14	1.39	5.845	F	L	30
S11	dodu	dody	Curve5	Curvy	plosive	voiced	voiced_plosive	214	Agency FB	905.865	3693	903.477	CVCV	dd	oy	voiced	voiced	4	4	0.34	1.89	1	1	3	3.765	1.55333	7.52	2.43	3.765	1.42	F	L	30
S11	canot	kano	Spike2	Spiky	mixed	mixed	mixed	220	Agency FB	1255.16	3361	586.771	CVCV	kn	ao	voiceless	voiced	5	4	3.31	7.16	3	31	11	2.78278	3.41929	98.09	28.65	0.135	0.95	F	L	30
S11	noter	note	Curve4	Curvy	mixed	mixed	mixed	85	Agency FB	514.7	3921	542.976	CVCV	nt	oe	voiced	voiceless	5	4	5.44	8.78	4	21	14	5.52682	7.87	250.51	39.32	0.16	2.64	F	L	30
S11	tabou	tabu	Spike8	Spiky	plosive	mixed	mixed	168	Gabriola	561.168	2289	678.072	CVCV	tb	au	voiceless	voiced	5	4	0.54	1.69	1	5	4	11.8317	0.361667	111.44	1.42	0.385	0.135	F	L	30
S11	lino	lino	Spike10	Spiky	sonorant	voiced	sonorant	12	Agency FB	1364.69	2029	807.594	CVCV	ln	io	voiced	voiced	4	4	0.38	1.55	2	11	9	0.2032	0.812222	1.13	6.01	0.03	0.07	F	L	30
S11	bonne	bOn	Spike17	Spiky	mixed	voiced	mixed	20	Agency FB	605.967	2030	696.821	CVC	bn	O	voiced	voiced	5	3	578.93	294.53	3	20	15	12.218	14.089	401.06	149.26	1.27	2.2	F	L	30
S11	donne	dOn	Curve4	Curvy	mixed	voiced	mixed	123	Agency FB	519.068	2537	685.986	CVC	dn	O	voiced	voiced	5	3	23.73	2.77	4	18	12	17.6087	39.6271	578.93	294.53	0.57	3.78	F	L	30
S11	moulu	muly	Spike1	Spiky	sonorant	voiced	sonorant	223	Agency FB	647.104	1653	1424.6	CVCV	ml	uy	voiced	voiced	5	4	0.08	0.68	2	14	11	3.15207	10.6361	151.04	174.19	0.045	0.305	F	L	30
S11	banni	bani	Spike2	Spiky	mixed	voiced	mixed	146	Gabriola	703.787	2999	582.706	CVCV	bn	ai	voiced	voiced	5	4	0.27	0.2	4	17	6	1.01056	0.211	10.9	0.61	0.06	0.17	F	L	30
S11	naine	nEn	Spike3	Spiky	sonorant	voiced	sonorant	63	Agency FB	588.963	3940	750.621	CVC	nn	E	voiced	voiced	5	3	0.44	0.27	2	26	14	8.03404	7.68211	193.42	49.39	1.16	2.64	F	L	30
S11	lime	lim	Curve15	Curvy	sonorant	voiced	sonorant	53	Gabriola	633.381	3023	600.195	CVC	lm	i	voiced	voiced	4	3	1.48	2.91	2	34	23	5.94696	14.0987	176.1	257.57	0.27	0.88	F	L	30
S11	lobe	lOb	Curve1	Curvy	mixed	voiced	mixed	205	Agency FB	913.347	3005	742.916	CVC	lb	O	voiced	voiced	4	3	2.84	1.35	4	23	14	3.71114	9.91933	72.72	111.96	0.41	0.74	F	L	30
S11	nette	nEt	Curve7	Curvy	mixed	mixed	mixed	51	Gabriola	601.82	2052	1177.38	CVC	nt	E	voiced	voiceless	5	3	3.91	14.86	3	30	9	56.3715	217.519	1902.27	2320.68	0.79	4.05	F	L	30
S11	mille	mil	Spike20	Spiky	sonorant	voiced	sonorant	84	Gabriola	542.976	2084	617.188	CVC	ml	i	voiced	voiced	5	3	55.43	142.09	2	33	17	131.711	43.1974	13222.9	417.03	0.905	0.61	F	L	30
S11	mini	mini	Spike1	Spiky	sonorant	voiced	sonorant	228	Gabriola	929.767	3903	562.754	CVCV	mn	ii	voiced	voiced	4	4	1.69	0.14	2	16	12	9.35317	17.2865	292.55	149.26	0.37	0.68	F	L	30
S11	mamie	mami	Spike1	Spiky	sonorant	voiced	sonorant	27	Gabriola	776.836	2282	553.035	CVCV	mm	ai	voiced	voiced	5	4	18.56	2.23	2	17	9	34.5218	8.28833	537.44	54.32	0.56	2.43	F	L	30
S11	petit	p°ti	Spike17	Spiky	plosive	voiceless	voiceless_plosive	254	Gabriola	574.034	3294	858.979	CVCV	pt	°i	voiceless	voiceless	5	4	573.72	653.78	1	6	4	33.1913	135	355.66	491.82	0.05	36.42	F	L	30
S11	puma	pyma	Curve18	Curvy	mixed	mixed	mixed	2	Gabriola	1253.75	2982	703.344	CVCV	pm	ya	voiceless	voiced	4	4	0.42	1.89	4	7	7	0.08	0.504286	0.24	1.55	0.03	0.14	F	L	30
S11	nonne	nOn	Spike10	Spiky	sonorant	voiced	sonorant	99	Agency FB	767.289	3774	800.493	CVC	nn	O	voiced	voiced	5	3	5.46	1.69	2	14	9	33.7526	40.0692	578.93	294.53	3.4	2.77	F	L	30
S11	tipi	tipi	Curve15	Curvy	plosive	voiceless	voiceless_plosive	191	Agency FB	788.066	1344	716.217	CVCV	tp	ii	voiceless	voiceless	4	4	0.32	0	1	12	6	10.355	2.92429	280.62	9.19	0.17	0.74	F	L	30
S11	godet	godE	Curve4	Curvy	plosive	voiced	voiced_plosive	115	Agency FB	667.186	2112	630.813	CVCV	gd	oE	voiced	voiced	5	4	0.29	4.32	1	12	8	0.0766667	0.7125	0.81	3.18	0.01	0.34	F	L	30
S11	atome	atom	Curve5	Curvy	mixed	mixed	mixed	230	Gabriola	1001.82	3936	690.165	VCVC	tm	ao	voiceless	voiced	5	4	1.3	1.82	3	3	3	0.292	2.56667	1.12	4.66	0.02	2.3	F	L	30
S11	minet	minE	Curve18	Curvy	sonorant	voiced	sonorant	11	Agency FB	807.594	3942	886.584	CVCV	mn	iE	voiced	voiced	5	4	2.22	2.23	2	20	8	2.10962	7.676	36.84	48.18	0.17	1.285	F	L	30
S11	tamis	tami	Spike17	Spiky	mixed	mixed	mixed	17	Gabriola	689.887	3207	825.493	CVCV	tm	ai	voiceless	voiced	5	4	0.53	1.82	4	12	9	19.9484	17.2593	360.9	143.45	0.16	0.47	F	L	30
S11	pub	p9b	Spike10	Spiky	plosive	mixed	mixed	182	Agency FB	642.284	3566	623.885	CVC	pb	9	voiceless	voiced	3	3	21.39	3.99	1	5	10	23.2567	39.425	133.3	349.32	0.39	3.075	F	L	30
S11	papi	papi	Spike17	Spiky	plosive	voiceless	voiceless_plosive	114	Gabriola	630.813	2987	706.327	CVCV	pp	ai	voiceless	voiceless	4	4	7.05	0	1	18	9	8.39809	11.208	259.01	77.16	0.14	2.735	F	L	30
S11	galop	galo	Curve19	Curvy	mixed	voiced	mixed	163	Gabriola	579.681	2313	965.198	CVCV	gl	ao	voiced	voiced	5	4	2.83	12.77	4	18	8	5.69373	1.03	116.05	4.12	0.29	0.41	F	L	30
S11	bague	bag	Curve1	Curvy	plosive	voiced	voiced_plosive	106	Gabriola	574.262	2573	845.155	CVC	bg	a	voiced	voiced	5	3	26.14	16.08	1	30	13	6.79363	5.5715	77.32	41.08	0.61	0.41	F	L	30
S11	mimer	mime	Spike20	Spiky	sonorant	voiced	sonorant	210	Agency FB	728.835	1415	800.306	CVCV	mm	ie	voiced	voiced	5	4	0.11	1.96	2	14	11	0.528958	6.98	8.15	84.46	0.03	0.61	F	L	30
S11	lune	lyn	Spike1	Spiky	sonorant	voiced	sonorant	52	Agency FB	600.195	3081	601.82	CVC	ln	y	voiced	voiced	4	3	58.29	63.24	2	14	15	180.045	453.511	7907.85	9587.97	1.03	0.47	F	L	30
S11	goulu	guly	Curve1	Curvy	mixed	voiced	mixed	211	Agency FB	757.27	1405	728.835	CVCV	gl	uy	voiced	voiced	5	4	0.02	0.34	4	8	7	5.06281	18.19	151.04	174.19	0.1	0.405	F	L	30
S11	gone	gon	Spike3	Spiky	mixed	voiced	mixed	44	Agency FB	591.577	2492	902.447	CVC	gn	o	voiced	voiced	4	3	1	0.14	4	13	12	5.6535	6.06286	71.66	34.39	0.33	0.44	F	L	30
S11	moule	mul	Spike20	Spiky	sonorant	voiced	sonorant	104	Agency FB	710.021	2051	872.905	CVC	ml	u	voiced	voiced	5	3	3.56	3.99	2	31	25	9.07941	7.43316	453.95	101.62	0.37	0.645	F	L	30
S11	tague	tag	Curve13	Curvy	plosive	mixed	mixed	68	Gabriola	736.081	3985	581.075	CVC	tg	a	voiceless	voiced	5	3	0.06	0	1	25	7	23.7867	9.10364	1265.97	41.08	0.485	0.88	F	L	30
S11	lubie	lybi	Curve18	Curvy	mixed	voiced	mixed	40	Agency FB	735.82	1881	768.587	CVCV	lb	yi	voiced	voiced	5	4	1.37	1.35	3	4	2	1.54231	1.35	10.22	1.42	0.83	1.35	F	L	30
S11	gouda	guda	Spike11	Spiky	plosive	voiced	voiced_plosive	21	Gabriola	750.342	3206	605.967	CVCV	gd	ua	voiced	voiced	5	4	0.03	0.07	1	7	3	0.242727	0.226667	1.23	0.61	0.06	0.07	F	L	30
S11	meute	m2t	Curve15	Curvy	mixed	mixed	mixed	19	Gabriola	696.821	1219	875.619	CVC	mt	2	voiced	voiceless	5	3	2.25	6.55	4	12	10	93.7131	2.82	4929.44	12.97	0.58	1.08	F	L	30
S11	coma	koma	Spike8	Spiky	mixed	mixed	mixed	8	Agency FB	678.445	1130	1025.94	CVCV	km	oa	voiceless	voiced	4	4	12.58	4.86	3	21	12	35.4998	0.4125	922.93	2.64	0.14	0.14	F	L	30
S11	culot	kylo	Curve4	Curvy	mixed	mixed	mixed	138	Agency FB	527.372	1969	770.252	CVCV	kl	yo	voiceless	voiced	5	4	9.24	6.76	4	15	6	1.24857	1.475	17.35	4.19	0.115	1.215	F	L	30
S11	anime	anim	Spike8	Spiky	sonorant	voiced	sonorant	3	Gabriola	629.449	3569	1253.75	VCVC	nm	ai	voiced	voiced	5	4	1.82	5.47	2	16	9	1.88676	29.7242	43.62	257.57	0.31	3.48	F	L	30
S11	mulot	mylo	Curve4	Curvy	sonorant	voiced	sonorant	207	Gabriola	658.035	3661	895.025	CVCV	ml	yo	voiced	voiced	5	4	0.04	0.88	2	13	6	1.66947	2.00667	9.24	6.76	0.34	1.22	F	L	30
S11	matou	matu	Spike11	Spiky	mixed	mixed	mixed	90	Agency FB	860.212	2568	726.327	CVCV	mt	au	voiced	voiceless	5	4	1.04	3.18	3	15	4	6.8286	1.4525	265.03	3.11	0.35	1.25	F	L	30
S11	nuque	nyk	Spike10	Spiky	mixed	mixed	mixed	81	Agency FB	623.618	2219	657.164	CVC	nk	y	voiced	voiceless	5	3	7.58	48.51	4	9	3	5.98029	0.8275	37.84	2.43	1.42	0.405	F	L	30
S11	idem	idEm	Spike2	Spiky	mixed	voiced	mixed	195	Agency FB	569.068	3775	706.697	VCVC	dm	iE	voiced	voiced	4	4	1.86	2.64	4	3	3	0.276	0.525	1.25	1.49	0.03	0.305	F	L	30
S11	minot	mino	Curve5	Curvy	sonorant	voiced	sonorant	153	Gabriola	879.392	2474	642.262	CVCV	mn	io	voiced	voiced	5	4	0.58	1.08	2	22	5	1.56849	0.878	36.84	2.23	0.15	0.27	F	L	30
S11	opine	opin	Curve15	Curvy	mixed	mixed	mixed	93	Gabriola	1128.58	2006	1782.33	VCVC	pn	oi	voiceless	voiced	5	4	0.02	1.69	3	12	9	3.21375	2.016	56.28	12.57	0.06	0.545	F	L	30
S11	balai	balE	Curve13	Curvy	mixed	voiced	mixed	164	Agency FB	560.089	3110	579.681	CVCV	bl	aE	voiced	voiced	5	4	8.24	11.96	3	35	4	5.89187	1.798	132.04	5.74	0.06	0.2	F	L	30
S11	minou	minu	Spike17	Spiky	sonorant	voiced	sonorant	172	Gabriola	625.237	3606	909.064	CVCV	mn	iu	voiced	voiced	5	4	6.46	1.55	2	11	4	2.52593	0.675	36.84	1.35	0.18	0.675	F	L	30
S11	dodo	dodo	Curve5	Curvy	plosive	voiced	voiced_plosive	241	Agency FB	649.724	2992	649.27	CVCV	dd	oo	voiced	voiced	4	4	7.52	2.43	1	3	4	0.471667	0.5925	1	1.89	0.285	0.205	F	L	30
S11	duc	dyk	Spike1	Spiky	plosive	mixed	mixed	102	Agency FB	569.103	3733	1096.08	CVC	dk	y	voiced	voiceless	3	3	7.66	14.8	1	18	13	99.3277	347.745	4394.7	6882.16	0.8	2.09	F	L	30
S11	mater	mate	Spike1	Spiky	mixed	mixed	mixed	119	Agency FB	587.526	2873	1046.44	CVCV	mt	ae	voiced	voiceless	5	4	5.91	6.22	3	35	18	4.40364	0.95619	265.03	6.28	0.26	0.2	F	L	30
S11	kilo	kilo	Curve4	Curvy	mixed	mixed	mixed	178	Agency FB	659.287	2917	748.89	CVCV	kl	io	voiceless	voiced	4	4	5.19	5.27	3	12	6	0.934167	3.41333	9.24	18.92	0.325	0.305	F	L	30
S11	nappe	nap	Spike8	Spiky	mixed	mixed	mixed	127	Gabriola	840.088	3226	757.692	CVC	np	a	voiced	voiceless	5	3	3.01	18.18	3	26	9	1.23233	0.934545	19.48	7.5	0.22	0.2	F	L	30
S11	tique	tik	Spike3	Spiky	plosive	voiceless	voiceless_plosive	66	Gabriola	545.295	3128	596.967	CVC	tk	i	voiceless	voiceless	5	3	0.72	0.54	1	36	11	5.88586	2.13467	280.62	10.07	0.23	0.47	F	L	30
S11	peine	pEn	Curve15	Curvy	mixed	mixed	mixed	227	Gabriola	562.754	3677	1161.71	CVC	pn	E	voiceless	voiced	5	3	193.42	388.24	4	38	18	13.5091	11.1778	879.31	139.19	0.925	2.36	F	L	30
S11	battu	baty	Curve19	Curvy	plosive	mixed	mixed	233	Gabriola	603.689	3799	1535.08	CVCV	bt	ay	voiced	voiceless	5	4	24.13	17.36	1	11	6	5.08897	2.74846	106.55	7.43	0.46	2.36	F	L	30
S11	hamac	amak	Spike3	Spiky	mixed	mixed	mixed	137	Agency FB	770.252	3475	795.88	VCVC	mk	aa	voiced	voiceless	5	4	1.63	3.11	4	11	1	3.287	0.68	52.39	0.68	0.195	0.68	F	L	30
S11	bec	bEk	Curve13	Curvy	plosive	mixed	mixed	244	Gabriola	577.662	3357	914.577	CVC	bk	E	voiced	voiceless	3	3	6.74	23.31	1	30	15	12.153	12.5812	284.08	72.3	0.58	1.15	F	L	30
S11	mime	mim	Spike10	Spiky	sonorant	voiced	sonorant	16	Agency FB	825.493	3628	1393.16	CVC	mm	i	voiced	voiced	4	3	5.11	0.88	2	29	21	20.7536	81.6247	907.69	1358.65	0.5	1.995	F	L	30
S11	digue	dig	Spike2	Spiky	plosive	voiced	voiced_plosive	231	Gabriola	591.653	1486	1001.82	CVC	dg	i	voiced	voiced	5	3	1.02	7.97	1	26	13	76.183	3.30687	2146.01	27.3	0.95	1.22	F	L	30
S11	midi	midi	Spike3	Spiky	mixed	voiced	mixed	42	Gabriola	570.004	3097	771.625	CVCV	md	ii	voiced	voiced	4	4	35.15	68.11	3	8	4	1.87952	0.486667	17.59	1.01	0.33	0.475	F	L	30
S11	bilan	bil@	Spike10	Spiky	mixed	voiced	mixed	134	Gabriola	556.893	1840	855.06	CVCV	bl	i@	voiced	voiced	5	4	5.63	6.22	4	18	4	3.15425	0.394	53.93	1.15	0.045	0.14	F	L	30
S11	aneth	anEt	Curve5	Curvy	mixed	mixed	mixed	174	Gabriola	743.03	1941	794.498	VCVC	nt	aE	voiced	voiceless	5	4	0.07	0.61	4	12	0	16.5126	0	456.59	0	0.675	0	F	L	30
S11	bader	bade	Curve13	Curvy	plosive	voiced	voiced_plosive	255	Agency FB	657.181	1387	574.034	CVCV	bd	ae	voiced	voiced	5	4	0.01	0.07	1	26	9	0.634196	1.19333	7.69	5.07	0.09	0.2	F	L	30
S11	nomme	nOm	Curve15	Curvy	sonorant	voiced	sonorant	222	Gabriola	1424.6	2252	1000.87	CVC	nm	O	voiced	voiced	5	3	9.41	9.53	2	17	14	90.9975	241.213	2326.08	3429.32	1.68	2.665	F	L	30
S11	polo	polo	Spike8	Spiky	mixed	mixed	mixed	55	Agency FB	534.955	3061	823.842	CVCV	pl	oo	voiceless	voiced	4	4	1.46	1.96	3	18	11	0.930222	1.84615	6.04	9.53	0.32	0.34	F	L	30
S11	muni	myni	Spike11	Spiky	sonorant	voiced	sonorant	28	Agency FB	897.273	2271	776.836	CVCV	mn	yi	voiced	voiced	4	4	1.14	6.62	2	9	9	1.4725	1.41	10.09	3.99	0.585	1.01	F	L	30
S11	ulule	ylyl	Spike11	Spiky	sonorant	voiced	sonorant	6	Gabriola	977.493	1279	1126.98	VCVC	ll	yy	voiced	voiced	5	4	0.01	0.07	2	5	3	0.0508333	0.116667	0.41	0.14	0	0.14	F	L	30
S11	laine	lEn	Curve7	Curvy	sonorant	voiced	sonorant	56	Agency FB	530.74	1986	534.955	CVC	ln	E	voiced	voiced	5	3	6.27	34.86	2	33	18	11.9206	6.2004	479.63	49.39	0.925	1.42	F	L	30
S11	patte	pat	Spike3	Spiky	mixed	voiceless	voiceless_plosive	176	Agency FB	700.495	3660	897.433	CVC	pt	a	voiceless	voiceless	5	3	6.45	21.28	4	55	17	113.335	6.2515	18188.2	63.85	0.495	0.34	F	L	30
S11	molle	mOl	Spike17	Spiky	sonorant	voiced	sonorant	246	Agency FB	521.255	3270	702.153	CVC	ml	O	voiced	voiced	5	3	3.92	22.7	2	26	16	24.5376	13.6673	453.95	142.09	1.85	4.63	F	L	30
S11	puni	pyni	Curve7	Curvy	mixed	mixed	mixed	80	Gabriola	657.164	2485	886.053	CVCV	pn	yi	voiceless	voiced	4	4	1	1.49	3	10	8	1.42735	2.42692	13.82	8.45	0.38	1.69	F	L	30
S11	coupe	kup	Spike17	Spiky	plosive	voiceless	voiceless_plosive	142	Gabriola	641.26	1112	611.163	CVC	kp	u	voiceless	voiceless	5	3	29.16	33.58	1	29	19	12.0756	39.7157	389.49	641.55	0.87	5.3	F	L	30
S11	lutte	lyt	Curve7	Curvy	mixed	mixed	mixed	147	Agency FB	576.249	1340	703.787	CVC	lt	y	voiced	voiceless	5	3	22	37.36	3	30	12	5.03322	2.99267	87.91	20.81	0.39	1.22	F	L	30
S11	item	itEm	Spike20	Spiky	mixed	mixed	mixed	79	Agency FB	886.053	2777	595.675	VCVC	tm	iE	voiceless	voiced	4	4	0.03	0	3	3	3	3.842	0.926667	15.49	2.64	1.83	0.07	F	L	30
S11	agate	agat	Curve5	Curvy	plosive	mixed	mixed	54	Agency FB	823.842	1264	633.381	VCVC	gt	aa	voiced	voiceless	5	4	0.01	0.61	1	11	8	0.402222	2.44	2.96	12.16	0.11	1.215	F	L	30
S11	lame	lam	Curve7	Curvy	sonorant	voiced	sonorant	117	Gabriola	804.699	3568	942.968	CVC	lm	a	voiced	voiced	4	3	11.05	25.81	2	33	22	175.967	12.6286	14946.5	129.53	0.35	1.28	F	L	30
S11	audit	odit	Spike20	Spiky	plosive	mixed	mixed	144	Agency FB	765.543	1029	771.05	VCVC	dt	oi	voiced	voiceless	5	4	0.47	0.14	1	8	4	25.2579	1.86833	311.69	7.43	0.895	1.08	F	L	30
S11	peler	p°le	Curve1	Curvy	mixed	mixed	mixed	67	Agency FB	581.075	3411	545.295	CVCV	pl	°e	voiceless	voiced	5	4	0.44	1.22	4	7	8	0.863214	2.36556	5.2	13.72	0.245	0.95	F	L	30
S11	paume	pom	Spike20	Spiky	mixed	mixed	mixed	94	Agency FB	653.897	2187	1128.58	CVC	pm	o	voiceless	voiced	5	3	2.18	22.57	3	19	13	5.22507	4.05211	83.83	33.38	0.29	1.55	F	L	30
S11	tenu	t°ny	Curve7	Curvy	mixed	mixed	mixed	47	Gabriola	596.843	2389	800.493	CVCV	tn	°y	voiceless	voiced	4	4	27.1	54.12	3	8	7	15.7008	21.3093	244.7	135.14	0.9	10.305	F	L	30
S11	ligue	lig	Curve5	Curvy	mixed	voiced	mixed	251	Agency FB	590.801	3633	589.054	CVC	lg	i	voiced	voiced	5	3	2.74	1.42	3	29	17	7.56071	6.38944	176.1	101.01	0.29	0.205	F	L	30
S11	nulle	nyl	Curve19	Curvy	sonorant	voiced	sonorant	124	Gabriola	548.842	3557	519.068	CVC	nl	y	voiced	voiced	5	3	6.68	8.45	2	12	3	3.73742	2.176	17.39	6.62	1.42	0.61	F	L	30
S11	coter	kote	Spike20	Spiky	plosive	voiceless	voiceless_plosive	248	Gabriola	578.812	2001	810.351	CVCV	kt	oe	voiceless	voiceless	5	4	0.02	0.2	1	37	15	3.58367	35.1728	88.02	497.43	0.175	1.725	F	L	30
S11	picot	piko	Curve18	Curvy	plosive	voiceless	voiceless_plosive	34	Gabriola	1004.69	2644	778.989	CVCV	pk	io	voiceless	voiceless	5	4	0.03	1.22	1	16	10	1.53898	0.579091	15.36	3.72	0.46	0.14	F	L	30
S11	idole	idOl	Curve7	Curvy	mixed	voiced	mixed	70	Gabriola	560.859	3368	747.859	VCVC	dl	iO	voiced	voiced	5	4	4.77	6.35	3	5	4	0.588571	1.42	1.36	3.72	0.46	0.98	F	L	30
S11	poule	pul	Spike17	Spiky	mixed	mixed	mixed	26	Agency FB	553.035	3123	837.302	CVC	pl	u	voiceless	voiced	5	3	23.5	16.69	4	29	19	70.2933	10.8641	7078.55	101.62	0.68	1.49	F	L	30
S11	utile	ytil	Curve19	Curvy	mixed	mixed	mixed	78	Agency FB	595.675	1396	651.809	VCVC	tl	yi	voiceless	voiced	5	4	36.47	23.99	4	6	4	3.28545	3.6325	31.08	8.72	0.18	2.7	F	L	30
S11	limer	lime	Curve1	Curvy	sonorant	voiced	sonorant	112	Gabriola	750.578	2726	942.778	CVCV	lm	ie	voiced	voiced	5	4	0.5	0.74	2	18	13	1.03457	6.59533	41.96	84.46	0.015	0.54	F	L	30
S11	laque	lak	Curve1	Curvy	mixed	mixed	mixed	64	Agency FB	646.064	2800	588.963	CVC	lk	a	voiced	voiceless	5	3	0.79	2.09	3	34	15	143.457	3.51714	14946.5	26.01	0.31	0.81	F	L	30
S11	caler	kale	Spike11	Spiky	mixed	mixed	mixed	199	Gabriola	598.786	3693	525.704	CVCV	kl	ae	voiceless	voiced	5	4	0.77	2.5	4	49	19	14.993	1.69227	1414.85	14.66	0.13	0.44	F	L	30
S11	lac	lak	Spike1	Spiky	mixed	mixed	mixed	22	Agency FB	558.091	3497	750.342	CVC	lk	a	voiced	voiceless	3	3	31.16	32.84	4	34	21	143.457	968.892	14946.5	23633.9	0.31	0.95	F	L	30
S11	mule	myl	Curve13	Curvy	sonorant	voiced	sonorant	161	Agency FB	604.841	3839	996.479	CVC	ml	y	voiced	voiced	4	3	7.29	4.26	2	27	20	11.925	2.5437	453.95	11.01	0.49	0.88	F	L	30
S11	coque	kOk	Curve19	Curvy	plosive	voiceless	voiceless_plosive	219	Agency FB	586.771	2562	749.691	CVC	kk	O	voiceless	voiceless	5	3	4.6	9.93	1	30	14	31.2399	2.36053	2326.08	11.82	0.44	1.62	F	L	30
S11	imite	imit	Spike10	Spiky	mixed	mixed	mixed	160	Gabriola	996.479	1231	1180.65	VCVC	mt	ii	voiced	voiceless	5	4	3.85	3.92	4	10	9	1.50703	3.67	19.09	21.76	0.2	0.74	F	L	30
S11	piler	pile	Curve1	Curvy	mixed	mixed	mixed	215	Gabriola	530.286	3315	905.865	CVCV	pl	ie	voiceless	voiced	5	4	0.35	0.27	3	26	15	1.96396	3.88789	25.86	21.76	0.14	1.15	F	L	30
S12	minou	minu	Spike3	Spiky	sonorant	voiced	sonorant	92	Gabriola	569.117	3344	879.922	CVCV	mn	iu	voiced	voiced	5	4	6.46	1.55	2	11	4	2.52593	0.675	36.84	1.35	0.18	0.675	M	R	64.7059
S12	bilan	bil@	Curve5	Curvy	mixed	voiced	mixed	53	Agency FB	635.546	3987	1035.99	CVCV	bl	i@	voiced	voiced	5	4	5.63	6.22	4	18	4	3.15425	0.394	53.93	1.15	0.045	0.14	M	R	64.7059
S12	idem	idEm	Spike20	Spiky	mixed	voiced	mixed	51	Agency FB	642.095	2758	626.864	VCVC	dm	iE	voiced	voiced	4	4	1.86	2.64	4	3	3	0.276	0.525	1.25	1.49	0.03	0.305	M	R	64.7059
S12	mini	mini	Spike1	Spiky	sonorant	voiced	sonorant	162	Gabriola	784.323	2592	585.798	CVCV	mn	ii	voiced	voiced	4	4	1.69	0.14	2	16	12	9.35317	17.2865	292.55	149.26	0.37	0.68	M	R	64.7059
S12	nuque	nyk	Spike8	Spiky	mixed	mixed	mixed	93	Gabriola	927.834	3709	569.117	CVC	nk	y	voiced	voiceless	5	3	7.58	48.51	4	9	3	5.98029	0.8275	37.84	2.43	1.42	0.405	M	R	64.7059
S12	piler	pile	Curve15	Curvy	mixed	mixed	mixed	112	Gabriola	737.696	3854	658.289	CVCV	pl	ie	voiceless	voiced	5	4	0.35	0.27	3	26	15	1.96396	3.88789	25.86	21.76	0.14	1.15	M	R	64.7059
S12	noter	note	Spike1	Spiky	mixed	mixed	mixed	141	Gabriola	723.47	1683	677.019	CVCV	nt	oe	voiced	voiceless	5	4	5.44	8.78	4	21	14	5.52682	7.87	250.51	39.32	0.16	2.64	M	R	64.7059
S12	pub	p9b	Curve13	Curvy	plosive	mixed	mixed	224	Agency FB	599.431	1880	919.352	CVC	pb	9	voiceless	voiced	3	3	21.39	3.99	1	5	10	23.2567	39.425	133.3	349.32	0.39	3.075	M	R	64.7059
S12	canot	kano	Curve15	Curvy	mixed	mixed	mixed	134	Gabriola	725.365	1924	706.293	CVCV	kn	ao	voiceless	voiced	5	4	3.31	7.16	3	31	11	2.78278	3.41929	98.09	28.65	0.135	0.95	M	R	64.7059
S12	mimer	mime	Curve19	Curvy	sonorant	voiced	sonorant	132	Agency FB	576.125	3353	580.818	CVCV	mm	ie	voiced	voiced	5	4	0.11	1.96	2	14	11	0.528958	6.98	8.15	84.46	0.03	0.61	M	R	64.7059
S12	balai	balE	Spike17	Spiky	mixed	voiced	mixed	62	Agency FB	581.177	2694	834.959	CVCV	bl	aE	voiced	voiced	5	4	8.24	11.96	3	35	4	5.89187	1.798	132.04	5.74	0.06	0.2	M	R	64.7059
S12	hamac	amak	Spike2	Spiky	mixed	mixed	mixed	72	Agency FB	692.013	1771	870.294	VCVC	mk	aa	voiced	voiceless	5	4	1.63	3.11	4	11	1	3.287	0.68	52.39	0.68	0.195	0.68	M	R	64.7059
S12	poule	pul	Curve1	Curvy	mixed	mixed	mixed	250	Agency FB	556.43	2404	633.267	CVC	pl	u	voiceless	voiced	5	3	23.5	16.69	4	29	19	70.2933	10.8641	7078.55	101.62	0.68	1.49	M	R	64.7059
S12	gomma	goma	Spike1	Spiky	mixed	voiced	mixed	27	Gabriola	860.627	2852	545.265	CVCV	gm	oa	voiced	voiced	5	4	0	0.2	4	14	6	0.759286	1.79	12.58	9.26	0.015	0.61	M	R	64.7059
S12	connu	kony	Curve15	Curvy	mixed	mixed	mixed	13	Gabriola	728.461	2349	637.814	CVCV	kn	oy	voiceless	voiced	5	4	70.33	84.53	4	12	6	15.5695	6.398	415.87	17.77	0.23	5.235	M	R	64.7059
S12	mener	m°ne	Curve7	Curvy	sonorant	voiced	sonorant	125	Agency FB	1218.56	1068	730.388	CVCV	mn	°e	voiced	voiced	5	4	22.45	29.53	2	11	6	14.8321	7.64714	304.03	21.49	0.58	2.03	M	R	64.7059
S12	moulu	muly	Spike2	Spiky	sonorant	voiced	sonorant	61	Agency FB	834.959	1987	661.684	CVCV	ml	uy	voiced	voiced	5	4	0.08	0.68	2	14	11	3.15207	10.6361	151.04	174.19	0.045	0.305	M	R	64.7059
S12	peler	p°le	Curve19	Curvy	mixed	mixed	mixed	110	Gabriola	705.145	2230	771.589	CVCV	pl	°e	voiceless	voiced	5	4	0.44	1.22	4	7	8	0.863214	2.36556	5.2	13.72	0.245	0.95	M	R	64.7059
S12	nette	nEt	Curve19	Curvy	mixed	mixed	mixed	174	Agency FB	645.033	2308	635.467	CVC	nt	E	voiced	voiceless	5	3	3.91	14.86	3	30	9	56.3715	217.519	1902.27	2320.68	0.79	4.05	M	R	64.7059
S12	galop	galo	Spike8	Spiky	mixed	voiced	mixed	26	Gabriola	545.265	2925	585.622	CVCV	gl	ao	voiced	voiced	5	4	2.83	12.77	4	18	8	5.69373	1.03	116.05	4.12	0.29	0.41	M	R	64.7059
S12	lobe	lOb	Curve13	Curvy	mixed	voiced	mixed	210	Agency FB	1134.4	3575	1120.99	CVC	lb	O	voiced	voiced	4	3	2.84	1.35	4	23	14	3.71114	9.91933	72.72	111.96	0.41	0.74	M	R	64.7059
S12	papi	papi	Curve13	Curvy	plosive	voiceless	voiceless_plosive	45	Gabriola	778.564	1865	533.475	CVCV	pp	ai	voiceless	voiceless	4	4	7.05	0	1	18	9	8.39809	11.208	259.01	77.16	0.14	2.735	M	R	64.7059
S12	digue	dig	Spike17	Spiky	plosive	voiced	voiced_plosive	36	Agency FB	875.447	3725	641.847	CVC	dg	i	voiced	voiced	5	3	1.02	7.97	1	26	13	76.183	3.30687	2146.01	27.3	0.95	1.22	M	R	64.7059
S12	mille	mil	Spike11	Spiky	sonorant	voiced	sonorant	113	Agency FB	688.249	3618	737.696	CVC	ml	i	voiced	voiced	5	3	55.43	142.09	2	33	17	131.711	43.1974	13222.9	417.03	0.905	0.61	M	R	64.7059
S12	mater	mate	Curve4	Curvy	mixed	mixed	mixed	196	Gabriola	592.038	3410	1017.84	CVCV	mt	ae	voiced	voiceless	5	4	5.91	6.22	3	35	18	4.40364	0.95619	265.03	6.28	0.26	0.2	M	R	64.7059
S12	coter	kote	Curve15	Curvy	plosive	voiceless	voiceless_plosive	171	Agency FB	981.776	2960	970.433	CVCV	kt	oe	voiceless	voiceless	5	4	0.02	0.2	1	37	15	3.58367	35.1728	88.02	497.43	0.175	1.725	M	R	64.7059
S12	bague	bag	Curve15	Curvy	plosive	voiced	voiced_plosive	60	Agency FB	661.684	3815	675.702	CVC	bg	a	voiced	voiced	5	3	26.14	16.08	1	30	13	6.79363	5.5715	77.32	41.08	0.61	0.41	M	R	64.7059
S12	laque	lak	Curve7	Curvy	mixed	mixed	mixed	75	Agency FB	822.187	2391	765.593	CVC	lk	a	voiced	voiceless	5	3	0.79	2.09	3	34	15	143.457	3.51714	14946.5	26.01	0.31	0.81	M	R	64.7059
S12	tabou	tabu	Curve18	Curvy	plosive	mixed	mixed	256	Agency FB	621.35	2784	703.996	CVCV	tb	au	voiceless	voiced	5	4	0.54	1.69	1	5	4	11.8317	0.361667	111.44	1.42	0.385	0.135	M	R	64.7059
S12	idole	idOl	Curve18	Curvy	mixed	voiced	mixed	64	Gabriola	571.891	2564	766.622	VCVC	dl	iO	voiced	voiced	5	4	4.77	6.35	3	5	4	0.588571	1.42	1.36	3.72	0.46	0.98	M	R	64.7059
S12	autel	otEl	Spike17	Spiky	mixed	mixed	mixed	231	Gabriola	807.427	3726	569.082	VCVC	tl	oE	voiceless	voiced	5	4	7.62	13.31	3	14	1	4.71952	2.03	66.9	2.03	0.215	2.03	M	R	64.7059
S12	gober	gobe	Spike10	Spiky	plosive	voiced	voiced_plosive	18	Agency FB	963.576	2227	643.55	CVCV	gb	oe	voiced	voiced	5	4	2.5	2.09	1	10	10	0.141818	0.224	1.93	0.74	0.01	0.035	M	R	64.7059
S12	duper	dype	Curve4	Curvy	plosive	mixed	mixed	117	Gabriola	601.091	2053	1003.02	CVCV	dp	ye	voiced	voiceless	5	4	1.96	1.35	1	9	10	1.64321	2.95	20.59	24.05	0.08	0.34	M	R	64.7059
S12	cabot	kabo	Spike10	Spiky	plosive	mixed	mixed	168	Agency FB	607.662	3310	692.083	CVCV	kb	ao	voiceless	voiced	5	4	1.45	0.68	1	25	13	3.72115	2.09133	98.09	7.23	0.2	0.95	M	R	64.7059
S12	petit	p°ti	Spike20	Spiky	plosive	voiceless	voiceless_plosive	241	Gabriola	670.308	1857	741.677	CVCV	pt	°i	voiceless	voiceless	5	4	573.72	653.78	1	6	4	33.1913	135	355.66	491.82	0.05	36.42	M	R	64.7059
S12	opine	opin	Spike3	Spiky	mixed	mixed	mixed	124	Agency FB	730.388	3559	515.871	VCVC	pn	oi	voiceless	voiced	5	4	0.02	1.69	3	12	9	3.21375	2.016	56.28	12.57	0.06	0.545	M	R	64.7059
S12	puma	pyma	Spike10	Spiky	mixed	mixed	mixed	226	Gabriola	820.249	3536	528.404	CVCV	pm	ya	voiceless	voiced	4	4	0.42	1.89	4	7	7	0.08	0.504286	0.24	1.55	0.03	0.14	M	R	64.7059
S12	poney	ponE	Spike1	Spiky	mixed	mixed	mixed	172	Gabriola	539.34	2959	981.776	CVCV	pn	oE	voiceless	voiced	5	4	3.7	0.47	4	17	1	13.7481	0.54	415.87	0.54	0.04	0.54	M	R	64.7059
S12	bile	bil	Curve1	Curvy	mixed	voiced	mixed	67	Agency FB	659.271	2082	773.879	CVC	bl	i	voiced	voiced	4	3	2.59	4.66	4	42	23	122.715	7.84226	13222.9	83.58	0.6	0.47	M	R	64.7059
S12	bader	bade	Curve5	Curvy	plosive	voiced	voiced_plosive	84	Agency FB	1810.86	3548	590.493	CVCV	bd	ae	voiced	voiced	5	4	0.01	0.07	1	26	9	0.634196	1.19333	7.69	5.07	0.09	0.2	M	R	64.7059
S12	mulot	mylo	Spike2	Spiky	sonorant	voiced	sonorant	63	Agency FB	766.622	2018	581.177	CVCV	ml	yo	voiced	voiced	5	4	0.04	0.88	2	13	6	1.66947	2.00667	9.24	6.76	0.34	1.22	M	R	64.7059
S12	lune	lyn	Curve5	Curvy	sonorant	voiced	sonorant	167	Agency FB	692.083	2081	567.665	CVC	ln	y	voiced	voiced	4	3	58.29	63.24	2	14	15	180.045	453.511	7907.85	9587.97	1.03	0.47	M	R	64.7059
S12	limer	lime	Spike2	Spiky	sonorant	voiced	sonorant	99	Agency FB	740.268	2696	611.054	CVCV	lm	ie	voiced	voiced	5	4	0.5	0.74	2	18	13	1.03457	6.59533	41.96	84.46	0.015	0.54	M	R	64.7059
S12	polo	polo	Curve7	Curvy	mixed	mixed	mixed	243	Agency FB	603.617	3158	723.389	CVCV	pl	oo	voiceless	voiced	4	4	1.46	1.96	3	18	11	0.930222	1.84615	6.04	9.53	0.32	0.34	M	R	64.7059
S12	lime	lim	Spike2	Spiky	sonorant	voiced	sonorant	219	Agency FB	680.826	3611	782.73	CVC	lm	i	voiced	voiced	4	3	1.48	2.91	2	34	23	5.94696	14.0987	176.1	257.57	0.27	0.88	M	R	64.7059
S12	cadet	kadE	Curve19	Curvy	plosive	mixed	mixed	254	Agency FB	641.697	3289	551.396	CVCV	kd	aE	voiceless	voiced	5	4	2.54	1.49	1	19	3	3.4946	0.525	98.09	1.69	0.03	0.205	M	R	64.7059
S12	imite	imit	Curve7	Curvy	mixed	mixed	mixed	59	Gabriola	675.702	1618	1059.97	VCVC	mt	ii	voiced	voiceless	5	4	3.85	3.92	4	10	9	1.50703	3.67	19.09	21.76	0.2	0.74	M	R	64.7059
S12	menu	m°ny	Curve5	Curvy	sonorant	voiced	sonorant	37	Agency FB	670.347	1230	875.447	CVCV	mn	°y	voiced	voiced	4	4	9.87	12.03	2	9	8	12.1547	21.7408	244.7	135.14	1.39	5.845	M	R	64.7059
S12	paume	pom	Curve18	Curvy	mixed	mixed	mixed	73	Gabriola	702.947	3238	692.013	CVC	pm	o	voiceless	voiced	5	3	2.18	22.57	3	19	13	5.22507	4.05211	83.83	33.38	0.29	1.55	M	R	64.7059
S12	tipi	tipi	Spike17	Spiky	plosive	voiceless	voiceless_plosive	86	Agency FB	907.43	1208	1095.34	CVCV	tp	ii	voiceless	voiceless	4	4	0.32	0	1	12	6	10.355	2.92429	280.62	9.19	0.17	0.74	M	R	64.7059
S12	goule	gul	Spike11	Spiky	mixed	voiced	mixed	55	Agency FB	605.888	2535	610.167	CVC	gl	u	voiced	voiced	5	3	0.26	0.07	3	24	16	4.6914	9.36958	118.45	101.62	0.285	0.81	M	R	64.7059
S12	duc	dyk	Curve4	Curvy	plosive	mixed	mixed	202	Agency FB	660.046	2827	843.552	CVC	dk	y	voiced	voiceless	3	3	7.66	14.8	1	18	13	99.3277	347.745	4394.7	6882.16	0.8	2.09	M	R	64.7059
S12	utile	ytil	Curve19	Curvy	mixed	mixed	mixed	65	Gabriola	592.376	2960	571.891	VCVC	tl	yi	voiceless	voiced	5	4	36.47	23.99	4	6	4	3.28545	3.6325	31.08	8.72	0.18	2.7	M	R	64.7059
S12	picot	piko	Spike3	Spiky	plosive	voiceless	voiceless_plosive	28	Gabriola	613.538	2081	860.627	CVCV	pk	io	voiceless	voiceless	5	4	0.03	1.22	1	16	10	1.53898	0.579091	15.36	3.72	0.46	0.14	M	R	64.7059
S12	manne	man	Curve1	Curvy	sonorant	voiced	sonorant	205	Agency FB	965.322	3601	896.298	CVC	mn	a	voiced	voiced	5	3	0.52	1.22	2	31	12	25.9367	5.75625	2346.9	31.96	0.44	0.91	M	R	64.7059
S12	tique	tik	Curve5	Curvy	plosive	voiceless	voiceless_plosive	41	Agency FB	819.45	3474	717.737	CVC	tk	i	voiceless	voiceless	5	3	0.72	0.54	1	36	11	5.88586	2.13467	280.62	10.07	0.23	0.47	M	R	64.7059
S12	banni	bani	Spike20	Spiky	mixed	voiced	mixed	22	Agency FB	597.078	1738	595.939	CVCV	bn	ai	voiced	voiced	5	4	0.27	0.2	4	17	6	1.01056	0.211	10.9	0.61	0.06	0.17	M	R	64.7059
S12	manie	mani	Spike2	Spiky	sonorant	voiced	sonorant	251	Agency FB	570.829	2686	556.43	CVCV	mn	ai	voiced	voiced	5	4	5.42	13.18	2	22	19	5.54154	3.7619	254.92	31.96	0.16	1.01	M	R	64.7059
S12	mime	mim	Curve1	Curvy	sonorant	voiced	sonorant	5	Agency FB	558.821	1606	600.667	CVC	mm	i	voiced	voiced	4	3	5.11	0.88	2	29	21	20.7536	81.6247	907.69	1358.65	0.5	1.995	M	R	64.7059
S12	tague	tag	Curve7	Curvy	plosive	mixed	mixed	70	Agency FB	1561.26	1167	768.697	CVC	tg	a	voiceless	voiced	5	3	0.06	0	1	25	7	23.7867	9.10364	1265.97	41.08	0.485	0.88	M	R	64.7059
S12	bonne	bOn	Curve4	Curvy	mixed	voiced	mixed	180	Gabriola	618.62	2644	634.752	CVC	bn	O	voiced	voiced	5	3	578.93	294.53	3	20	15	12.218	14.089	401.06	149.26	1.27	2.2	M	R	64.7059
S12	gaine	gEn	Spike10	Spiky	mixed	voiced	mixed	158	Gabriola	997.672	2570	555.542	CVC	gn	E	voiced	voiced	5	3	1.16	3.11	3	28	20	9.26594	7.62083	212.82	49.39	1.02	2.265	M	R	64.7059
S12	patte	pat	Spike20	Spiky	mixed	voiceless	voiceless_plosive	56	Gabriola	532.899	2438	605.888	CVC	pt	a	voiceless	voiceless	5	3	6.45	21.28	4	55	17	113.335	6.2515	18188.2	63.85	0.495	0.34	M	R	64.7059
S12	atone	aton	Curve1	Curvy	mixed	mixed	mixed	85	Gabriola	1095.34	2854	1810.86	VCVC	tn	ao	voiceless	voiced	5	4	0.02	0.74	4	3	4	0.982	0.71	1.55	1.82	1.11	0.44	M	R	64.7059
S12	otite	otit	Spike17	Spiky	plosive	voiceless	voiceless_plosive	151	Agency FB	767.347	1626	1003.55	VCVC	tt	oi	voiceless	voiceless	5	4	0.84	0.47	1	4	1	0.143636	0.34	0.47	0.34	0.06	0.34	M	R	64.7059
S12	midi	midi	Spike11	Spiky	mixed	voiced	mixed	194	Gabriola	573.68	1488	1090.75	CVCV	md	ii	voiced	voiced	4	4	35.15	68.11	3	8	4	1.87952	0.486667	17.59	1.01	0.33	0.475	M	R	64.7059
S12	nulle	nyl	Spike11	Spiky	sonorant	voiced	sonorant	83	Gabriola	590.493	2983	730.713	CVC	nl	y	voiced	voiced	5	3	6.68	8.45	2	12	3	3.73742	2.176	17.39	6.62	1.42	0.61	M	R	64.7059
S12	lame	lam	Spike11	Spiky	sonorant	voiced	sonorant	240	Agency FB	741.677	2027	1590.36	CVC	lm	a	voiced	voiced	4	3	11.05	25.81	2	33	22	175.967	12.6286	14946.5	129.53	0.35	1.28	M	R	64.7059
S12	moule	mul	Spike20	Spiky	sonorant	voiced	sonorant	206	Gabriola	829.548	3629	965.322	CVC	ml	u	voiced	voiced	5	3	3.56	3.99	2	31	25	9.07941	7.43316	453.95	101.62	0.37	0.645	M	R	64.7059
S12	coma	koma	Spike2	Spiky	mixed	mixed	mixed	179	Gabriola	634.752	2013	592.004	CVCV	km	oa	voiceless	voiced	4	4	12.58	4.86	3	21	12	35.4998	0.4125	922.93	2.64	0.14	0.14	M	R	64.7059
S12	naine	nEn	Curve13	Curvy	sonorant	voiced	sonorant	9	Agency FB	663.471	2732	680.668	CVC	nn	E	voiced	voiced	5	3	0.44	0.27	2	26	14	8.03404	7.68211	193.42	49.39	1.16	2.64	M	R	64.7059
S12	caler	kale	Spike3	Spiky	mixed	mixed	mixed	143	Agency FB	642.643	1901	602.216	CVCV	kl	ae	voiceless	voiced	5	4	0.77	2.5	4	49	19	14.993	1.69227	1414.85	14.66	0.13	0.44	M	R	64.7059
S12	culot	kylo	Curve18	Curvy	mixed	mixed	mixed	213	Gabriola	678.979	2722	1506.62	CVCV	kl	yo	voiceless	voiced	5	4	9.24	6.76	4	15	6	1.24857	1.475	17.35	4.19	0.115	1.215	M	R	64.7059
S12	amibe	amib	Spike1	Spiky	mixed	voiced	mixed	208	Gabriola	748.029	2064	805.609	VCVC	mb	ai	voiced	voiced	5	4	0.27	0.14	3	4	3	73.9882	14.5275	360.9	54.32	18.79	1.895	M	R	64.7059
S12	gone	gon	Spike8	Spiky	mixed	voiced	mixed	185	Agency FB	1358.01	2041	927.777	CVC	gn	o	voiced	voiced	4	3	1	0.14	4	13	12	5.6535	6.06286	71.66	34.39	0.33	0.44	M	R	64.7059
S12	dodo	dodo	Curve7	Curvy	plosive	voiced	voiced_plosive	14	Gabriola	770.889	1297	728.461	CVCV	dd	oo	voiced	voiced	4	4	7.52	2.43	1	3	4	0.471667	0.5925	1	1.89	0.285	0.205	M	R	64.7059
S12	kilo	kilo	Curve4	Curvy	mixed	mixed	mixed	126	Gabriola	558.199	1814	1218.56	CVCV	kl	io	voiceless	voiced	4	4	5.19	5.27	3	12	6	0.934167	3.41333	9.24	18.92	0.325	0.305	M	R	64.7059
S12	puni	pyni	Spike20	Spiky	mixed	mixed	mixed	237	Gabriola	743.509	2107	541.423	CVCV	pn	yi	voiceless	voiced	4	4	1	1.49	3	10	8	1.42735	2.42692	13.82	8.45	0.38	1.69	M	R	64.7059
S12	anime	anim	Spike8	Spiky	sonorant	voiced	sonorant	145	Gabriola	842.675	1922	931.842	VCVC	nm	ai	voiced	voiced	5	4	1.82	5.47	2	16	9	1.88676	29.7242	43.62	257.57	0.31	3.48	M	R	64.7059
S12	atome	atom	Spike3	Spiky	mixed	mixed	mixed	1	Agency FB	595.622	1066	769.622	VCVC	tm	ao	voiceless	voiced	5	4	1.3	1.82	3	3	3	0.292	2.56667	1.12	4.66	0.02	2.3	M	R	64.7059
S12	muni	myni	Spike8	Spiky	sonorant	voiced	sonorant	57	Agency FB	829.571	2380	532.899	CVCV	mn	yi	voiced	voiced	4	4	1.14	6.62	2	9	9	1.4725	1.41	10.09	3.99	0.585	1.01	M	R	64.7059
S12	tenu	t°ny	Spike20	Spiky	mixed	mixed	mixed	136	Gabriola	635.371	1629	1494.97	CVCV	tn	°y	voiceless	voiced	4	4	27.1	54.12	3	8	7	15.7008	21.3093	244.7	135.14	0.9	10.305	M	R	64.7059
S12	biper	bipe	Spike11	Spiky	plosive	mixed	mixed	119	Gabriola	722.686	2981	936.775	CVCV	bp	ie	voiced	voiceless	5	4	0.96	0	1	17	9	0.70587	0.301111	19.96	1.15	0.03	0	M	R	64.7059
S12	tamis	tami	Curve13	Curvy	mixed	mixed	mixed	94	Agency FB	881.886	1577	927.834	CVCV	tm	ai	voiceless	voiced	5	4	0.53	1.82	4	12	9	19.9484	17.2593	360.9	143.45	0.16	0.47	M	R	64.7059
S12	nonne	nOn	Curve5	Curvy	sonorant	voiced	sonorant	30	Agency FB	627.562	1210	627.265	CVC	nn	O	voiced	voiced	5	3	5.46	1.69	2	14	9	33.7526	40.0692	578.93	294.53	3.4	2.77	M	R	64.7059
S12	lubie	lybi	Spike1	Spiky	mixed	voiced	mixed	207	Gabriola	805.609	1250	829.548	CVCV	lb	yi	voiced	voiced	5	4	1.37	1.35	3	4	2	1.54231	1.35	10.22	1.42	0.83	1.35	M	R	64.7059
S12	lutte	lyt	Spike8	Spiky	mixed	mixed	mixed	44	Agency FB	533.475	2099	798.73	CVC	lt	y	voiced	voiceless	5	3	22	37.36	3	30	12	5.03322	2.99267	87.91	20.81	0.39	1.22	M	R	64.7059
S12	audit	odit	Spike11	Spiky	plosive	mixed	mixed	29	Agency FB	627.265	1686	613.538	VCVC	dt	oi	voiced	voiceless	5	4	0.47	0.14	1	8	4	25.2579	1.86833	311.69	7.43	0.895	1.08	M	R	64.7059
S12	minet	minE	Curve7	Curvy	sonorant	voiced	sonorant	123	Agency FB	515.871	2213	620.881	CVCV	mn	iE	voiced	voiced	5	4	2.22	2.23	2	20	8	2.10962	7.676	36.84	48.18	0.17	1.285	M	R	64.7059
S12	gamma	gama	Spike17	Spiky	mixed	voiced	mixed	238	Gabriola	735.766	2851	743.509	CVCV	gm	aa	voiced	voiced	5	4	1.94	1.01	3	21	4	2.91395	1.5525	55.94	5.74	0.17	0.235	M	R	64.7059
S12	ligue	lig	Curve18	Curvy	mixed	voiced	mixed	142	Gabriola	602.216	1890	723.47	CVC	lg	i	voiced	voiced	5	3	2.74	1.42	3	29	17	7.56071	6.38944	176.1	101.01	0.29	0.205	M	R	64.7059
S12	ulule	ylyl	Spike10	Spiky	sonorant	voiced	sonorant	130	Gabriola	1938.36	1438	1439.44	VCVC	ll	yy	voiced	voiced	5	4	0.01	0.07	2	5	3	0.0508333	0.116667	0.41	0.14	0	0.14	M	R	64.7059
S12	laine	lEn	Curve13	Curvy	sonorant	voiced	sonorant	81	Gabriola	882.162	1665	660.982	CVC	ln	E	voiced	voiced	5	3	6.27	34.86	2	33	18	11.9206	6.2004	479.63	49.39	0.925	1.42	M	R	64.7059
S12	coupe	kup	Curve4	Curvy	plosive	voiceless	voiceless_plosive	155	Gabriola	610.401	3353	808.396	CVC	kp	u	voiceless	voiceless	5	3	29.16	33.58	1	29	19	12.0756	39.7157	389.49	641.55	0.87	5.3	M	R	64.7059
S12	dodu	dody	Spike3	Spiky	plosive	voiced	voiced_plosive	54	Agency FB	610.167	3763	635.546	CVCV	dd	oy	voiced	voiced	4	4	0.34	1.89	1	1	3	3.765	1.55333	7.52	2.43	3.765	1.42	M	R	64.7059
S12	gouda	guda	Curve4	Curvy	plosive	voiced	voiced_plosive	109	Agency FB	771.589	2529	469.967	CVCV	gd	ua	voiced	voiced	5	4	0.03	0.07	1	7	3	0.242727	0.226667	1.23	0.61	0.06	0.07	M	R	64.7059
S12	demi	d°mi	Curve1	Curvy	mixed	voiced	mixed	249	Gabriola	633.267	1613	754.906	CVCV	dm	°i	voiced	voiced	4	4	25.18	19.12	3	5	3	35.7457	5.892	425.85	24.05	0.465	1.49	M	R	64.7059
S12	loti	loti	Curve1	Curvy	mixed	mixed	mixed	23	Gabriola	704.057	1564	597.078	CVCV	lt	oi	voiced	voiceless	4	4	0.09	0.34	4	9	8	0.640323	6.414	6.75	44.46	0.16	0.405	M	R	64.7059
S12	lac	lak	Curve15	Curvy	mixed	mixed	mixed	245	Gabriola	719.997	3333	791.638	CVC	lk	a	voiced	voiceless	3	3	31.16	32.84	4	34	21	143.457	968.892	14946.5	23633.9	0.31	0.95	M	R	64.7059
S12	bec	bEk	Curve18	Curvy	plosive	mixed	mixed	3	Gabriola	741.648	2348	684.66	CVC	bk	E	voiced	voiceless	3	3	6.74	23.31	1	30	15	12.153	12.5812	284.08	72.3	0.58	1.15	M	R	64.7059
S12	meute	m2t	Curve13	Curvy	mixed	mixed	mixed	42	Agency FB	615.476	1778	819.45	CVC	mt	2	voiced	voiceless	5	3	2.25	6.55	4	12	10	93.7131	2.82	4929.44	12.97	0.58	1.08	M	R	64.7059
S12	lino	lino	Spike20	Spiky	sonorant	voiced	sonorant	244	Agency FB	791.638	1259	603.617	CVCV	ln	io	voiced	voiced	4	4	0.38	1.55	2	11	9	0.2032	0.812222	1.13	6.01	0.03	0.07	M	R	64.7059
S12	nul	nyl	Curve18	Curvy	sonorant	voiced	sonorant	80	Gabriola	660.982	2598	708.551	CVC	nl	y	voiced	voiced	3	3	3.88	4.86	2	12	7	3.73742	17.9738	17.39	64.46	1.42	1.82	M	R	64.7059
S12	peine	pEn	Curve19	Curvy	mixed	mixed	mixed	198	Gabriola	614.051	1104	610.867	CVC	pn	E	voiceless	voiced	5	3	193.42	388.24	4	38	18	13.5091	11.1778	879.31	139.19	0.925	2.36	M	R	64.7059
S12	donne	dOn	Curve18	Curvy	mixed	voiced	mixed	17	Gabriola	643.55	1441	818.344	CVC	dn	O	voiced	voiced	5	3	23.73	2.77	4	18	12	17.6087	39.6271	578.93	294.53	0.57	3.78	M	R	64.7059
S12	godet	godE	Curve1	Curvy	plosive	voiced	voiced_plosive	91	Gabriola	879.922	2260	1018.19	CVCV	gd	oE	voiced	voiced	5	4	0.29	4.32	1	12	8	0.0766667	0.7125	0.81	3.18	0.01	0.34	M	R	64.7059
S12	molle	mOl	Curve15	Curvy	sonorant	voiced	sonorant	218	Gabriola	782.73	1599	875.651	CVC	ml	O	voiced	voiced	5	3	3.92	22.7	2	26	16	24.5376	13.6673	453.95	142.09	1.85	4.63	M	R	64.7059
S12	mule	myl	Spike10	Spiky	sonorant	voiced	sonorant	38	Gabriola	756.431	3876	670.347	CVC	ml	y	voiced	voiced	4	3	7.29	4.26	2	27	20	11.925	2.5437	453.95	11.01	0.49	0.88	M	R	64.7059
S12	battu	baty	Spike3	Spiky	plosive	mixed	mixed	47	Gabriola	584.305	2046	596.356	CVCV	bt	ay	voiced	voiceless	5	4	24.13	17.36	1	11	6	5.08897	2.74846	106.55	7.43	0.46	2.36	M	R	64.7059
S12	nappe	nap	Spike3	Spiky	mixed	mixed	mixed	128	Gabriola	726.032	1788	608.805	CVC	np	a	voiced	voiceless	5	3	3.01	18.18	3	26	9	1.23233	0.934545	19.48	7.5	0.22	0.2	M	R	64.7059
S12	item	itEm	Curve5	Curvy	mixed	mixed	mixed	78	Gabriola	631.542	1461	865.746	VCVC	tm	iE	voiceless	voiced	4	4	0.03	0	3	3	3	3.842	0.926667	15.49	2.64	1.83	0.07	M	R	64.7059
S12	minot	mino	Spike10	Spiky	sonorant	voiced	sonorant	199	Agency FB	582.223	2701	614.051	CVCV	mn	io	voiced	voiced	5	4	0.58	1.08	2	22	5	1.56849	0.878	36.84	2.23	0.15	0.27	M	R	64.7059
S12	mamie	mami	Curve19	Curvy	sonorant	voiced	sonorant	33	Agency FB	576.319	2455	913.151	CVCV	mm	ai	voiced	voiced	5	4	18.56	2.23	2	17	9	34.5218	8.28833	537.44	54.32	0.56	2.43	M	R	64.7059
S12	matou	matu	Spike10	Spiky	mixed	mixed	mixed	121	Agency FB	560.454	3372	550.56	CVCV	mt	au	voiced	voiceless	5	4	1.04	3.18	3	15	4	6.8286	1.4525	265.03	3.11	0.35	1.25	M	R	64.7059
S12	laide	lEd	Spike8	Spiky	mixed	voiced	mixed	222	Gabriola	679.685	2891	986.87	CVC	ld	E	voiced	voiced	5	3	6.23	9.73	4	27	12	14.0221	10.2411	479.63	52.3	0.36	3.345	M	R	64.7059
S12	lama	lama	Curve7	Curvy	sonorant	voiced	sonorant	209	Agency FB	1120.99	1008	748.029	CVCV	lm	aa	voiced	voiced	4	4	1.23	0.47	2	19	14	9.14355	2.18533	263.15	25.81	0.03	0.2	M	R	64.7059
S12	dune	dyn	Curve5	Curvy	mixed	voiced	mixed	20	Agency FB	662.034	2080	613.849	CVC	dn	y	voiced	voiced	4	3	1.55	3.45	3	15	13	196.662	475.486	7907.85	9587.97	1.315	2.97	M	R	64.7059
S12	bidet	bidE	Spike1	Spiky	plosive	voiced	voiced_plosive	32	Gabriola	913.151	2259	888.161	CVCV	bd	iE	voiced	voiced	5	4	0.69	2.97	1	18	3	2.645	3.01667	42.4	8.38	0.015	0.47	M	R	64.7059
S13	paume	pom	Spike8	Spiky	mixed	mixed	mixed	245	Gabriola	688.707	2121	763.347	CVC	pm	o	voiceless	voiced	5	3	2.18	22.57	3	19	13	5.22507	4.05211	83.83	33.38	0.29	1.55	M	R	66.6667
S13	lobe	lOb	Curve19	Curvy	mixed	voiced	mixed	31	Agency FB	778.578	1146	548.582	CVC	lb	O	voiced	voiced	4	3	2.84	1.35	4	23	14	3.71114	9.91933	72.72	111.96	0.41	0.74	M	R	66.6667
S13	muni	myni	Curve13	Curvy	sonorant	voiced	sonorant	249	Gabriola	595.722	3846	839.876	CVCV	mn	yi	voiced	voiced	4	4	1.14	6.62	2	9	9	1.4725	1.41	10.09	3.99	0.585	1.01	M	R	66.6667
S13	coma	koma	Spike1	Spiky	mixed	mixed	mixed	236	Agency FB	562.638	1984	661.743	CVCV	km	oa	voiceless	voiced	4	4	12.58	4.86	3	21	12	35.4998	0.4125	922.93	2.64	0.14	0.14	M	R	66.6667
S13	lutte	lyt	Spike17	Spiky	mixed	mixed	mixed	37	Agency FB	572.543	1558	708.627	CVC	lt	y	voiced	voiceless	5	3	22	37.36	3	30	12	5.03322	2.99267	87.91	20.81	0.39	1.22	M	R	66.6667
S13	tenu	t°ny	Curve4	Curvy	mixed	mixed	mixed	29	Agency FB	575.471	3154	974.172	CVCV	tn	°y	voiceless	voiced	4	4	27.1	54.12	3	8	7	15.7008	21.3093	244.7	135.14	0.9	10.305	M	R	66.6667
S13	peine	pEn	Curve7	Curvy	mixed	mixed	mixed	44	Agency FB	579.159	2777	816.627	CVC	pn	E	voiceless	voiced	5	3	193.42	388.24	4	38	18	13.5091	11.1778	879.31	139.19	0.925	2.36	M	R	66.6667
S13	papi	papi	Spike10	Spiky	plosive	voiceless	voiceless_plosive	191	Agency FB	569.198	1963	614.401	CVCV	pp	ai	voiceless	voiceless	4	4	7.05	0	1	18	9	8.39809	11.208	259.01	77.16	0.14	2.735	M	R	66.6667
S13	minot	mino	Spike8	Spiky	sonorant	voiced	sonorant	38	Agency FB	1503.88	3180	572.543	CVCV	mn	io	voiced	voiced	5	4	0.58	1.08	2	22	5	1.56849	0.878	36.84	2.23	0.15	0.27	M	R	66.6667
S13	mille	mil	Curve15	Curvy	sonorant	voiced	sonorant	21	Agency FB	609.503	1213	716.804	CVC	ml	i	voiced	voiced	5	3	55.43	142.09	2	33	17	131.711	43.1974	13222.9	417.03	0.905	0.61	M	R	66.6667
S13	coupe	kup	Curve15	Curvy	plosive	voiceless	voiceless_plosive	244	Agency FB	763.347	1076	768.534	CVC	kp	u	voiceless	voiceless	5	3	29.16	33.58	1	29	19	12.0756	39.7157	389.49	641.55	0.87	5.3	M	R	66.6667
S13	tague	tag	Curve4	Curvy	plosive	mixed	mixed	41	Agency FB	750.285	3167	569.948	CVC	tg	a	voiceless	voiced	5	3	0.06	0	1	25	7	23.7867	9.10364	1265.97	41.08	0.485	0.88	M	R	66.6667
S13	polo	polo	Spike20	Spiky	mixed	mixed	mixed	153	Agency FB	842.996	3837	655.168	CVCV	pl	oo	voiceless	voiced	4	4	1.46	1.96	3	18	11	0.930222	1.84615	6.04	9.53	0.32	0.34	M	R	66.6667
S13	dodu	dody	Spike1	Spiky	plosive	voiced	voiced_plosive	87	Agency FB	896.669	1026	1517.4	CVCV	dd	oy	voiced	voiced	4	4	0.34	1.89	1	1	3	3.765	1.55333	7.52	2.43	3.765	1.42	M	R	66.6667
S13	lac	lak	Curve4	Curvy	mixed	mixed	mixed	128	Agency FB	650.73	2376	509.698	CVC	lk	a	voiced	voiceless	3	3	31.16	32.84	4	34	21	143.457	968.892	14946.5	23633.9	0.31	0.95	M	R	66.6667
S13	audit	odit	Curve15	Curvy	plosive	mixed	mixed	168	Agency FB	698.056	1335	666.268	VCVC	dt	oi	voiced	voiceless	5	4	0.47	0.14	1	8	4	25.2579	1.86833	311.69	7.43	0.895	1.08	M	R	66.6667
S13	dodo	dodo	Spike11	Spiky	plosive	voiced	voiced_plosive	4	Gabriola	691.27	1056	735.369	CVCV	dd	oo	voiced	voiced	4	4	7.52	2.43	1	3	4	0.471667	0.5925	1	1.89	0.285	0.205	M	R	66.6667
S13	mimer	mime	Spike17	Spiky	sonorant	voiced	sonorant	218	Gabriola	787.393	3543	658.17	CVCV	mm	ie	voiced	voiced	5	4	0.11	1.96	2	14	11	0.528958	6.98	8.15	84.46	0.03	0.61	M	R	66.6667
S13	bile	bil	Spike10	Spiky	mixed	voiced	mixed	192	Agency FB	1115.01	1430	569.198	CVC	bl	i	voiced	voiced	4	3	2.59	4.66	4	42	23	122.715	7.84226	13222.9	83.58	0.6	0.47	M	R	66.6667
S13	mener	m°ne	Curve1	Curvy	sonorant	voiced	sonorant	233	Gabriola	635.796	1745	612.514	CVCV	mn	°e	voiced	voiced	5	4	22.45	29.53	2	11	6	14.8321	7.64714	304.03	21.49	0.58	2.03	M	R	66.6667
S13	noter	note	Spike3	Spiky	mixed	mixed	mixed	46	Agency FB	536.797	2043	579.128	CVCV	nt	oe	voiced	voiceless	5	4	5.44	8.78	4	21	14	5.52682	7.87	250.51	39.32	0.16	2.64	M	R	66.6667
S13	nul	nyl	Spike2	Spiky	sonorant	voiced	sonorant	175	Agency FB	713.749	1457	1038.19	CVC	nl	y	voiced	voiced	3	3	3.88	4.86	2	12	7	3.73742	17.9738	17.39	64.46	1.42	1.82	M	R	66.6667
S13	digue	dig	Spike17	Spiky	plosive	voiced	voiced_plosive	76	Gabriola	636.965	2719	693.603	CVC	dg	i	voiced	voiced	5	3	1.02	7.97	1	26	13	76.183	3.30687	2146.01	27.3	0.95	1.22	M	R	66.6667
S13	laque	lak	Curve18	Curvy	mixed	mixed	mixed	157	Gabriola	1036.42	1146	970.405	CVC	lk	a	voiced	voiceless	5	3	0.79	2.09	3	34	15	143.457	3.51714	14946.5	26.01	0.31	0.81	M	R	66.6667
S13	mime	mim	Curve18	Curvy	sonorant	voiced	sonorant	92	Agency FB	657.672	3941	932.2	CVC	mm	i	voiced	voiced	4	3	5.11	0.88	2	29	21	20.7536	81.6247	907.69	1358.65	0.5	1.995	M	R	66.6667
S13	goule	gul	Spike20	Spiky	mixed	voiced	mixed	136	Agency FB	752.567	1783	695.203	CVC	gl	u	voiced	voiced	5	3	0.26	0.07	3	24	16	4.6914	9.36958	118.45	101.62	0.285	0.81	M	R	66.6667
S13	poule	pul	Curve18	Curvy	mixed	mixed	mixed	105	Gabriola	501.586	3520	635.695	CVC	pl	u	voiceless	voiced	5	3	23.5	16.69	4	29	19	70.2933	10.8641	7078.55	101.62	0.68	1.49	M	R	66.6667
S13	atone	aton	Spike17	Spiky	mixed	mixed	mixed	114	Gabriola	565.209	2169	561.924	VCVC	tn	ao	voiceless	voiced	5	4	0.02	0.74	4	3	4	0.982	0.71	1.55	1.82	1.11	0.44	M	R	66.6667
S13	gouda	guda	Spike11	Spiky	plosive	voiced	voiced_plosive	18	Agency FB	788.01	2735	859.451	CVCV	gd	ua	voiced	voiced	5	4	0.03	0.07	1	7	3	0.242727	0.226667	1.23	0.61	0.06	0.07	M	R	66.6667
S13	naine	nEn	Curve15	Curvy	sonorant	voiced	sonorant	142	Gabriola	766.041	1925	1188.22	CVC	nn	E	voiced	voiced	5	3	0.44	0.27	2	26	14	8.03404	7.68211	193.42	49.39	1.16	2.64	M	R	66.6667
S13	tabou	tabu	Spike17	Spiky	plosive	mixed	mixed	113	Agency FB	561.924	1694	640.253	CVCV	tb	au	voiceless	voiced	5	4	0.54	1.69	1	5	4	11.8317	0.361667	111.44	1.42	0.385	0.135	M	R	66.6667
S13	amibe	amib	Spike3	Spiky	mixed	voiced	mixed	112	Gabriola	640.253	3101	978.113	VCVC	mb	ai	voiced	voiced	5	4	0.27	0.14	3	4	3	73.9882	14.5275	360.9	54.32	18.79	1.895	M	R	66.6667
S13	dune	dyn	Curve18	Curvy	mixed	voiced	mixed	252	Gabriola	714.249	1814	662.823	CVC	dn	y	voiced	voiced	4	3	1.55	3.45	3	15	13	196.662	475.486	7907.85	9587.97	1.315	2.97	M	R	66.6667
S13	manie	mani	Curve5	Curvy	sonorant	voiced	sonorant	71	Gabriola	836.052	2931	594.137	CVCV	mn	ai	voiced	voiced	5	4	5.42	13.18	2	22	19	5.54154	3.7619	254.92	31.96	0.16	1.01	M	R	66.6667
S13	cadet	kadE	Spike11	Spiky	plosive	mixed	mixed	235	Gabriola	661.743	1187	908.236	CVCV	kd	aE	voiceless	voiced	5	4	2.54	1.49	1	19	3	3.4946	0.525	98.09	1.69	0.03	0.205	M	R	66.6667
S13	bonne	bOn	Spike3	Spiky	mixed	voiced	mixed	200	Gabriola	607.921	1614	784.436	CVC	bn	O	voiced	voiced	5	3	578.93	294.53	3	20	15	12.218	14.089	401.06	149.26	1.27	2.2	M	R	66.6667
S13	aneth	anEt	Curve1	Curvy	mixed	mixed	mixed	43	Gabriola	816.627	1032	679.763	VCVC	nt	aE	voiced	voiceless	5	4	0.07	0.61	4	12	0	16.5126	0	456.59	0	0.675	0	M	R	66.6667
S13	gober	gobe	Curve19	Curvy	plosive	voiced	voiced_plosive	89	Gabriola	710.172	3173	871.236	CVCV	gb	oe	voiced	voiced	5	4	2.5	2.09	1	10	10	0.141818	0.224	1.93	0.74	0.01	0.035	M	R	66.6667
S13	gamma	gama	Curve19	Curvy	mixed	voiced	mixed	195	Agency FB	628.693	2096	1225.69	CVCV	gm	aa	voiced	voiced	5	4	1.94	1.01	3	21	4	2.91395	1.5525	55.94	5.74	0.17	0.235	M	R	66.6667
S13	meute	m2t	Spike10	Spiky	mixed	mixed	mixed	225	Gabriola	858.167	2859	1047.16	CVC	mt	2	voiced	voiceless	5	3	2.25	6.55	4	12	10	93.7131	2.82	4929.44	12.97	0.58	1.08	M	R	66.6667
S13	duper	dype	Spike2	Spiky	plosive	mixed	mixed	248	Gabriola	839.876	2132	716.476	CVCV	dp	ye	voiced	voiceless	5	4	1.96	1.35	1	9	10	1.64321	2.95	20.59	24.05	0.08	0.34	M	R	66.6667
S13	peler	p°le	Curve15	Curvy	mixed	mixed	mixed	256	Gabriola	611.567	1262	692.265	CVCV	pl	°e	voiceless	voiced	5	4	0.44	1.22	4	7	8	0.863214	2.36556	5.2	13.72	0.245	0.95	M	R	66.6667
S13	patte	pat	Spike20	Spiky	mixed	voiceless	voiceless_plosive	100	Agency FB	694.876	1041	577.797	CVC	pt	a	voiceless	voiceless	5	3	6.45	21.28	4	55	17	113.335	6.2515	18188.2	63.85	0.495	0.34	M	R	66.6667
S13	mule	myl	Spike2	Spiky	sonorant	voiced	sonorant	222	Agency FB	876.042	1978	630.506	CVC	ml	y	voiced	voiced	4	3	7.29	4.26	2	27	20	11.925	2.5437	453.95	11.01	0.49	0.88	M	R	66.6667
S13	connu	kony	Spike3	Spiky	mixed	mixed	mixed	64	Gabriola	766.547	2223	848.463	CVCV	kn	oy	voiceless	voiced	5	4	70.33	84.53	4	12	6	15.5695	6.398	415.87	17.77	0.23	5.235	M	R	66.6667
S13	anode	anOd	Curve7	Curvy	mixed	voiced	mixed	45	Agency FB	579.128	2063	579.159	VCVC	nd	aO	voiced	voiced	5	4	0.02	0	3	2	0	0.01	0	0.02	0	0.01	0	M	R	66.6667
S13	agape	agap	Curve4	Curvy	plosive	mixed	mixed	210	Agency FB	1429.21	3781	887.235	VCVC	gp	aa	voiced	voiceless	5	4	0	0.07	1	8	4	0.229474	1.016	2.3	3.38	0.01	0.61	M	R	66.6667
S13	gaine	gEn	Spike3	Spiky	mixed	voiced	mixed	39	Gabriola	587.107	2582	1503.88	CVC	gn	E	voiced	voiced	5	3	1.16	3.11	3	28	20	9.26594	7.62083	212.82	49.39	1.02	2.265	M	R	66.6667
S13	loti	loti	Spike3	Spiky	mixed	mixed	mixed	19	Gabriola	640.532	1321	788.01	CVCV	lt	oi	voiced	voiceless	4	4	0.09	0.34	4	9	8	0.640323	6.414	6.75	44.46	0.16	0.405	M	R	66.6667
S13	moule	mul	Curve4	Curvy	sonorant	voiced	sonorant	50	Gabriola	597.653	2998	865.73	CVC	ml	u	voiced	voiced	5	3	3.56	3.99	2	31	25	9.07941	7.43316	453.95	101.62	0.37	0.645	M	R	66.6667
S13	bague	bag	Curve7	Curvy	plosive	voiced	voiced_plosive	49	Agency FB	865.73	3940	704.863	CVC	bg	a	voiced	voiced	5	3	26.14	16.08	1	30	13	6.79363	5.5715	77.32	41.08	0.61	0.41	M	R	66.6667
S13	atoll	atOl	Curve13	Curvy	mixed	mixed	mixed	193	Agency FB	1294.26	1850	1115.01	VCVC	tl	aO	voiceless	voiced	5	4	0.12	0.54	4	4	1	0.299231	0.07	1.63	0.07	0.1	0.07	M	R	66.6667
S13	ligue	lig	Spike20	Spiky	mixed	voiced	mixed	150	Gabriola	588.327	3342	670.924	CVC	lg	i	voiced	voiced	5	3	2.74	1.42	3	29	17	7.56071	6.38944	176.1	101.01	0.29	0.205	M	R	66.6667
S13	puma	pyma	Curve5	Curvy	mixed	mixed	mixed	66	Agency FB	669.22	2944	1103.81	CVCV	pm	ya	voiceless	voiced	4	4	0.42	1.89	4	7	7	0.08	0.504286	0.24	1.55	0.03	0.14	M	R	66.6667
S13	idem	idEm	Curve5	Curvy	mixed	voiced	mixed	137	Gabriola	615.524	1818	752.567	VCVC	dm	iE	voiced	voiced	4	4	1.86	2.64	4	3	3	0.276	0.525	1.25	1.49	0.03	0.305	M	R	66.6667
S13	bilan	bil@	Curve18	Curvy	mixed	voiced	mixed	158	Agency FB	656.91	1902	1036.42	CVCV	bl	i@	voiced	voiced	5	4	5.63	6.22	4	18	4	3.15425	0.394	53.93	1.15	0.045	0.14	M	R	66.6667
S13	godet	godE	Spike20	Spiky	plosive	voiced	voiced_plosive	83	Gabriola	818.158	3474	1147.3	CVCV	gd	oE	voiced	voiced	5	4	0.29	4.32	1	12	8	0.0766667	0.7125	0.81	3.18	0.01	0.34	M	R	66.6667
S13	pub	p9b	Curve1	Curvy	plosive	mixed	mixed	2	Gabriola	749.672	3941	785.993	CVC	pb	9	voiceless	voiced	3	3	21.39	3.99	1	5	10	23.2567	39.425	133.3	349.32	0.39	3.075	M	R	66.6667
S13	minet	minE	Spike2	Spiky	sonorant	voiced	sonorant	7	Agency FB	700.366	1086	941.721	CVCV	mn	iE	voiced	voiced	5	4	2.22	2.23	2	20	8	2.10962	7.676	36.84	48.18	0.17	1.285	M	R	66.6667
S13	kilo	kilo	Curve13	Curvy	mixed	mixed	mixed	219	Gabriola	571.18	2387	787.393	CVCV	kl	io	voiceless	voiced	4	4	5.19	5.27	3	12	6	0.934167	3.41333	9.24	18.92	0.325	0.305	M	R	66.6667
S13	lune	lyn	Curve13	Curvy	sonorant	voiced	sonorant	36	Agency FB	708.627	2304	875.532	CVC	ln	y	voiced	voiced	4	3	58.29	63.24	2	14	15	180.045	453.511	7907.85	9587.97	1.03	0.47	M	R	66.6667
S13	balai	balE	Curve1	Curvy	mixed	voiced	mixed	25	Gabriola	547.203	3323	749.827	CVCV	bl	aE	voiced	voiced	5	4	8.24	11.96	3	35	4	5.89187	1.798	132.04	5.74	0.06	0.2	M	R	66.6667
S13	autel	otEl	Curve13	Curvy	mixed	mixed	mixed	205	Gabriola	663.715	1629	560	VCVC	tl	oE	voiceless	voiced	5	4	7.62	13.31	3	14	1	4.71952	2.03	66.9	2.03	0.215	2.03	M	R	66.6667
S13	coter	kote	Spike11	Spiky	plosive	voiceless	voiceless_plosive	27	Agency FB	589.876	3826	929.976	CVCV	kt	oe	voiceless	voiceless	5	4	0.02	0.2	1	37	15	3.58367	35.1728	88.02	497.43	0.175	1.725	M	R	66.6667
S13	mulot	mylo	Spike3	Spiky	sonorant	voiced	sonorant	5	Agency FB	762.596	2977	691.27	CVCV	ml	yo	voiced	voiced	5	4	0.04	0.88	2	13	6	1.66947	2.00667	9.24	6.76	0.34	1.22	M	R	66.6667
S13	limer	lime	Spike10	Spiky	sonorant	voiced	sonorant	170	Gabriola	1158.53	1108	652.957	CVCV	lm	ie	voiced	voiced	5	4	0.5	0.74	2	18	13	1.03457	6.59533	41.96	84.46	0.015	0.54	M	R	66.6667
S13	hamac	amak	Curve13	Curvy	mixed	mixed	mixed	196	Agency FB	617.382	1346	628.693	VCVC	mk	aa	voiced	voiceless	5	4	1.63	3.11	4	11	1	3.287	0.68	52.39	0.68	0.195	0.68	M	R	66.6667
S13	biper	bipe	Spike17	Spiky	plosive	mixed	mixed	65	Gabriola	1103.81	3534	766.547	CVCV	bp	ie	voiced	voiceless	5	4	0.96	0	1	17	9	0.70587	0.301111	19.96	1.15	0.03	0	M	R	66.6667
S13	coque	kOk	Curve5	Curvy	plosive	voiceless	voiceless_plosive	135	Gabriola	695.203	1124	588.262	CVC	kk	O	voiceless	voiceless	5	3	4.6	9.93	1	30	14	31.2399	2.36053	2326.08	11.82	0.44	1.62	M	R	66.6667
S13	picot	piko	Curve18	Curvy	plosive	voiceless	voiceless_plosive	104	Gabriola	635.695	3180	630.487	CVCV	pk	io	voiceless	voiceless	5	4	0.03	1.22	1	16	10	1.53898	0.579091	15.36	3.72	0.46	0.14	M	R	66.6667
S13	imite	imit	Curve7	Curvy	mixed	mixed	mixed	108	Gabriola	623.164	3784	655.634	VCVC	mt	ii	voiced	voiceless	5	4	3.85	3.92	4	10	9	1.50703	3.67	19.09	21.76	0.2	0.74	M	R	66.6667
S13	battu	baty	Spike11	Spiky	plosive	mixed	mixed	40	Agency FB	569.948	3805	587.107	CVCV	bt	ay	voiced	voiceless	5	4	24.13	17.36	1	11	6	5.08897	2.74846	106.55	7.43	0.46	2.36	M	R	66.6667
S13	item	itEm	Curve4	Curvy	mixed	mixed	mixed	61	Gabriola	604.673	3276	1166.09	VCVC	tm	iE	voiceless	voiced	4	4	0.03	0	3	3	3	3.842	0.926667	15.49	2.64	1.83	0.07	M	R	66.6667
S13	molle	mOl	Curve5	Curvy	sonorant	voiced	sonorant	57	Gabriola	631.815	1597	867.792	CVC	ml	O	voiced	voiced	5	3	3.92	22.7	2	26	16	24.5376	13.6673	453.95	142.09	1.85	4.63	M	R	66.6667
S13	otite	otit	Curve19	Curvy	plosive	voiceless	voiceless_plosive	238	Agency FB	1086.01	2611	780.62	VCVC	tt	oi	voiceless	voiceless	5	4	0.84	0.47	1	4	1	0.143636	0.34	0.47	0.34	0.06	0.34	M	R	66.6667
S13	lama	lama	Curve5	Curvy	sonorant	voiced	sonorant	155	Agency FB	770.725	1074	878.159	CVCV	lm	aa	voiced	voiced	4	4	1.23	0.47	2	19	14	9.14355	2.18533	263.15	25.81	0.03	0.2	M	R	66.6667
S13	moulu	muly	Spike1	Spiky	sonorant	voiced	sonorant	254	Agency FB	548.157	1756	646.916	CVCV	ml	uy	voiced	voiced	5	4	0.08	0.68	2	14	11	3.15207	10.6361	151.04	174.19	0.045	0.305	M	R	66.6667
S13	midi	midi	Curve15	Curvy	mixed	voiced	mixed	62	Agency FB	711.791	3334	604.673	CVCV	md	ii	voiced	voiced	4	4	35.15	68.11	3	8	4	1.87952	0.486667	17.59	1.01	0.33	0.475	M	R	66.6667
S13	donne	dOn	Spike1	Spiky	mixed	voiced	mixed	189	Gabriola	1227.63	3093	701.924	CVC	dn	O	voiced	voiced	5	3	23.73	2.77	4	18	12	17.6087	39.6271	578.93	294.53	0.57	3.78	M	R	66.6667
S13	nulle	nyl	Spike11	Spiky	sonorant	voiced	sonorant	147	Gabriola	528.046	3030	597.577	CVC	nl	y	voiced	voiced	5	3	6.68	8.45	2	12	3	3.73742	2.176	17.39	6.62	1.42	0.61	M	R	66.6667
S13	utile	ytil	Spike10	Spiky	mixed	mixed	mixed	79	Gabriola	706.527	1029	994.033	VCVC	tl	yi	voiceless	voiced	5	4	36.47	23.99	4	6	4	3.28545	3.6325	31.08	8.72	0.18	2.7	M	R	66.6667
S13	opine	opin	Spike11	Spiky	mixed	mixed	mixed	11	Agency FB	1021.14	3037	895.756	VCVC	pn	oi	voiceless	voiced	5	4	0.02	1.69	3	12	9	3.21375	2.016	56.28	12.57	0.06	0.545	M	R	66.6667
S13	poney	ponE	Curve13	Curvy	mixed	mixed	mixed	127	Gabriola	509.698	2558	631.471	CVCV	pn	oE	voiceless	voiced	5	4	3.7	0.47	4	17	1	13.7481	0.54	415.87	0.54	0.04	0.54	M	R	66.6667
S13	lame	lam	Curve19	Curvy	sonorant	voiced	sonorant	67	Gabriola	964.063	1186	669.22	CVC	lm	a	voiced	voiced	4	3	11.05	25.81	2	33	22	175.967	12.6286	14946.5	129.53	0.35	1.28	M	R	66.6667
S13	atome	atom	Curve1	Curvy	mixed	mixed	mixed	206	Agency FB	564.077	1847	663.715	VCVC	tm	ao	voiceless	voiced	5	4	1.3	1.82	3	3	3	0.292	2.56667	1.12	4.66	0.02	2.3	M	R	66.6667
S13	demi	d°mi	Curve7	Curvy	mixed	voiced	mixed	120	Agency FB	757.503	3254	606.529	CVCV	dm	°i	voiced	voiced	4	4	25.18	19.12	3	5	3	35.7457	5.892	425.85	24.05	0.465	1.49	M	R	66.6667
S13	idole	idOl	Spike8	Spiky	mixed	voiced	mixed	251	Agency FB	662.823	1949	669.947	VCVC	dl	iO	voiced	voiced	5	4	4.77	6.35	3	5	4	0.588571	1.42	1.36	3.72	0.46	0.98	M	R	66.6667
S13	nappe	nap	Curve1	Curvy	mixed	mixed	mixed	90	Gabriola	741.214	1757	710.172	CVC	np	a	voiced	voiceless	5	3	3.01	18.18	3	26	9	1.23233	0.934545	19.48	7.5	0.22	0.2	M	R	66.6667
S13	minou	minu	Curve7	Curvy	sonorant	voiced	sonorant	9	Gabriola	571.59	3831	916.506	CVCV	mn	iu	voiced	voiced	5	4	6.46	1.55	2	11	4	2.52593	0.675	36.84	1.35	0.18	0.675	M	R	66.6667
S13	anime	anim	Spike2	Spiky	sonorant	voiced	sonorant	48	Agency FB	704.863	1029	676.585	VCVC	nm	ai	voiced	voiced	5	4	1.82	5.47	2	16	9	1.88676	29.7242	43.62	257.57	0.31	3.48	M	R	66.6667
S13	nuque	nyk	Curve4	Curvy	mixed	mixed	mixed	80	Agency FB	1327.67	3894	706.527	CVC	nk	y	voiced	voiceless	5	3	7.58	48.51	4	9	3	5.98029	0.8275	37.84	2.43	1.42	0.405	M	R	66.6667
S13	cabot	kabo	Spike1	Spiky	plosive	mixed	mixed	145	Gabriola	660.46	2529	711.365	CVCV	kb	ao	voiceless	voiced	5	4	1.45	0.68	1	25	13	3.72115	2.09133	98.09	7.23	0.2	0.95	M	R	66.6667
S13	matou	matu	Spike8	Spiky	mixed	mixed	mixed	81	Gabriola	705.936	3633	1327.67	CVCV	mt	au	voiced	voiceless	5	4	1.04	3.18	3	15	4	6.8286	1.4525	265.03	3.11	0.35	1.25	M	R	66.6667
S13	puni	pyni	Curve7	Curvy	mixed	mixed	mixed	183	Agency FB	635.964	1454	698.821	CVCV	pn	yi	voiceless	voiced	4	4	1	1.49	3	10	8	1.42735	2.42692	13.82	8.45	0.38	1.69	M	R	66.6667
S13	nonne	nOn	Spike2	Spiky	sonorant	voiced	sonorant	15	Gabriola	838.372	1203	939.812	CVC	nn	O	voiced	voiced	5	3	5.46	1.69	2	14	9	33.7526	40.0692	578.93	294.53	3.4	2.77	M	R	66.6667
S13	lubie	lybi	Spike2	Spiky	mixed	voiced	mixed	231	Gabriola	798.487	3095	1195.57	CVCV	lb	yi	voiced	voiced	5	4	1.37	1.35	3	4	2	1.54231	1.35	10.22	1.42	0.83	1.35	M	R	66.6667
S13	agate	agat	Curve7	Curvy	plosive	mixed	mixed	111	Gabriola	978.113	1315	615.863	VCVC	gt	aa	voiced	voiceless	5	4	0.01	0.61	1	11	8	0.402222	2.44	2.96	12.16	0.11	1.215	M	R	66.6667
S13	tipi	tipi	Spike8	Spiky	plosive	voiceless	voiceless_plosive	93	Gabriola	1672.77	2337	657.672	CVCV	tp	ii	voiceless	voiceless	4	4	0.32	0	1	12	6	10.355	2.92429	280.62	9.19	0.17	0.74	M	R	66.6667
S13	menu	m°ny	Spike17	Spiky	sonorant	voiced	sonorant	109	Gabriola	627.159	2258	623.164	CVCV	mn	°y	voiced	voiced	4	4	9.87	12.03	2	9	8	12.1547	21.7408	244.7	135.14	1.39	5.845	M	R	66.6667
S13	bec	bEk	Spike3	Spiky	plosive	mixed	mixed	129	Agency FB	737.234	2254	650.73	CVC	bk	E	voiced	voiceless	3	3	6.74	23.31	1	30	15	12.153	12.5812	284.08	72.3	0.58	1.15	M	R	66.6667
S13	nette	nEt	Spike1	Spiky	mixed	mixed	mixed	78	Gabriola	994.033	2517	832.357	CVC	nt	E	voiced	voiceless	5	3	3.91	14.86	3	30	9	56.3715	217.519	1902.27	2320.68	0.79	4.05	M	R	66.6667
S13	gone	gon	Curve4	Curvy	mixed	voiced	mixed	85	Gabriola	1003.36	1493	687.144	CVC	gn	o	voiced	voiced	4	3	1	0.14	4	13	12	5.6535	6.06286	71.66	34.39	0.33	0.44	M	R	66.6667
S13	culot	kylo	Spike2	Spiky	mixed	mixed	mixed	198	Agency FB	590.189	3952	578.797	CVCV	kl	yo	voiceless	voiced	5	4	9.24	6.76	4	15	6	1.24857	1.475	17.35	4.19	0.115	1.215	M	R	66.6667
S13	tique	tik	Curve18	Curvy	plosive	voiceless	voiceless_plosive	203	Agency FB	771.005	1437	667.144	CVC	tk	i	voiceless	voiceless	5	3	0.72	0.54	1	36	11	5.88586	2.13467	280.62	10.07	0.23	0.47	M	R	66.6667
S13	petit	p°ti	Curve15	Curvy	plosive	voiceless	voiceless_plosive	70	Gabriola	594.137	1723	656.516	CVCV	pt	°i	voiceless	voiceless	5	4	573.72	653.78	1	6	4	33.1913	135	355.66	491.82	0.05	36.42	M	R	66.6667
S13	laine	lEn	Spike1	Spiky	sonorant	voiced	sonorant	255	Agency FB	692.265	1584	548.157	CVC	ln	E	voiced	voiced	5	3	6.27	34.86	2	33	18	11.9206	6.2004	479.63	49.39	0.925	1.42	M	R	66.6667
S13	laide	lEd	Curve13	Curvy	mixed	voiced	mixed	55	Gabriola	674.075	3156	1182.82	CVC	ld	E	voiced	voiced	5	3	6.23	9.73	4	27	12	14.0221	10.2411	479.63	52.3	0.36	3.345	M	R	66.6667
S13	piler	pile	Curve19	Curvy	mixed	mixed	mixed	202	Gabriola	667.144	1889	586.012	CVCV	pl	ie	voiceless	voiced	5	4	0.35	0.27	3	26	15	1.96396	3.88789	25.86	21.76	0.14	1.15	M	R	66.6667
S13	banni	bani	Spike20	Spiky	mixed	voiced	mixed	138	Gabriola	647.169	1426	615.524	CVCV	bn	ai	voiced	voiced	5	4	0.27	0.2	4	17	6	1.01056	0.211	10.9	0.61	0.06	0.17	M	R	66.6667
S13	mini	mini	Spike10	Spiky	sonorant	voiced	sonorant	187	Agency FB	690.209	2568	724.967	CVCV	mn	ii	voiced	voiced	4	4	1.69	0.14	2	16	12	9.35317	17.2865	292.55	149.26	0.37	0.68	M	R	66.6667
S13	lino	lino	Spike10	Spiky	sonorant	voiced	sonorant	97	Gabriola	606.928	2424	772.256	CVCV	ln	io	voiced	voiced	4	4	0.38	1.55	2	11	9	0.2032	0.812222	1.13	6.01	0.03	0.07	M	R	66.6667
S13	bidet	bidE	Curve18	Curvy	plosive	voiced	voiced_plosive	144	Agency FB	711.365	1834	858.25	CVCV	bd	iE	voiced	voiced	5	4	0.69	2.97	1	18	3	2.645	3.01667	42.4	8.38	0.015	0.47	M	R	66.6667
S14	kilo	kilo	Curve4	Curvy	mixed	mixed	mixed	246	Gabriola	533.29	2752	481.812	CVCV	kl	io	voiceless	voiced	4	4	5.19	5.27	3	12	6	0.934167	3.41333	9.24	18.92	0.325	0.305	M	R	100
S14	petit	p°ti	Curve1	Curvy	plosive	voiceless	voiceless_plosive	62	Agency FB	522.915	2163	595.666	CVCV	pt	°i	voiceless	voiceless	5	4	573.72	653.78	1	6	4	33.1913	135	355.66	491.82	0.05	36.42	M	R	100
S14	daube	dob	Spike1	Spiky	plosive	voiced	voiced_plosive	227	Agency FB	678.989	3340	477.222	CVC	db	o	voiced	voiced	5	3	0.98	0.54	1	9	6	8.418	8.25429	100.34	55.81	0.13	0.14	M	R	100
S14	bonne	bOn	Curve15	Curvy	mixed	voiced	mixed	177	Agency FB	756.156	1269	517.149	CVC	bn	O	voiced	voiced	5	3	578.93	294.53	3	20	15	12.218	14.089	401.06	149.26	1.27	2.2	M	R	100
S14	opine	opin	Spike3	Spiky	mixed	mixed	mixed	214	Gabriola	690.106	1577	514.956	VCVC	pn	oi	voiceless	voiced	5	4	0.02	1.69	3	12	9	3.21375	2.016	56.28	12.57	0.06	0.545	M	R	100
S14	lune	lyn	Curve18	Curvy	sonorant	voiced	sonorant	110	Gabriola	508.196	3470	651.787	CVC	ln	y	voiced	voiced	4	3	58.29	63.24	2	14	15	180.045	453.511	7907.85	9587.97	1.03	0.47	M	R	100
S14	naine	nEn	Spike20	Spiky	sonorant	voiced	sonorant	235	Agency FB	499.439	1135	500.924	CVC	nn	E	voiced	voiced	5	3	0.44	0.27	2	26	14	8.03404	7.68211	193.42	49.39	1.16	2.64	M	R	100
S14	hamac	amak	Curve19	Curvy	mixed	mixed	mixed	145	Agency FB	738.089	3480	550.546	VCVC	mk	aa	voiced	voiceless	5	4	1.63	3.11	4	11	1	3.287	0.68	52.39	0.68	0.195	0.68	M	R	100
S14	coque	kOk	Spike8	Spiky	plosive	voiceless	voiceless_plosive	252	Gabriola	583.038	2463	608.003	CVC	kk	O	voiceless	voiceless	5	3	4.6	9.93	1	30	14	31.2399	2.36053	2326.08	11.82	0.44	1.62	M	R	100
S14	mime	mim	Spike8	Spiky	sonorant	voiced	sonorant	164	Agency FB	617.152	1759	537.971	CVC	mm	i	voiced	voiced	4	3	5.11	0.88	2	29	21	20.7536	81.6247	907.69	1358.65	0.5	1.995	M	R	100
S14	tique	tik	Spike1	Spiky	plosive	voiceless	voiceless_plosive	224	Agency FB	514.804	2571	528.344	CVC	tk	i	voiceless	voiceless	5	3	0.72	0.54	1	36	11	5.88586	2.13467	280.62	10.07	0.23	0.47	M	R	100
S14	minou	minu	Curve18	Curvy	sonorant	voiced	sonorant	222	Agency FB	535.698	1940	718.755	CVCV	mn	iu	voiced	voiced	5	4	6.46	1.55	2	11	4	2.52593	0.675	36.84	1.35	0.18	0.675	M	R	100
S14	picot	piko	Curve1	Curvy	plosive	voiceless	voiceless_plosive	39	Gabriola	600.391	2243	663.807	CVCV	pk	io	voiceless	voiceless	5	4	0.03	1.22	1	16	10	1.53898	0.579091	15.36	3.72	0.46	0.14	M	R	100
S14	biper	bipe	Curve15	Curvy	plosive	mixed	mixed	211	Agency FB	560.721	2191	534.256	CVCV	bp	ie	voiced	voiceless	5	4	0.96	0	1	17	9	0.70587	0.301111	19.96	1.15	0.03	0	M	R	100
S14	nappe	nap	Curve18	Curvy	mixed	mixed	mixed	228	Gabriola	571.112	2958	678.989	CVC	np	a	voiced	voiceless	5	3	3.01	18.18	3	26	9	1.23233	0.934545	19.48	7.5	0.22	0.2	M	R	100
S14	midi	midi	Spike10	Spiky	mixed	voiced	mixed	35	Agency FB	503.976	3263	538.546	CVCV	md	ii	voiced	voiced	4	4	35.15	68.11	3	8	4	1.87952	0.486667	17.59	1.01	0.33	0.475	M	R	100
S14	tabou	tabu	Curve7	Curvy	plosive	mixed	mixed	100	Agency FB	582.633	3468	543.384	CVCV	tb	au	voiceless	voiced	5	4	0.54	1.69	1	5	4	11.8317	0.361667	111.44	1.42	0.385	0.135	M	R	100
S14	lama	lama	Spike10	Spiky	sonorant	voiced	sonorant	132	Gabriola	592.426	3613	620.843	CVCV	lm	aa	voiced	voiced	4	4	1.23	0.47	2	19	14	9.14355	2.18533	263.15	25.81	0.03	0.2	M	R	100
S14	mimer	mime	Spike8	Spiky	sonorant	voiced	sonorant	203	Agency FB	575.756	1148	889.443	CVCV	mm	ie	voiced	voiced	5	4	0.11	1.96	2	14	11	0.528958	6.98	8.15	84.46	0.03	0.61	M	R	100
S14	lino	lino	Curve4	Curvy	sonorant	voiced	sonorant	160	Gabriola	584.773	3948	506.361	CVCV	ln	io	voiced	voiced	4	4	0.38	1.55	2	11	9	0.2032	0.812222	1.13	6.01	0.03	0.07	M	R	100
S14	poney	ponE	Curve7	Curvy	mixed	mixed	mixed	247	Agency FB	519.851	2389	533.29	CVCV	pn	oE	voiceless	voiced	5	4	3.7	0.47	4	17	1	13.7481	0.54	415.87	0.54	0.04	0.54	M	R	100
S14	idem	idEm	Spike11	Spiky	mixed	voiced	mixed	92	Gabriola	586.002	1514	627.552	VCVC	dm	iE	voiced	voiced	4	4	1.86	2.64	4	3	3	0.276	0.525	1.25	1.49	0.03	0.305	M	R	100
S14	meute	m2t	Curve7	Curvy	mixed	mixed	mixed	245	Gabriola	481.812	1668	480.735	CVC	mt	2	voiced	voiceless	5	3	2.25	6.55	4	12	10	93.7131	2.82	4929.44	12.97	0.58	1.08	M	R	100
S14	amibe	amib	Spike3	Spiky	mixed	voiced	mixed	83	Agency FB	768.864	2736	640.426	VCVC	mb	ai	voiced	voiced	5	4	0.27	0.14	3	4	3	73.9882	14.5275	360.9	54.32	18.79	1.895	M	R	100
S14	lac	lak	Curve15	Curvy	mixed	mixed	mixed	179	Gabriola	517.713	3791	761.404	CVC	lk	a	voiced	voiceless	3	3	31.16	32.84	4	34	21	143.457	968.892	14946.5	23633.9	0.31	0.95	M	R	100
S14	anime	anim	Curve13	Curvy	sonorant	voiced	sonorant	47	Agency FB	564.981	2369	662.392	VCVC	nm	ai	voiced	voiced	5	4	1.82	5.47	2	16	9	1.88676	29.7242	43.62	257.57	0.31	3.48	M	R	100
S14	caler	kale	Spike17	Spiky	mixed	mixed	mixed	104	Gabriola	584.152	3466	639.041	CVCV	kl	ae	voiceless	voiced	5	4	0.77	2.5	4	49	19	14.993	1.69227	1414.85	14.66	0.13	0.44	M	R	100
S14	bidet	bidE	Spike3	Spiky	plosive	voiced	voiced_plosive	29	Gabriola	544.627	1888	547.986	CVCV	bd	iE	voiced	voiced	5	4	0.69	2.97	1	18	3	2.645	3.01667	42.4	8.38	0.015	0.47	M	R	100
S14	mule	myl	Spike20	Spiky	sonorant	voiced	sonorant	181	Agency FB	501.887	3029	540.419	CVC	ml	y	voiced	voiced	4	3	7.29	4.26	2	27	20	11.925	2.5437	453.95	11.01	0.49	0.88	M	R	100
S14	laide	lEd	Curve19	Curvy	mixed	voiced	mixed	52	Agency FB	585.199	2559	520.481	CVC	ld	E	voiced	voiced	5	3	6.23	9.73	4	27	12	14.0221	10.2411	479.63	52.3	0.36	3.345	M	R	100
S14	patte	pat	Curve18	Curvy	mixed	voiceless	voiceless_plosive	109	Agency FB	651.787	2568	524.136	CVC	pt	a	voiceless	voiceless	5	3	6.45	21.28	4	55	17	113.335	6.2515	18188.2	63.85	0.495	0.34	M	R	100
S14	pub	p9b	Curve15	Curvy	plosive	mixed	mixed	93	Agency FB	504.28	2353	586.002	CVC	pb	9	voiceless	voiced	3	3	21.39	3.99	1	5	10	23.2567	39.425	133.3	349.32	0.39	3.075	M	R	100
S14	gaine	gEn	Spike10	Spiky	mixed	voiced	mixed	225	Gabriola	506.752	1457	514.804	CVC	gn	E	voiced	voiced	5	3	1.16	3.11	3	28	20	9.26594	7.62083	212.82	49.39	1.02	2.265	M	R	100
S14	nul	nyl	Spike3	Spiky	sonorant	voiced	sonorant	255	Agency FB	734.127	1252	564.835	CVC	nl	y	voiced	voiced	3	3	3.88	4.86	2	12	7	3.73742	17.9738	17.39	64.46	1.42	1.82	M	R	100
S14	lobe	lOb	Spike17	Spiky	mixed	voiced	mixed	72	Gabriola	543.424	2999	514.869	CVC	lb	O	voiced	voiced	4	3	2.84	1.35	4	23	14	3.71114	9.91933	72.72	111.96	0.41	0.74	M	R	100
S14	paume	pom	Spike8	Spiky	mixed	mixed	mixed	70	Gabriola	553.533	3045	554.668	CVC	pm	o	voiceless	voiced	5	3	2.18	22.57	3	19	13	5.22507	4.05211	83.83	33.38	0.29	1.55	M	R	100
S14	balai	balE	Curve5	Curvy	mixed	voiced	mixed	195	Agency FB	552.585	1064	662.625	CVCV	bl	aE	voiced	voiced	5	4	8.24	11.96	3	35	4	5.89187	1.798	132.04	5.74	0.06	0.2	M	R	100
S14	mener	m°ne	Curve19	Curvy	sonorant	voiced	sonorant	144	Agency FB	550.546	1239	574.639	CVCV	mn	°e	voiced	voiced	5	4	22.45	29.53	2	11	6	14.8321	7.64714	304.03	21.49	0.58	2.03	M	R	100
S14	idole	idOl	Spike3	Spiky	mixed	voiced	mixed	98	Agency FB	593	3728	735.602	VCVC	dl	iO	voiced	voiced	5	4	4.77	6.35	3	5	4	0.588571	1.42	1.36	3.72	0.46	0.98	M	R	100
S14	minot	mino	Spike20	Spiky	sonorant	voiced	sonorant	152	Agency FB	528.233	2554	603.12	CVCV	mn	io	voiced	voiced	5	4	0.58	1.08	2	22	5	1.56849	0.878	36.84	2.23	0.15	0.27	M	R	100
S14	cabot	kabo	Spike8	Spiky	plosive	mixed	mixed	140	Gabriola	904.982	2044	517.992	CVCV	kb	ao	voiceless	voiced	5	4	1.45	0.68	1	25	13	3.72115	2.09133	98.09	7.23	0.2	0.95	M	R	100
S14	laine	lEn	Curve19	Curvy	sonorant	voiced	sonorant	55	Gabriola	454.608	3770	771.225	CVC	ln	E	voiced	voiced	5	3	6.27	34.86	2	33	18	11.9206	6.2004	479.63	49.39	0.925	1.42	M	R	100
S14	puma	pyma	Curve7	Curvy	mixed	mixed	mixed	153	Agency FB	481.688	2593	528.233	CVCV	pm	ya	voiceless	voiced	4	4	0.42	1.89	4	7	7	0.08	0.504286	0.24	1.55	0.03	0.14	M	R	100
S14	coma	koma	Spike2	Spiky	mixed	mixed	mixed	150	Agency FB	523.4	2167	613.593	CVCV	km	oa	voiceless	voiced	4	4	12.58	4.86	3	21	12	35.4998	0.4125	922.93	2.64	0.14	0.14	M	R	100
S14	mamie	mami	Spike17	Spiky	sonorant	voiced	sonorant	34	Agency FB	538.546	1497	666.302	CVCV	mm	ai	voiced	voiced	5	4	18.56	2.23	2	17	9	34.5218	8.28833	537.44	54.32	0.56	2.43	M	R	100
S14	duc	dyk	Curve19	Curvy	plosive	mixed	mixed	159	Agency FB	506.361	2530	616.116	CVC	dk	y	voiced	voiceless	3	3	7.66	14.8	1	18	13	99.3277	347.745	4394.7	6882.16	0.8	2.09	M	R	100
S14	canot	kano	Curve1	Curvy	mixed	mixed	mixed	116	Gabriola	814.025	1726	484.908	CVCV	kn	ao	voiceless	voiced	5	4	3.31	7.16	3	31	11	2.78278	3.41929	98.09	28.65	0.135	0.95	M	R	100
S14	lubie	lybi	Curve18	Curvy	mixed	voiced	mixed	14	Agency FB	526.611	1793	471.907	CVCV	lb	yi	voiced	voiced	5	4	1.37	1.35	3	4	2	1.54231	1.35	10.22	1.42	0.83	1.35	M	R	100
S14	atome	atom	Spike11	Spiky	mixed	mixed	mixed	106	Agency FB	654.895	3779	532.635	VCVC	tm	ao	voiceless	voiced	5	4	1.3	1.82	3	3	3	0.292	2.56667	1.12	4.66	0.02	2.3	M	R	100
S14	peine	pEn	Curve4	Curvy	mixed	mixed	mixed	147	Agency FB	593.936	1297	501.452	CVC	pn	E	voiceless	voiced	5	3	193.42	388.24	4	38	18	13.5091	11.1778	879.31	139.19	0.925	2.36	M	R	100
S14	ligue	lig	Spike2	Spiky	mixed	voiced	mixed	48	Agency FB	545.92	2873	564.981	CVC	lg	i	voiced	voiced	5	3	2.74	1.42	3	29	17	7.56071	6.38944	176.1	101.01	0.29	0.205	M	R	100
S14	dodo	dodo	Curve4	Curvy	plosive	voiced	voiced_plosive	230	Gabriola	491.764	2587	715.442	CVCV	dd	oo	voiced	voiced	4	4	7.52	2.43	1	3	4	0.471667	0.5925	1	1.89	0.285	0.205	M	R	100
S14	bile	bil	Curve4	Curvy	mixed	voiced	mixed	18	Agency FB	620.258	1208	510.919	CVC	bl	i	voiced	voiced	4	3	2.59	4.66	4	42	23	122.715	7.84226	13222.9	83.58	0.6	0.47	M	R	100
S14	tipi	tipi	Spike11	Spiky	plosive	voiceless	voiceless_plosive	36	Agency FB	487.142	3122	503.976	CVCV	tp	ii	voiceless	voiceless	4	4	0.32	0	1	12	6	10.355	2.92429	280.62	9.19	0.17	0.74	M	R	100
S14	manne	man	Spike2	Spiky	sonorant	voiced	sonorant	182	Gabriola	859.93	3692	501.887	CVC	mn	a	voiced	voiced	5	3	0.52	1.22	2	31	12	25.9367	5.75625	2346.9	31.96	0.44	0.91	M	R	100
S14	mater	mate	Curve5	Curvy	mixed	mixed	mixed	3	Agency FB	511.671	3437	660.89	CVCV	mt	ae	voiced	voiceless	5	4	5.91	6.22	3	35	18	4.40364	0.95619	265.03	6.28	0.26	0.2	M	R	100
S14	anode	anOd	Curve13	Curvy	mixed	voiced	mixed	20	Agency FB	459.103	3297	684.348	VCVC	nd	aO	voiced	voiced	5	4	0.02	0	3	2	0	0.01	0	0.02	0	0.01	0	M	R	100
S14	aneth	anEt	Curve13	Curvy	mixed	mixed	mixed	218	Agency FB	627.385	3897	680.618	VCVC	nt	aE	voiced	voiceless	5	4	0.07	0.61	4	12	0	16.5126	0	456.59	0	0.675	0	M	R	100
S14	lame	lam	Spike1	Spiky	sonorant	voiced	sonorant	49	Agency FB	524.126	1367	545.92	CVC	lm	a	voiced	voiced	4	3	11.05	25.81	2	33	22	175.967	12.6286	14946.5	129.53	0.35	1.28	M	R	100
S14	poule	pul	Spike20	Spiky	mixed	mixed	mixed	251	Gabriola	608.003	3803	549.067	CVC	pl	u	voiceless	voiced	5	3	23.5	16.69	4	29	19	70.2933	10.8641	7078.55	101.62	0.68	1.49	M	R	100
S14	mille	mil	Curve5	Curvy	sonorant	voiced	sonorant	163	Agency FB	537.971	2883	608.974	CVC	ml	i	voiced	voiced	5	3	55.43	142.09	2	33	17	131.711	43.1974	13222.9	417.03	0.905	0.61	M	R	100
S14	manie	mani	Spike1	Spiky	sonorant	voiced	sonorant	85	Gabriola	565.379	3224	618.206	CVCV	mn	ai	voiced	voiced	5	4	5.42	13.18	2	22	19	5.54154	3.7619	254.92	31.96	0.16	1.01	M	R	100
S14	audit	odit	Curve5	Curvy	plosive	mixed	mixed	184	Agency FB	720.68	3837	547.171	VCVC	dt	oi	voiced	voiceless	5	4	0.47	0.14	1	8	4	25.2579	1.86833	311.69	7.43	0.895	1.08	M	R	100
S14	item	itEm	Spike8	Spiky	mixed	mixed	mixed	243	Gabriola	507.062	2543	526.704	VCVC	tm	iE	voiceless	voiced	4	4	0.03	0	3	3	3	3.842	0.926667	15.49	2.64	1.83	0.07	M	R	100
S14	connu	kony	Curve18	Curvy	mixed	mixed	mixed	64	Gabriola	540.54	3831	554.134	CVCV	kn	oy	voiceless	voiced	5	4	70.33	84.53	4	12	6	15.5695	6.398	415.87	17.77	0.23	5.235	M	R	100
S14	nette	nEt	Curve1	Curvy	mixed	mixed	mixed	208	Gabriola	577.713	3352	703.384	CVC	nt	E	voiced	voiceless	5	3	3.91	14.86	3	30	9	56.3715	217.519	1902.27	2320.68	0.79	4.05	M	R	100
S14	mulot	mylo	Curve5	Curvy	sonorant	voiced	sonorant	196	Gabriola	494.939	2821	552.585	CVCV	ml	yo	voiced	voiced	5	4	0.04	0.88	2	13	6	1.66947	2.00667	9.24	6.76	0.34	1.22	M	R	100
S14	gouda	guda	Spike20	Spiky	plosive	voiced	voiced_plosive	210	Agency FB	534.256	3613	504.287	CVCV	gd	ua	voiced	voiced	5	4	0.03	0.07	1	7	3	0.242727	0.226667	1.23	0.61	0.06	0.07	M	R	100
S14	tenu	t°ny	Spike10	Spiky	mixed	mixed	mixed	13	Agency FB	471.907	2729	527.804	CVCV	tn	°y	voiceless	voiced	4	4	27.1	54.12	3	8	7	15.7008	21.3093	244.7	135.14	0.9	10.305	M	R	100
S14	agate	agat	Curve4	Curvy	plosive	mixed	mixed	187	Gabriola	539.552	1599	723.18	VCVC	gt	aa	voiced	voiceless	5	4	0.01	0.61	1	11	8	0.402222	2.44	2.96	12.16	0.11	1.215	M	R	100
S14	banni	bani	Spike11	Spiky	mixed	voiced	mixed	79	Gabriola	548.399	3420	810.066	CVCV	bn	ai	voiced	voiced	5	4	0.27	0.2	4	17	6	1.01056	0.211	10.9	0.61	0.06	0.17	M	R	100
S14	donne	dOn	Curve15	Curvy	mixed	voiced	mixed	241	Agency FB	489.574	2516	645.654	CVC	dn	O	voiced	voiced	5	3	23.73	2.77	4	18	12	17.6087	39.6271	578.93	294.53	0.57	3.78	M	R	100
S14	demi	d°mi	Curve7	Curvy	mixed	voiced	mixed	119	Agency FB	532.343	2412	737.731	CVCV	dm	°i	voiced	voiced	4	4	25.18	19.12	3	5	3	35.7457	5.892	425.85	24.05	0.465	1.49	M	R	100
S14	autel	otEl	Spike3	Spiky	mixed	mixed	mixed	114	Agency FB	523.317	2820	625.19	VCVC	tl	oE	voiceless	voiced	5	4	7.62	13.31	3	14	1	4.71952	2.03	66.9	2.03	0.215	2.03	M	R	100
S14	utile	ytil	Curve13	Curvy	mixed	mixed	mixed	66	Agency FB	471.797	3989	491.294	VCVC	tl	yi	voiceless	voiced	5	4	36.47	23.99	4	6	4	3.28545	3.6325	31.08	8.72	0.18	2.7	M	R	100
S14	lime	lim	Curve4	Curvy	sonorant	voiced	sonorant	58	Gabriola	552.787	1836	670.691	CVC	lm	i	voiced	voiced	4	3	1.48	2.91	2	34	23	5.94696	14.0987	176.1	257.57	0.27	0.88	M	R	100
S14	moule	mul	Spike2	Spiky	sonorant	voiced	sonorant	242	Gabriola	526.704	3717	489.574	CVC	ml	u	voiced	voiced	5	3	3.56	3.99	2	31	25	9.07941	7.43316	453.95	101.62	0.37	0.645	M	R	100
S14	nulle	nyl	Curve15	Curvy	sonorant	voiced	sonorant	88	Gabriola	549.791	2703	742.811	CVC	nl	y	voiced	voiced	5	3	6.68	8.45	2	12	3	3.73742	2.176	17.39	6.62	1.42	0.61	M	R	100
S14	nonne	nOn	Curve18	Curvy	sonorant	voiced	sonorant	171	Gabriola	711.146	2990	589.578	CVC	nn	O	voiced	voiced	5	3	5.46	1.69	2	14	9	33.7526	40.0692	578.93	294.53	3.4	2.77	M	R	100
S14	dodu	dody	Spike20	Spiky	plosive	voiced	voiced_plosive	95	Gabriola	551.613	1267	563.961	CVCV	dd	oy	voiced	voiced	4	4	0.34	1.89	1	1	3	3.765	1.55333	7.52	2.43	3.765	1.42	M	R	100
S14	polo	polo	Spike2	Spiky	mixed	mixed	mixed	41	Gabriola	540.542	3476	646.553	CVCV	pl	oo	voiceless	voiced	4	4	1.46	1.96	3	18	11	0.930222	1.84615	6.04	9.53	0.32	0.34	M	R	100
S14	menu	m°ny	Curve5	Curvy	sonorant	voiced	sonorant	233	Agency FB	490.428	1604	695.465	CVCV	mn	°y	voiced	voiced	4	4	9.87	12.03	2	9	8	12.1547	21.7408	244.7	135.14	1.39	5.845	M	R	100
S14	nuque	nyk	Spike17	Spiky	mixed	mixed	mixed	15	Gabriola	466.316	3317	526.611	CVC	nk	y	voiced	voiceless	5	3	7.58	48.51	4	9	3	5.98029	0.8275	37.84	2.43	1.42	0.405	M	R	100
S14	peler	p°le	Spike11	Spiky	mixed	mixed	mixed	111	Agency FB	503.39	3517	508.196	CVCV	pl	°e	voiceless	voiced	5	4	0.44	1.22	4	7	8	0.863214	2.36556	5.2	13.72	0.245	0.95	M	R	100
S14	muni	myni	Spike3	Spiky	sonorant	voiced	sonorant	16	Gabriola	501.415	2729	466.316	CVCV	mn	yi	voiced	voiced	4	4	1.14	6.62	2	9	9	1.4725	1.41	10.09	3.99	0.585	1.01	M	R	100
S14	bec	bEk	Spike8	Spiky	plosive	mixed	mixed	8	Gabriola	428.228	3287	524.534	CVC	bk	E	voiced	voiceless	3	3	6.74	23.31	1	30	15	12.153	12.5812	284.08	72.3	0.58	1.15	M	R	100
S14	puni	pyni	Curve1	Curvy	mixed	mixed	mixed	124	Gabriola	589.15	2944	658.256	CVCV	pn	yi	voiceless	voiced	4	4	1	1.49	3	10	8	1.42735	2.42692	13.82	8.45	0.38	1.69	M	R	100
S14	galop	galo	Spike11	Spiky	mixed	voiced	mixed	76	Gabriola	505.387	3257	589.869	CVCV	gl	ao	voiced	voiced	5	4	2.83	12.77	4	18	8	5.69373	1.03	116.05	4.12	0.29	0.41	M	R	100
S14	gober	gobe	Spike17	Spiky	plosive	voiced	voiced_plosive	22	Agency FB	463.57	2962	558.535	CVCV	gb	oe	voiced	voiced	5	4	2.5	2.09	1	10	10	0.141818	0.224	1.93	0.74	0.01	0.035	M	R	100
S14	bilan	bil@	Curve7	Curvy	mixed	voiced	mixed	175	Gabriola	556.284	3264	869.179	CVCV	bl	i@	voiced	voiced	5	4	5.63	6.22	4	18	4	3.15425	0.394	53.93	1.15	0.045	0.14	M	R	100
S14	imite	imit	Curve5	Curvy	mixed	mixed	mixed	86	Gabriola	632.548	2245	565.379	VCVC	mt	ii	voiced	voiceless	5	4	3.85	3.92	4	10	9	1.50703	3.67	19.09	21.76	0.2	0.74	M	R	100
S14	dune	dyn	Curve13	Curvy	mixed	voiced	mixed	170	Gabriola	589.578	1673	514.677	CVC	dn	y	voiced	voiced	4	3	1.55	3.45	3	15	13	196.662	475.486	7907.85	9587.97	1.315	2.97	M	R	100
S14	minet	minE	Curve19	Curvy	sonorant	voiced	sonorant	5	Gabriola	516.655	3077	570.123	CVCV	mn	iE	voiced	voiced	5	4	2.22	2.23	2	20	8	2.10962	7.676	36.84	48.18	0.17	1.285	M	R	100
S14	limer	lime	Spike2	Spiky	sonorant	voiced	sonorant	141	Agency FB	530.194	2749	904.982	CVCV	lm	ie	voiced	voiced	5	4	0.5	0.74	2	18	13	1.03457	6.59533	41.96	84.46	0.015	0.54	M	R	100
S14	coter	kote	Spike17	Spiky	plosive	voiceless	voiceless_plosive	217	Gabriola	680.618	1083	593.913	CVCV	kt	oe	voiceless	voiceless	5	4	0.02	0.2	1	37	15	3.58367	35.1728	88.02	497.43	0.175	1.725	M	R	100
S14	noter	note	Curve13	Curvy	mixed	mixed	mixed	239	Gabriola	572.7	2998	751.901	CVCV	nt	oe	voiced	voiceless	5	4	5.44	8.78	4	21	14	5.52682	7.87	250.51	39.32	0.16	2.64	M	R	100
S14	otite	otit	Spike1	Spiky	plosive	voiceless	voiceless_plosive	148	Agency FB	678.11	3429	593.936	VCVC	tt	oi	voiceless	voiceless	5	4	0.84	0.47	1	4	1	0.143636	0.34	0.47	0.34	0.06	0.34	M	R	100
S14	loti	loti	Curve18	Curvy	mixed	mixed	mixed	188	Agency FB	728.629	1377	539.552	CVCV	lt	oi	voiced	voiceless	4	4	0.09	0.34	4	9	8	0.640323	6.414	6.75	44.46	0.16	0.405	M	R	100
S14	molle	mOl	Spike17	Spiky	sonorant	voiced	sonorant	44	Agency FB	512.436	2840	630.811	CVC	ml	O	voiced	voiced	5	3	3.92	22.7	2	26	16	24.5376	13.6673	453.95	142.09	1.85	4.63	M	R	100
S14	godet	godE	Curve7	Curvy	plosive	voiced	voiced_plosive	202	Agency FB	889.443	2690	584.417	CVCV	gd	oE	voiced	voiced	5	4	0.29	4.32	1	12	8	0.0766667	0.7125	0.81	3.18	0.01	0.34	M	R	100
S14	papi	papi	Spike20	Spiky	plosive	voiceless	voiceless_plosive	185	Gabriola	493.446	3516	720.68	CVCV	pp	ai	voiceless	voiceless	4	4	7.05	0	1	18	9	8.39809	11.208	259.01	77.16	0.14	2.735	M	R	100
S14	mini	mini	Spike3	Spiky	sonorant	voiced	sonorant	201	Gabriola	584.417	1266	623.397	CVCV	mn	ii	voiced	voiced	4	4	1.69	0.14	2	16	12	9.35317	17.2865	292.55	149.26	0.37	0.68	M	R	100
S14	gamma	gama	Spike2	Spiky	mixed	voiced	mixed	6	Agency FB	510.283	1940	516.655	CVCV	gm	aa	voiced	voiced	5	4	1.94	1.01	3	21	4	2.91395	1.5525	55.94	5.74	0.17	0.235	M	R	100
S14	duper	dype	Spike11	Spiky	plosive	mixed	mixed	128	Agency FB	519.748	2955	507.056	CVCV	dp	ye	voiced	voiceless	5	4	1.96	1.35	1	9	10	1.64321	2.95	20.59	24.05	0.08	0.34	M	R	100
S14	battu	baty	Curve1	Curvy	plosive	mixed	mixed	89	Gabriola	593.925	1176	549.791	CVCV	bt	ay	voiced	voiceless	5	4	24.13	17.36	1	11	6	5.08897	2.74846	106.55	7.43	0.46	2.36	M	R	100
S14	laque	lak	Curve19	Curvy	mixed	mixed	mixed	130	Agency FB	448.474	3157	572.409	CVC	lk	a	voiced	voiceless	5	3	0.79	2.09	3	34	15	143.457	3.51714	14946.5	26.01	0.31	0.81	M	R	100
S14	bague	bag	Spike2	Spiky	plosive	voiced	voiced_plosive	31	Gabriola	585.636	2794	631.117	CVC	bg	a	voiced	voiced	5	3	26.14	16.08	1	30	13	6.79363	5.5715	77.32	41.08	0.61	0.41	M	R	100
S14	piler	pile	Curve13	Curvy	mixed	mixed	mixed	157	Gabriola	459.624	1698	532.359	CVCV	pl	ie	voiceless	voiced	5	4	0.35	0.27	3	26	15	1.96396	3.88789	25.86	21.76	0.14	1.15	M	R	100
S14	tamis	tami	Spike10	Spiky	mixed	mixed	mixed	161	Gabriola	518.587	3211	584.773	CVCV	tm	ai	voiceless	voiced	5	4	0.53	1.82	4	12	9	19.9484	17.2593	360.9	143.45	0.16	0.47	M	R	100
S14	coupe	kup	Spike17	Spiky	plosive	voiceless	voiceless_plosive	167	Gabriola	538.827	1113	696.451	CVC	kp	u	voiceless	voiceless	5	3	29.16	33.58	1	29	19	12.0756	39.7157	389.49	641.55	0.87	5.3	M	R	100
S14	cadet	kadE	Spike10	Spiky	plosive	mixed	mixed	216	Gabriola	593.913	2770	560.283	CVCV	kd	aE	voiceless	voiced	5	4	2.54	1.49	1	19	3	3.4946	0.525	98.09	1.69	0.03	0.205	M	R	100
S14	culot	kylo	Curve4	Curvy	mixed	mixed	mixed	250	Gabriola	549.067	3350	479.408	CVCV	kl	yo	voiceless	voiced	5	4	9.24	6.76	4	15	6	1.24857	1.475	17.35	4.19	0.115	1.215	M	R	100
S14	digue	dig	Curve7	Curvy	plosive	voiced	voiced_plosive	40	Gabriola	646.553	3964	600.391	CVC	dg	i	voiced	voiced	5	3	1.02	7.97	1	26	13	76.183	3.30687	2146.01	27.3	0.95	1.22	M	R	100
S14	lutte	lyt	Spike11	Spiky	mixed	mixed	mixed	127	Agency FB	507.056	3547	661.402	CVC	lt	y	voiced	voiceless	5	3	22	37.36	3	30	12	5.03322	2.99267	87.91	20.81	0.39	1.22	M	R	100
S14	goulu	guly	Curve1	Curvy	mixed	voiced	mixed	94	Gabriola	563.961	2480	504.28	CVCV	gl	uy	voiced	voiced	5	4	0.02	0.34	4	8	7	5.06281	18.19	151.04	174.19	0.1	0.405	M	R	100
S14	matou	matu	Curve19	Curvy	mixed	mixed	mixed	155	Gabriola	480.635	2436	472.761	CVCV	mt	au	voiced	voiceless	5	4	1.04	3.18	3	15	4	6.8286	1.4525	265.03	3.11	0.35	1.25	M	R	100
S14	moulu	muly	Curve5	Curvy	sonorant	voiced	sonorant	78	Gabriola	810.066	2431	567.588	CVCV	ml	uy	voiced	voiced	5	4	0.08	0.68	2	14	11	3.15207	10.6361	151.04	174.19	0.045	0.305	M	R	100
S15	gomma	goma	Curve4	Curvy	mixed	voiced	mixed	149	Gabriola	1175	3167	651.273	CVCV	gm	oa	voiced	voiced	5	4	0	0.2	4	14	6	0.759286	1.79	12.58	9.26	0.015	0.61	M	R	100
S15	picot	piko	Curve5	Curvy	plosive	voiceless	voiceless_plosive	82	Agency FB	558.254	1197	707.778	CVCV	pk	io	voiceless	voiceless	5	4	0.03	1.22	1	16	10	1.53898	0.579091	15.36	3.72	0.46	0.14	M	R	100
S15	piler	pile	Curve5	Curvy	mixed	mixed	mixed	50	Agency FB	459.029	3554	592.26	CVCV	pl	ie	voiceless	voiced	5	4	0.35	0.27	3	26	15	1.96396	3.88789	25.86	21.76	0.14	1.15	M	R	100
S15	bilan	bil@	Spike2	Spiky	mixed	voiced	mixed	236	Agency FB	569.598	3732	833.6	CVCV	bl	i@	voiced	voiced	5	4	5.63	6.22	4	18	4	3.15425	0.394	53.93	1.15	0.045	0.14	M	R	100
S15	nuque	nyk	Spike17	Spiky	mixed	mixed	mixed	83	Agency FB	526.607	1936	558.254	CVC	nk	y	voiced	voiceless	5	3	7.58	48.51	4	9	3	5.98029	0.8275	37.84	2.43	1.42	0.405	M	R	100
S15	noter	note	Curve19	Curvy	mixed	mixed	mixed	17	Gabriola	551.387	2261	1226.24	CVCV	nt	oe	voiced	voiceless	5	4	5.44	8.78	4	21	14	5.52682	7.87	250.51	39.32	0.16	2.64	M	R	100
S15	tague	tag	Spike1	Spiky	plosive	mixed	mixed	169	Agency FB	777.98	1927	712.178	CVC	tg	a	voiceless	voiced	5	3	0.06	0	1	25	7	23.7867	9.10364	1265.97	41.08	0.485	0.88	M	R	100
S15	poney	ponE	Spike2	Spiky	mixed	mixed	mixed	173	Agency FB	529.102	1137	854.222	CVCV	pn	oE	voiceless	voiced	5	4	3.7	0.47	4	17	1	13.7481	0.54	415.87	0.54	0.04	0.54	M	R	100
S15	bader	bade	Spike17	Spiky	plosive	voiced	voiced_plosive	253	Agency FB	1095.27	1199	611.676	CVCV	bd	ae	voiced	voiced	5	4	0.01	0.07	1	26	9	0.634196	1.19333	7.69	5.07	0.09	0.2	M	R	100
S15	mamie	mami	Spike17	Spiky	sonorant	voiced	sonorant	1	Agency FB	498.255	1649	754.598	CVCV	mm	ai	voiced	voiced	5	4	18.56	2.23	2	17	9	34.5218	8.28833	537.44	54.32	0.56	2.43	M	R	100
S15	galop	galo	Curve15	Curvy	mixed	voiced	mixed	201	Agency FB	592.301	2079	618.422	CVCV	gl	ao	voiced	voiced	5	4	2.83	12.77	4	18	8	5.69373	1.03	116.05	4.12	0.29	0.41	M	R	100
S15	bidet	bidE	Spike11	Spiky	plosive	voiced	voiced_plosive	205	Agency FB	717.113	1866	637.702	CVCV	bd	iE	voiced	voiced	5	4	0.69	2.97	1	18	3	2.645	3.01667	42.4	8.38	0.015	0.47	M	R	100
S15	nappe	nap	Curve18	Curvy	mixed	mixed	mixed	256	Gabriola	720.929	2828	843.681	CVC	np	a	voiced	voiceless	5	3	3.01	18.18	3	26	9	1.23233	0.934545	19.48	7.5	0.22	0.2	M	R	100
S15	limer	lime	Spike20	Spiky	sonorant	voiced	sonorant	151	Agency FB	554.789	3222	627.82	CVCV	lm	ie	voiced	voiced	5	4	0.5	0.74	2	18	13	1.03457	6.59533	41.96	84.46	0.015	0.54	M	R	100
S15	autel	otEl	Spike3	Spiky	mixed	mixed	mixed	27	Agency FB	882.622	1493	719.026	VCVC	tl	oE	voiceless	voiced	5	4	7.62	13.31	3	14	1	4.71952	2.03	66.9	2.03	0.215	2.03	M	R	100
S15	banni	bani	Spike3	Spiky	mixed	voiced	mixed	44	Agency FB	639.135	2837	845.109	CVCV	bn	ai	voiced	voiced	5	4	0.27	0.2	4	17	6	1.01056	0.211	10.9	0.61	0.06	0.17	M	R	100
S15	tipi	tipi	Curve4	Curvy	plosive	voiceless	voiceless_plosive	47	Gabriola	842.688	1041	803.585	CVCV	tp	ii	voiceless	voiceless	4	4	0.32	0	1	12	6	10.355	2.92429	280.62	9.19	0.17	0.74	M	R	100
S15	coter	kote	Spike17	Spiky	plosive	voiceless	voiceless_plosive	117	Gabriola	608.455	1056	792.808	CVCV	kt	oe	voiceless	voiceless	5	4	0.02	0.2	1	37	15	3.58367	35.1728	88.02	497.43	0.175	1.725	M	R	100
S15	culot	kylo	Spike20	Spiky	mixed	mixed	mixed	49	Gabriola	592.26	3379	599.716	CVCV	kl	yo	voiceless	voiced	5	4	9.24	6.76	4	15	6	1.24857	1.475	17.35	4.19	0.115	1.215	M	R	100
S15	caler	kale	Spike1	Spiky	mixed	mixed	mixed	129	Gabriola	542.952	3297	615.684	CVCV	kl	ae	voiceless	voiced	5	4	0.77	2.5	4	49	19	14.993	1.69227	1414.85	14.66	0.13	0.44	M	R	100
S15	peine	pEn	Spike2	Spiky	mixed	mixed	mixed	66	Gabriola	531.026	3259	701.39	CVC	pn	E	voiceless	voiced	5	3	193.42	388.24	4	38	18	13.5091	11.1778	879.31	139.19	0.925	2.36	M	R	100
S15	gone	gon	Curve7	Curvy	mixed	voiced	mixed	99	Agency FB	796.758	2775	700.194	CVC	gn	o	voiced	voiced	4	3	1	0.14	4	13	12	5.6535	6.06286	71.66	34.39	0.33	0.44	M	R	100
S15	demi	d°mi	Spike11	Spiky	mixed	voiced	mixed	112	Gabriola	508.811	1400	633.092	CVCV	dm	°i	voiced	voiced	4	4	25.18	19.12	3	5	3	35.7457	5.892	425.85	24.05	0.465	1.49	M	R	100
S15	gouda	guda	Curve15	Curvy	plosive	voiced	voiced_plosive	164	Agency FB	769.442	2511	631.734	CVCV	gd	ua	voiced	voiced	5	4	0.03	0.07	1	7	3	0.242727	0.226667	1.23	0.61	0.06	0.07	M	R	100
S15	dodo	dodo	Curve5	Curvy	plosive	voiced	voiced_plosive	75	Agency FB	643.922	2670	652.68	CVCV	dd	oo	voiced	voiced	4	4	7.52	2.43	1	3	4	0.471667	0.5925	1	1.89	0.285	0.205	M	R	100
S15	cabot	kabo	Curve19	Curvy	plosive	mixed	mixed	7	Agency FB	648.808	2092	559.499	CVCV	kb	ao	voiceless	voiced	5	4	1.45	0.68	1	25	13	3.72115	2.09133	98.09	7.23	0.2	0.95	M	R	100
S15	tamis	tami	Spike3	Spiky	mixed	mixed	mixed	119	Gabriola	643.004	2098	611.636	CVCV	tm	ai	voiceless	voiced	5	4	0.53	1.82	4	12	9	19.9484	17.2593	360.9	143.45	0.16	0.47	M	R	100
S15	coupe	kup	Curve7	Curvy	plosive	voiceless	voiceless_plosive	45	Gabriola	1297.54	2400	639.135	CVC	kp	u	voiceless	voiceless	5	3	29.16	33.58	1	29	19	12.0756	39.7157	389.49	641.55	0.87	5.3	M	R	100
S15	laine	lEn	Curve4	Curvy	sonorant	voiced	sonorant	113	Gabriola	647.718	2823	508.811	CVC	ln	E	voiced	voiced	5	3	6.27	34.86	2	33	18	11.9206	6.2004	479.63	49.39	0.925	1.42	M	R	100
S15	hamac	amak	Spike17	Spiky	mixed	mixed	mixed	122	Agency FB	734.381	1223	733.571	VCVC	mk	aa	voiced	voiceless	5	4	1.63	3.11	4	11	1	3.287	0.68	52.39	0.68	0.195	0.68	M	R	100
S15	duc	dyk	Spike1	Spiky	plosive	mixed	mixed	248	Agency FB	768.513	3103	561.95	CVC	dk	y	voiced	voiceless	3	3	7.66	14.8	1	18	13	99.3277	347.745	4394.7	6882.16	0.8	2.09	M	R	100
S15	atome	atom	Spike2	Spiky	mixed	mixed	mixed	93	Gabriola	656.327	2681	678.564	VCVC	tm	ao	voiceless	voiced	5	4	1.3	1.82	3	3	3	0.292	2.56667	1.12	4.66	0.02	2.3	M	R	100
S15	balai	balE	Spike10	Spiky	mixed	voiced	mixed	56	Gabriola	628.136	1578	509.561	CVCV	bl	aE	voiced	voiced	5	4	8.24	11.96	3	35	4	5.89187	1.798	132.04	5.74	0.06	0.2	M	R	100
S15	opine	opin	Curve1	Curvy	mixed	mixed	mixed	35	Gabriola	961.459	3437	607.931	VCVC	pn	oi	voiceless	voiced	5	4	0.02	1.69	3	12	9	3.21375	2.016	56.28	12.57	0.06	0.545	M	R	100
S15	lune	lyn	Spike10	Spiky	sonorant	voiced	sonorant	31	Gabriola	529.619	3021	1016.8	CVC	ln	y	voiced	voiced	4	3	58.29	63.24	2	14	15	180.045	453.511	7907.85	9587.97	1.03	0.47	M	R	100
S15	connu	kony	Curve19	Curvy	mixed	mixed	mixed	39	Agency FB	566.398	2357	713.24	CVCV	kn	oy	voiceless	voiced	5	4	70.33	84.53	4	12	6	15.5695	6.398	415.87	17.77	0.23	5.235	M	R	100
S15	tenu	t°ny	Spike20	Spiky	mixed	mixed	mixed	200	Gabriola	618.422	2436	805.606	CVCV	tn	°y	voiceless	voiced	4	4	27.1	54.12	3	8	7	15.7008	21.3093	244.7	135.14	0.9	10.305	M	R	100
S15	petit	p°ti	Curve18	Curvy	plosive	voiceless	voiceless_plosive	68	Agency FB	745.24	2099	818.622	CVCV	pt	°i	voiceless	voiceless	5	4	573.72	653.78	1	6	4	33.1913	135	355.66	491.82	0.05	36.42	M	R	100
S15	duper	dype	Spike8	Spiky	plosive	mixed	mixed	232	Agency FB	681.155	2085	1049.98	CVCV	dp	ye	voiced	voiceless	5	4	1.96	1.35	1	9	10	1.64321	2.95	20.59	24.05	0.08	0.34	M	R	100
S15	papi	papi	Spike2	Spiky	plosive	voiceless	voiceless_plosive	210	Gabriola	806.882	1564	1227.28	CVCV	pp	ai	voiceless	voiceless	4	4	7.05	0	1	18	9	8.39809	11.208	259.01	77.16	0.14	2.735	M	R	100
S15	nette	nEt	Curve13	Curvy	mixed	mixed	mixed	15	Gabriola	669.172	3531	1072.1	CVC	nt	E	voiced	voiceless	5	3	3.91	14.86	3	30	9	56.3715	217.519	1902.27	2320.68	0.79	4.05	M	R	100
S15	gaine	gEn	Spike20	Spiky	mixed	voiced	mixed	94	Gabriola	700.54	1724	656.327	CVC	gn	E	voiced	voiced	5	3	1.16	3.11	3	28	20	9.26594	7.62083	212.82	49.39	1.02	2.265	M	R	100
S15	lime	lim	Curve15	Curvy	sonorant	voiced	sonorant	64	Agency FB	676.243	2740	1080.2	CVC	lm	i	voiced	voiced	4	3	1.48	2.91	2	34	23	5.94696	14.0987	176.1	257.57	0.27	0.88	M	R	100
S15	mille	mil	Spike11	Spiky	sonorant	voiced	sonorant	37	Agency FB	553.233	3787	587.54	CVC	ml	i	voiced	voiced	5	3	55.43	142.09	2	33	17	131.711	43.1974	13222.9	417.03	0.905	0.61	M	R	100
S15	gober	gobe	Spike20	Spiky	plosive	voiced	voiced_plosive	238	Gabriola	514.179	2938	521.538	CVCV	gb	oe	voiced	voiced	5	4	2.5	2.09	1	10	10	0.141818	0.224	1.93	0.74	0.01	0.035	M	R	100
S15	patte	pat	Curve13	Curvy	mixed	voiceless	voiceless_plosive	34	Agency FB	607.931	2675	1053.58	CVC	pt	a	voiceless	voiceless	5	3	6.45	21.28	4	55	17	113.335	6.2515	18188.2	63.85	0.495	0.34	M	R	100
S15	menu	m°ny	Curve18	Curvy	sonorant	voiced	sonorant	182	Gabriola	803.379	1009	592.794	CVCV	mn	°y	voiced	voiced	4	4	9.87	12.03	2	9	8	12.1547	21.7408	244.7	135.14	1.39	5.845	M	R	100
S15	canot	kano	Spike8	Spiky	mixed	mixed	mixed	109	Gabriola	870.195	2084	676.264	CVCV	kn	ao	voiceless	voiced	5	4	3.31	7.16	3	31	11	2.78278	3.41929	98.09	28.65	0.135	0.95	M	R	100
S15	donne	dOn	Curve18	Curvy	mixed	voiced	mixed	230	Gabriola	1789.52	1405	574.585	CVC	dn	O	voiced	voiced	5	3	23.73	2.77	4	18	12	17.6087	39.6271	578.93	294.53	0.57	3.78	M	R	100
S15	puma	pyma	Spike3	Spiky	mixed	mixed	mixed	110	Agency FB	1231.19	2544	870.195	CVCV	pm	ya	voiceless	voiced	4	4	0.42	1.89	4	7	7	0.08	0.504286	0.24	1.55	0.03	0.14	M	R	100
S15	lutte	lyt	Curve5	Curvy	mixed	mixed	mixed	95	Agency FB	591.184	3925	700.54	CVC	lt	y	voiced	voiceless	5	3	22	37.36	3	30	12	5.03322	2.99267	87.91	20.81	0.39	1.22	M	R	100
S15	audit	odit	Curve18	Curvy	plosive	mixed	mixed	116	Gabriola	792.808	3141	483.659	VCVC	dt	oi	voiced	voiceless	5	4	0.47	0.14	1	8	4	25.2579	1.86833	311.69	7.43	0.895	1.08	M	R	100
S15	bile	bil	Curve7	Curvy	mixed	voiced	mixed	192	Agency FB	861.088	3604	670.275	CVC	bl	i	voiced	voiced	4	3	2.59	4.66	4	42	23	122.715	7.84226	13222.9	83.58	0.6	0.47	M	R	100
S15	mulot	mylo	Curve13	Curvy	sonorant	voiced	sonorant	141	Agency FB	464.603	2510	573.436	CVCV	ml	yo	voiced	voiced	5	4	0.04	0.88	2	13	6	1.66947	2.00667	9.24	6.76	0.34	1.22	M	R	100
S15	mime	mim	Spike8	Spiky	sonorant	voiced	sonorant	198	Agency FB	991.32	1554	571.294	CVC	mm	i	voiced	voiced	4	3	5.11	0.88	2	29	21	20.7536	81.6247	907.69	1358.65	0.5	1.995	M	R	100
S15	polo	polo	Curve4	Curvy	mixed	mixed	mixed	14	Gabriola	1072.1	1434	722.469	CVCV	pl	oo	voiceless	voiced	4	4	1.46	1.96	3	18	11	0.930222	1.84615	6.04	9.53	0.32	0.34	M	R	100
S15	item	itEm	Spike1	Spiky	mixed	mixed	mixed	225	Agency FB	1454.21	1048	666.825	VCVC	tm	iE	voiceless	voiced	4	4	0.03	0	3	3	3	3.842	0.926667	15.49	2.64	1.83	0.07	M	R	100
S15	naine	nEn	Spike3	Spiky	sonorant	voiced	sonorant	159	Agency FB	979.714	1847	889.395	CVC	nn	E	voiced	voiced	5	3	0.44	0.27	2	26	14	8.03404	7.68211	193.42	49.39	1.16	2.64	M	R	100
S15	idem	idEm	Curve18	Curvy	mixed	voiced	mixed	102	Agency FB	591.256	3904	844.437	VCVC	dm	iE	voiced	voiced	4	4	1.86	2.64	4	3	3	0.276	0.525	1.25	1.49	0.03	0.305	M	R	100
S15	moule	mul	Curve13	Curvy	sonorant	voiced	sonorant	234	Gabriola	563.149	3230	623.464	CVC	ml	u	voiced	voiced	5	3	3.56	3.99	2	31	25	9.07941	7.43316	453.95	101.62	0.37	0.645	M	R	100
S15	minot	mino	Spike17	Spiky	sonorant	voiced	sonorant	162	Gabriola	633.717	3569	604.46	CVCV	mn	io	voiced	voiced	5	4	0.58	1.08	2	22	5	1.56849	0.878	36.84	2.23	0.15	0.27	M	R	100
S15	minet	minE	Curve7	Curvy	sonorant	voiced	sonorant	175	Agency FB	650.666	1434	903.782	CVCV	mn	iE	voiced	voiced	5	4	2.22	2.23	2	20	8	2.10962	7.676	36.84	48.18	0.17	1.285	M	R	100
S15	cadet	kadE	Curve15	Curvy	plosive	mixed	mixed	69	Agency FB	678.066	1430	745.24	CVCV	kd	aE	voiceless	voiced	5	4	2.54	1.49	1	19	3	3.4946	0.525	98.09	1.69	0.03	0.205	M	R	100
S15	kilo	kilo	Spike11	Spiky	mixed	mixed	mixed	114	Gabriola	591.248	1320	647.718	CVCV	kl	io	voiceless	voiced	4	4	5.19	5.27	3	12	6	0.934167	3.41333	9.24	18.92	0.325	0.305	M	R	100
S15	coma	koma	Curve1	Curvy	mixed	mixed	mixed	241	Gabriola	716.765	2576	1237.57	CVCV	km	oa	voiceless	voiced	4	4	12.58	4.86	3	21	12	35.4998	0.4125	922.93	2.64	0.14	0.14	M	R	100
S15	puni	pyni	Curve19	Curvy	mixed	mixed	mixed	81	Gabriola	707.778	1076	699.113	CVCV	pn	yi	voiceless	voiced	4	4	1	1.49	3	10	8	1.42735	2.42692	13.82	8.45	0.38	1.69	M	R	100
S15	nonne	nOn	Curve18	Curvy	sonorant	voiced	sonorant	43	Gabriola	845.109	3451	724.367	CVC	nn	O	voiced	voiced	5	3	5.46	1.69	2	14	9	33.7526	40.0692	578.93	294.53	3.4	2.77	M	R	100
S15	lame	lam	Spike11	Spiky	sonorant	voiced	sonorant	92	Gabriola	678.564	3868	911.556	CVC	lm	a	voiced	voiced	4	3	11.05	25.81	2	33	22	175.967	12.6286	14946.5	129.53	0.35	1.28	M	R	100
S15	battu	baty	Curve15	Curvy	plosive	mixed	mixed	128	Gabriola	615.684	2224	732.955	CVCV	bt	ay	voiced	voiceless	5	4	24.13	17.36	1	11	6	5.08897	2.74846	106.55	7.43	0.46	2.36	M	R	100
S15	bague	bag	Curve4	Curvy	plosive	voiced	voiced_plosive	161	Gabriola	604.46	3361	1459.41	CVC	bg	a	voiced	voiced	5	3	26.14	16.08	1	30	13	6.79363	5.5715	77.32	41.08	0.61	0.41	M	R	100
S15	lama	lama	Curve4	Curvy	sonorant	voiced	sonorant	237	Agency FB	521.538	3561	569.598	CVCV	lm	aa	voiced	voiced	4	4	1.23	0.47	2	19	14	9.14355	2.18533	263.15	25.81	0.03	0.2	M	R	100
S15	aneth	anEt	Spike2	Spiky	mixed	mixed	mixed	209	Gabriola	1227.28	1416	784.752	VCVC	nt	aE	voiced	voiceless	5	4	0.07	0.61	4	12	0	16.5126	0	456.59	0	0.675	0	M	R	100
S15	nul	nyl	Curve7	Curvy	sonorant	voiced	sonorant	152	Agency FB	1231.77	2509	554.789	CVC	nl	y	voiced	voiced	3	3	3.88	4.86	2	12	7	3.73742	17.9738	17.39	64.46	1.42	1.82	M	R	100
S15	mimer	mime	Spike20	Spiky	sonorant	voiced	sonorant	186	Gabriola	658.54	2639	705.758	CVCV	mm	ie	voiced	voiced	5	4	0.11	1.96	2	14	11	0.528958	6.98	8.15	84.46	0.03	0.61	M	R	100
S15	gamma	gama	Spike3	Spiky	mixed	voiced	mixed	145	Agency FB	737.844	3749	574.697	CVCV	gm	aa	voiced	voiced	5	4	1.94	1.01	3	21	4	2.91395	1.5525	55.94	5.74	0.17	0.235	M	R	100
S15	daube	dob	Curve5	Curvy	plosive	voiced	voiced_plosive	67	Gabriola	818.622	3906	531.026	CVC	db	o	voiced	voiced	5	3	0.98	0.54	1	9	6	8.418	8.25429	100.34	55.81	0.13	0.14	M	R	100
S15	biper	bipe	Curve15	Curvy	plosive	mixed	mixed	86	Agency FB	697.757	2747	824.989	CVCV	bp	ie	voiced	voiceless	5	4	0.96	0	1	17	9	0.70587	0.301111	19.96	1.15	0.03	0	M	R	100
S15	mener	m°ne	Spike3	Spiky	sonorant	voiced	sonorant	217	Gabriola	565.845	3387	891.95	CVCV	mn	°e	voiced	voiced	5	4	22.45	29.53	2	11	6	14.8321	7.64714	304.03	21.49	0.58	2.03	M	R	100
S15	minou	minu	Curve7	Curvy	sonorant	voiced	sonorant	40	Gabriola	565.422	3981	566.398	CVCV	mn	iu	voiced	voiced	5	4	6.46	1.55	2	11	4	2.52593	0.675	36.84	1.35	0.18	0.675	M	R	100
S15	midi	midi	Spike8	Spiky	mixed	voiced	mixed	165	Agency FB	561.813	1536	769.442	CVCV	md	ii	voiced	voiced	4	4	35.15	68.11	3	8	4	1.87952	0.486667	17.59	1.01	0.33	0.475	M	R	100
S15	laide	lEd	Spike1	Spiky	mixed	voiced	mixed	231	Gabriola	1049.98	3478	1789.52	CVC	ld	E	voiced	voiced	5	3	6.23	9.73	4	27	12	14.0221	10.2411	479.63	52.3	0.36	3.345	M	R	100
S15	poule	pul	Curve13	Curvy	mixed	mixed	mixed	103	Gabriola	559.495	3392	591.256	CVC	pl	u	voiceless	voiced	5	3	23.5	16.69	4	29	19	70.2933	10.8641	7078.55	101.62	0.68	1.49	M	R	100
S15	lino	lino	Spike20	Spiky	sonorant	voiced	sonorant	76	Agency FB	1296.54	1174	643.922	CVCV	ln	io	voiced	voiced	4	4	0.38	1.55	2	11	9	0.2032	0.812222	1.13	6.01	0.03	0.07	M	R	100
S15	dodu	dody	Curve1	Curvy	plosive	voiced	voiced_plosive	23	Agency FB	883.887	1151	751.06	CVCV	dd	oy	voiced	voiced	4	4	0.34	1.89	1	1	3	3.765	1.55333	7.52	2.43	3.765	1.42	M	R	100
S15	nulle	nyl	Curve1	Curvy	sonorant	voiced	sonorant	124	Agency FB	578.826	1977	545.529	CVC	nl	y	voiced	voiced	5	3	6.68	8.45	2	12	3	3.73742	2.176	17.39	6.62	1.42	0.61	M	R	100
S15	tique	tik	Spike1	Spiky	plosive	voiceless	voiceless_plosive	106	Agency FB	706.444	1183	776.422	CVC	tk	i	voiceless	voiceless	5	3	0.72	0.54	1	36	11	5.88586	2.13467	280.62	10.07	0.23	0.47	M	R	100
S15	moulu	muly	Curve13	Curvy	sonorant	voiced	sonorant	171	Agency FB	759.631	2940	605.696	CVCV	ml	uy	voiced	voiced	5	4	0.08	0.68	2	14	11	3.15207	10.6361	151.04	174.19	0.045	0.305	M	R	100
S15	imite	imit	Curve15	Curvy	mixed	mixed	mixed	227	Agency FB	681.046	3613	597.256	VCVC	mt	ii	voiced	voiceless	5	4	3.85	3.92	4	10	9	1.50703	3.67	19.09	21.76	0.2	0.74	M	R	100
S15	peler	p°le	Spike2	Spiky	mixed	mixed	mixed	20	Agency FB	649.614	1595	753.594	CVCV	pl	°e	voiceless	voiced	5	4	0.44	1.22	4	7	8	0.863214	2.36556	5.2	13.72	0.245	0.95	M	R	100
S15	mater	mate	Curve19	Curvy	mixed	mixed	mixed	252	Agency FB	611.676	3387	962.007	CVCV	mt	ae	voiced	voiceless	5	4	5.91	6.22	3	35	18	4.40364	0.95619	265.03	6.28	0.26	0.2	M	R	100
S15	tabou	tabu	Spike11	Spiky	plosive	mixed	mixed	132	Gabriola	689.77	1627	556.001	CVCV	tb	au	voiceless	voiced	5	4	0.54	1.69	1	5	4	11.8317	0.361667	111.44	1.42	0.385	0.135	M	R	100
S15	bonne	bOn	Spike8	Spiky	mixed	voiced	mixed	156	Agency FB	509.651	3462	1266.49	CVC	bn	O	voiced	voiced	5	3	578.93	294.53	3	20	15	12.218	14.089	401.06	149.26	1.27	2.2	M	R	100
S15	bec	bEk	Curve5	Curvy	plosive	mixed	mixed	194	Gabriola	582.142	1707	978.196	CVC	bk	E	voiced	voiceless	3	3	6.74	23.31	1	30	15	12.153	12.5812	284.08	72.3	0.58	1.15	M	R	100
S15	utile	ytil	Curve4	Curvy	mixed	mixed	mixed	26	Gabriola	719.026	1441	745.238	VCVC	tl	yi	voiceless	voiced	5	4	36.47	23.99	4	6	4	3.28545	3.6325	31.08	8.72	0.18	2.7	M	R	100
S15	digue	dig	Spike20	Spiky	plosive	voiced	voiced_plosive	51	Gabriola	487.486	2914	459.029	CVC	dg	i	voiced	voiced	5	3	1.02	7.97	1	26	13	76.183	3.30687	2146.01	27.3	0.95	1.22	M	R	100
S15	pub	p9b	Spike10	Spiky	plosive	mixed	mixed	5	Gabriola	561.907	2400	661.495	CVC	pb	9	voiceless	voiced	3	3	21.39	3.99	1	5	10	23.2567	39.425	133.3	349.32	0.39	3.075	M	R	100
S15	molle	mOl	Curve13	Curvy	sonorant	voiced	sonorant	84	Gabriola	504.755	1481	526.607	CVC	ml	O	voiced	voiced	5	3	3.92	22.7	2	26	16	24.5376	13.6673	453.95	142.09	1.85	4.63	M	R	100
S15	idole	idOl	Curve13	Curvy	mixed	voiced	mixed	54	Gabriola	576.101	1282	832.493	VCVC	dl	iO	voiced	voiced	5	4	4.77	6.35	3	5	4	0.588571	1.42	1.36	3.72	0.46	0.98	M	R	100
S15	paume	pom	Curve1	Curvy	mixed	mixed	mixed	254	Agency FB	587.947	2610	1095.27	CVC	pm	o	voiceless	voiced	5	3	2.18	22.57	3	19	13	5.22507	4.05211	83.83	33.38	0.29	1.55	M	R	100
S15	godet	godE	Spike11	Spiky	plosive	voiced	voiced_plosive	89	Gabriola	807.794	2896	960.034	CVCV	gd	oE	voiced	voiced	5	4	0.29	4.32	1	12	8	0.0766667	0.7125	0.81	3.18	0.01	0.34	M	R	100
S15	laque	lak	Curve19	Curvy	mixed	mixed	mixed	97	Agency FB	702.065	1657	666.896	CVC	lk	a	voiced	voiceless	5	3	0.79	2.09	3	34	15	143.457	3.51714	14946.5	26.01	0.31	0.81	M	R	100
S15	lac	lak	Curve7	Curvy	mixed	mixed	mixed	55	Gabriola	509.561	2014	576.101	CVC	lk	a	voiced	voiceless	3	3	31.16	32.84	4	34	21	143.457	968.892	14946.5	23633.9	0.31	0.95	M	R	100
S15	matou	matu	Spike17	Spiky	mixed	mixed	mixed	30	Gabriola	1016.8	2419	904.574	CVCV	mt	au	voiced	voiceless	5	4	1.04	3.18	3	15	4	6.8286	1.4525	265.03	3.11	0.35	1.25	M	R	100
S15	goulu	guly	Curve1	Curvy	mixed	voiced	mixed	204	Agency FB	637.702	3226	595.158	CVCV	gl	uy	voiced	voiced	5	4	0.02	0.34	4	8	7	5.06281	18.19	151.04	174.19	0.1	0.405	M	R	100
S15	coque	kOk	Spike1	Spiky	plosive	voiceless	voiceless_plosive	121	Agency FB	733.571	3507	602.725	CVC	kk	O	voiceless	voiceless	5	3	4.6	9.93	1	30	14	31.2399	2.36053	2326.08	11.82	0.44	1.62	M	R	100
S15	mule	myl	Spike10	Spiky	sonorant	voiced	sonorant	52	Gabriola	588.356	2429	487.486	CVC	ml	y	voiced	voiced	4	3	7.29	4.26	2	27	20	11.925	2.5437	453.95	11.01	0.49	0.88	M	R	100
S15	meute	m2t	Curve4	Curvy	mixed	mixed	mixed	221	Gabriola	675.133	2857	641.188	CVC	mt	2	voiced	voiceless	5	3	2.25	6.55	4	12	10	93.7131	2.82	4929.44	12.97	0.58	1.08	M	R	100
S16	mamie	mami	Curve5	Curvy	sonorant	voiced	sonorant	162	Agency FB	627.553	2078	1283.01	CVCV	mm	ai	voiced	voiced	5	4	18.56	2.23	2	17	9	34.5218	8.28833	537.44	54.32	0.56	2.43	M	R	90
S16	coupe	kup	Spike10	Spiky	plosive	voiceless	voiceless_plosive	144	Gabriola	758.731	3107	685.23	CVC	kp	u	voiceless	voiceless	5	3	29.16	33.58	1	29	19	12.0756	39.7157	389.49	641.55	0.87	5.3	M	R	90
S16	lac	lak	Curve5	Curvy	mixed	mixed	mixed	219	Gabriola	748.353	2183	828.073	CVC	lk	a	voiced	voiceless	3	3	31.16	32.84	4	34	21	143.457	968.892	14946.5	23633.9	0.31	0.95	M	R	90
S16	item	itEm	Curve15	Curvy	mixed	mixed	mixed	117	Gabriola	716.136	3714	741.521	VCVC	tm	iE	voiceless	voiced	4	4	0.03	0	3	3	3	3.842	0.926667	15.49	2.64	1.83	0.07	M	R	90
S16	puni	pyni	Spike1	Spiky	mixed	mixed	mixed	59	Gabriola	852.156	3115	818.511	CVCV	pn	yi	voiceless	voiced	4	4	1	1.49	3	10	8	1.42735	2.42692	13.82	8.45	0.38	1.69	M	R	90
S16	otite	otit	Spike8	Spiky	plosive	voiceless	voiceless_plosive	150	Gabriola	1021.11	3451	952.068	VCVC	tt	oi	voiceless	voiceless	5	4	0.84	0.47	1	4	1	0.143636	0.34	0.47	0.34	0.06	0.34	M	R	90
S16	tabou	tabu	Curve18	Curvy	plosive	mixed	mixed	254	Agency FB	625.379	3835	936.53	CVCV	tb	au	voiceless	voiced	5	4	0.54	1.69	1	5	4	11.8317	0.361667	111.44	1.42	0.385	0.135	M	R	90
S16	tenu	t°ny	Spike10	Spiky	mixed	mixed	mixed	173	Gabriola	662.391	1719	1152.91	CVCV	tn	°y	voiceless	voiced	4	4	27.1	54.12	3	8	7	15.7008	21.3093	244.7	135.14	0.9	10.305	M	R	90
S16	nuque	nyk	Spike10	Spiky	mixed	mixed	mixed	37	Gabriola	731.834	3608	787.228	CVC	nk	y	voiced	voiceless	5	3	7.58	48.51	4	9	3	5.98029	0.8275	37.84	2.43	1.42	0.405	M	R	90
S16	molle	mOl	Spike11	Spiky	sonorant	voiced	sonorant	91	Agency FB	626.729	1274	780.223	CVC	ml	O	voiced	voiced	5	3	3.92	22.7	2	26	16	24.5376	13.6673	453.95	142.09	1.85	4.63	M	R	90
S16	lama	lama	Spike8	Spiky	sonorant	voiced	sonorant	81	Agency FB	872.642	3725	1003.59	CVCV	lm	aa	voiced	voiced	4	4	1.23	0.47	2	19	14	9.14355	2.18533	263.15	25.81	0.03	0.2	M	R	90
S16	gouda	guda	Curve5	Curvy	plosive	voiced	voiced_plosive	90	Agency FB	780.223	3269	1339.78	CVCV	gd	ua	voiced	voiced	5	4	0.03	0.07	1	7	3	0.242727	0.226667	1.23	0.61	0.06	0.07	M	R	90
S16	pub	p9b	Spike8	Spiky	plosive	mixed	mixed	47	Agency FB	985.407	3239	784.898	CVC	pb	9	voiceless	voiced	3	3	21.39	3.99	1	5	10	23.2567	39.425	133.3	349.32	0.39	3.075	M	R	90
S16	bague	bag	Curve5	Curvy	plosive	voiced	voiced_plosive	180	Gabriola	820.816	1722	956.444	CVC	bg	a	voiced	voiced	5	3	26.14	16.08	1	30	13	6.79363	5.5715	77.32	41.08	0.61	0.41	M	R	90
S16	mimer	mime	Spike11	Spiky	sonorant	voiced	sonorant	22	Agency FB	788.087	3140	1625.74	CVCV	mm	ie	voiced	voiced	5	4	0.11	1.96	2	14	11	0.528958	6.98	8.15	84.46	0.03	0.61	M	R	90
S16	audit	odit	Curve7	Curvy	plosive	mixed	mixed	74	Gabriola	1680.23	2042	1027.25	VCVC	dt	oi	voiced	voiceless	5	4	0.47	0.14	1	8	4	25.2579	1.86833	311.69	7.43	0.895	1.08	M	R	90
S16	nonne	nOn	Curve15	Curvy	sonorant	voiced	sonorant	30	Agency FB	857.591	2170	646.749	CVC	nn	O	voiced	voiced	5	3	5.46	1.69	2	14	9	33.7526	40.0692	578.93	294.53	3.4	2.77	M	R	90
S16	lobe	lOb	Curve7	Curvy	mixed	voiced	mixed	38	Gabriola	1262.94	3788	731.834	CVC	lb	O	voiced	voiced	4	3	2.84	1.35	4	23	14	3.71114	9.91933	72.72	111.96	0.41	0.74	M	R	90
S16	menu	m°ny	Curve1	Curvy	sonorant	voiced	sonorant	123	Agency FB	847.113	1736	1198.95	CVCV	mn	°y	voiced	voiced	4	4	9.87	12.03	2	9	8	12.1547	21.7408	244.7	135.14	1.39	5.845	M	R	90
S16	noter	note	Spike8	Spiky	mixed	mixed	mixed	14	Agency FB	695.555	1713	1128.6	CVCV	nt	oe	voiced	voiceless	5	4	5.44	8.78	4	21	14	5.52682	7.87	250.51	39.32	0.16	2.64	M	R	90
S16	obole	obOl	Curve7	Curvy	mixed	voiced	mixed	161	Gabriola	1283.01	1460	863.491	VCVC	bl	oO	voiced	voiced	5	4	0.11	1.01	3	3	1	4.4175	0.2	16.93	0.2	0.365	0.2	M	R	90
S16	battu	baty	Spike1	Spiky	plosive	mixed	mixed	10	Gabriola	634.297	2388	993.296	CVCV	bt	ay	voiced	voiceless	5	4	24.13	17.36	1	11	6	5.08897	2.74846	106.55	7.43	0.46	2.36	M	R	90
S16	bidet	bidE	Curve18	Curvy	plosive	voiced	voiced_plosive	228	Gabriola	733.125	1309	643.722	CVCV	bd	iE	voiced	voiced	5	4	0.69	2.97	1	18	3	2.645	3.01667	42.4	8.38	0.015	0.47	M	R	90
S16	loti	loti	Curve19	Curvy	mixed	mixed	mixed	231	Gabriola	946.375	1862	1246.34	CVCV	lt	oi	voiced	voiceless	4	4	0.09	0.34	4	9	8	0.640323	6.414	6.75	44.46	0.16	0.405	M	R	90
S16	minot	mino	Curve4	Curvy	sonorant	voiced	sonorant	214	Agency FB	704.498	3680	768.718	CVCV	mn	io	voiced	voiced	5	4	0.58	1.08	2	22	5	1.56849	0.878	36.84	2.23	0.15	0.27	M	R	90
S16	mulot	mylo	Curve4	Curvy	sonorant	voiced	sonorant	51	Gabriola	870.888	3500	834.854	CVCV	ml	yo	voiced	voiced	5	4	0.04	0.88	2	13	6	1.66947	2.00667	9.24	6.76	0.34	1.22	M	R	90
S16	cabot	kabo	Spike2	Spiky	plosive	mixed	mixed	182	Agency FB	684.902	1167	695.106	CVCV	kb	ao	voiceless	voiced	5	4	1.45	0.68	1	25	13	3.72115	2.09133	98.09	7.23	0.2	0.95	M	R	90
S16	patte	pat	Spike10	Spiky	mixed	voiceless	voiceless_plosive	54	Gabriola	682.375	1511	556.499	CVC	pt	a	voiceless	voiceless	5	3	6.45	21.28	4	55	17	113.335	6.2515	18188.2	63.85	0.495	0.34	M	R	90
S16	laide	lEd	Curve13	Curvy	mixed	voiced	mixed	185	Agency FB	728.44	2094	788.169	CVC	ld	E	voiced	voiced	5	3	6.23	9.73	4	27	12	14.0221	10.2411	479.63	52.3	0.36	3.345	M	R	90
S16	nette	nEt	Curve19	Curvy	mixed	mixed	mixed	113	Gabriola	767.171	2438	925.422	CVC	nt	E	voiced	voiceless	5	3	3.91	14.86	3	30	9	56.3715	217.519	1902.27	2320.68	0.79	4.05	M	R	90
S16	lutte	lyt	Spike2	Spiky	mixed	mixed	mixed	7	Agency FB	716.399	3758	836.481	CVC	lt	y	voiced	voiceless	5	3	22	37.36	3	30	12	5.03322	2.99267	87.91	20.81	0.39	1.22	M	R	90
S16	bonne	bOn	Spike20	Spiky	mixed	voiced	mixed	48	Agency FB	658.462	3174	985.407	CVC	bn	O	voiced	voiced	5	3	578.93	294.53	3	20	15	12.218	14.089	401.06	149.26	1.27	2.2	M	R	90
S16	petit	p°ti	Spike2	Spiky	plosive	voiceless	voiceless_plosive	189	Gabriola	645.697	2901	750.961	CVCV	pt	°i	voiceless	voiceless	5	4	573.72	653.78	1	6	4	33.1913	135	355.66	491.82	0.05	36.42	M	R	90
S16	mener	m°ne	Curve13	Curvy	sonorant	voiced	sonorant	99	Agency FB	763.813	3254	948.475	CVCV	mn	°e	voiced	voiced	5	4	22.45	29.53	2	11	6	14.8321	7.64714	304.03	21.49	0.58	2.03	M	R	90
S16	limer	lime	Curve7	Curvy	sonorant	voiced	sonorant	84	Agency FB	801.391	1028	1002.71	CVCV	lm	ie	voiced	voiced	5	4	0.5	0.74	2	18	13	1.03457	6.59533	41.96	84.46	0.015	0.54	M	R	90
S16	tamis	tami	Spike17	Spiky	mixed	mixed	mixed	17	Agency FB	876.145	2520	1078.36	CVCV	tm	ai	voiceless	voiced	5	4	0.53	1.82	4	12	9	19.9484	17.2593	360.9	143.45	0.16	0.47	M	R	90
S16	mille	mil	Curve18	Curvy	sonorant	voiced	sonorant	229	Agency FB	684.181	3252	733.125	CVC	ml	i	voiced	voiced	5	3	55.43	142.09	2	33	17	131.711	43.1974	13222.9	417.03	0.905	0.61	M	R	90
S16	duper	dype	Spike3	Spiky	plosive	mixed	mixed	155	Agency FB	621.833	2355	688.074	CVCV	dp	ye	voiced	voiceless	5	4	1.96	1.35	1	9	10	1.64321	2.95	20.59	24.05	0.08	0.34	M	R	90
S16	digue	dig	Spike2	Spiky	plosive	voiced	voiced_plosive	108	Agency FB	748.531	3958	1427.87	CVC	dg	i	voiced	voiced	5	3	1.02	7.97	1	26	13	76.183	3.30687	2146.01	27.3	0.95	1.22	M	R	90
S16	coter	kote	Curve19	Curvy	plosive	voiceless	voiceless_plosive	255	Gabriola	803.515	1482	625.379	CVCV	kt	oe	voiceless	voiceless	5	4	0.02	0.2	1	37	15	3.58367	35.1728	88.02	497.43	0.175	1.725	M	R	90
S16	puma	pyma	Spike1	Spiky	mixed	mixed	mixed	128	Gabriola	905.113	1013	752.345	CVCV	pm	ya	voiceless	voiced	4	4	0.42	1.89	4	7	7	0.08	0.504286	0.24	1.55	0.03	0.14	M	R	90
S16	autel	otEl	Curve18	Curvy	mixed	mixed	mixed	154	Gabriola	688.074	2876	776.674	VCVC	tl	oE	voiceless	voiced	5	4	7.62	13.31	3	14	1	4.71952	2.03	66.9	2.03	0.215	2.03	M	R	90
S16	dodo	dodo	Curve1	Curvy	plosive	voiced	voiced_plosive	187	Agency FB	618.006	3355	865.509	CVCV	dd	oo	voiced	voiced	4	4	7.52	2.43	1	3	4	0.471667	0.5925	1	1.89	0.285	0.205	M	R	90
S16	aneth	anEt	Spike10	Spiky	mixed	mixed	mixed	217	Agency FB	991.044	1711	936.13	VCVC	nt	aE	voiced	voiceless	5	4	0.07	0.61	4	12	0	16.5126	0	456.59	0	0.675	0	M	R	90
S16	balai	balE	Curve15	Curvy	mixed	voiced	mixed	118	Gabriola	712.523	1796	716.136	CVCV	bl	aE	voiced	voiced	5	4	8.24	11.96	3	35	4	5.89187	1.798	132.04	5.74	0.06	0.2	M	R	90
S16	poule	pul	Spike20	Spiky	mixed	mixed	mixed	64	Gabriola	204.18	1860	1106.45	CVC	pl	u	voiceless	voiced	5	3	23.5	16.69	4	29	19	70.2933	10.8641	7078.55	101.62	0.68	1.49	M	R	90
S16	matou	matu	Curve5	Curvy	mixed	mixed	mixed	122	Agency FB	1198.95	3889	1103.12	CVCV	mt	au	voiced	voiceless	5	4	1.04	3.18	3	15	4	6.8286	1.4525	265.03	3.11	0.35	1.25	M	R	90
S16	idole	idOl	Curve4	Curvy	mixed	voiced	mixed	5	Gabriola	712.038	1925	796.154	VCVC	dl	iO	voiced	voiced	5	4	4.77	6.35	3	5	4	0.588571	1.42	1.36	3.72	0.46	0.98	M	R	90
S16	naine	nEn	Spike3	Spiky	sonorant	voiced	sonorant	206	Gabriola	1092.24	2093	992.019	CVC	nn	E	voiced	voiced	5	3	0.44	0.27	2	26	14	8.03404	7.68211	193.42	49.39	1.16	2.64	M	R	90
S16	mule	myl	Spike2	Spiky	sonorant	voiced	sonorant	158	Gabriola	787.958	2454	1115.29	CVC	ml	y	voiced	voiced	4	3	7.29	4.26	2	27	20	11.925	2.5437	453.95	11.01	0.49	0.88	M	R	90
S16	minou	minu	Spike1	Spiky	sonorant	voiced	sonorant	163	Agency FB	617.433	1607	627.553	CVCV	mn	iu	voiced	voiced	5	4	6.46	1.55	2	11	4	2.52593	0.675	36.84	1.35	0.18	0.675	M	R	90
S16	bilan	bil@	Curve15	Curvy	mixed	voiced	mixed	67	Agency FB	750.519	3870	640.522	CVCV	bl	i@	voiced	voiced	5	4	5.63	6.22	4	18	4	3.15425	0.394	53.93	1.15	0.045	0.14	M	R	90
S16	manie	mani	Curve1	Curvy	sonorant	voiced	sonorant	212	Agency FB	893.936	3825	931.223	CVCV	mn	ai	voiced	voiced	5	4	5.42	13.18	2	22	19	5.54154	3.7619	254.92	31.96	0.16	1.01	M	R	90
S16	midi	midi	Spike2	Spiky	mixed	voiced	mixed	94	Gabriola	635.241	2096	1321.98	CVCV	md	ii	voiced	voiced	4	4	35.15	68.11	3	8	4	1.87952	0.486667	17.59	1.01	0.33	0.475	M	R	90
S16	gober	gobe	Spike17	Spiky	plosive	voiced	voiced_plosive	256	Gabriola	768.09	2705	803.515	CVCV	gb	oe	voiced	voiced	5	4	2.5	2.09	1	10	10	0.141818	0.224	1.93	0.74	0.01	0.035	M	R	90
S16	moule	mul	Spike10	Spiky	sonorant	voiced	sonorant	87	Agency FB	595.631	3700	659.508	CVC	ml	u	voiced	voiced	5	3	3.56	3.99	2	31	25	9.07941	7.43316	453.95	101.62	0.37	0.645	M	R	90
S16	caler	kale	Spike1	Spiky	mixed	mixed	mixed	85	Gabriola	1228.18	2142	801.391	CVCV	kl	ae	voiceless	voiced	5	4	0.77	2.5	4	49	19	14.993	1.69227	1414.85	14.66	0.13	0.44	M	R	90
S16	moulu	muly	Spike3	Spiky	sonorant	voiced	sonorant	63	Gabriola	1106.45	2113	955.836	CVCV	ml	uy	voiced	voiced	5	4	0.08	0.68	2	14	11	3.15207	10.6361	151.04	174.19	0.045	0.305	M	R	90
S16	goule	gul	Spike20	Spiky	mixed	voiced	mixed	42	Agency FB	892.319	2725	984.754	CVC	gl	u	voiced	voiced	5	3	0.26	0.07	3	24	16	4.6914	9.36958	118.45	101.62	0.285	0.81	M	R	90
S16	bec	bEk	Curve5	Curvy	plosive	mixed	mixed	209	Agency FB	690.316	2503	939.617	CVC	bk	E	voiced	voiceless	3	3	6.74	23.31	1	30	15	12.153	12.5812	284.08	72.3	0.58	1.15	M	R	90
S16	utile	ytil	Curve18	Curvy	mixed	mixed	mixed	127	Agency FB	752.345	3600	889.99	VCVC	tl	yi	voiceless	voiced	5	4	36.47	23.99	4	6	4	3.28545	3.6325	31.08	8.72	0.18	2.7	M	R	90
S16	goulu	guly	Spike3	Spiky	mixed	voiced	mixed	196	Gabriola	914.139	2382	723.769	CVCV	gl	uy	voiced	voiced	5	4	0.02	0.34	4	8	7	5.06281	18.19	151.04	174.19	0.1	0.405	M	R	90
S16	demi	d°mi	Curve19	Curvy	mixed	voiced	mixed	153	Agency FB	776.674	2665	728.039	CVCV	dm	°i	voiced	voiced	4	4	25.18	19.12	3	5	3	35.7457	5.892	425.85	24.05	0.465	1.49	M	R	90
S16	duc	dyk	Spike1	Spiky	plosive	mixed	mixed	169	Agency FB	921.135	1746	675.943	CVC	dk	y	voiced	voiceless	3	3	7.66	14.8	1	18	13	99.3277	347.745	4394.7	6882.16	0.8	2.09	M	R	90
S16	ligue	lig	Spike20	Spiky	mixed	voiced	mixed	234	Agency FB	923.477	2812	760.268	CVC	lg	i	voiced	voiced	5	3	2.74	1.42	3	29	17	7.56071	6.38944	176.1	101.01	0.29	0.205	M	R	90
S16	bader	bade	Curve18	Curvy	plosive	voiced	voiced_plosive	198	Agency FB	693.737	1257	844.566	CVCV	bd	ae	voiced	voiced	5	4	0.01	0.07	1	26	9	0.634196	1.19333	7.69	5.07	0.09	0.2	M	R	90
S16	idem	idEm	Curve1	Curvy	mixed	voiced	mixed	225	Agency FB	714.717	1938	1558.24	VCVC	dm	iE	voiced	voiced	4	4	1.86	2.64	4	3	3	0.276	0.525	1.25	1.49	0.03	0.305	M	R	90
S16	canot	kano	Spike2	Spiky	mixed	mixed	mixed	141	Gabriola	858.223	3806	911.438	CVCV	kn	ao	voiceless	voiced	5	4	3.31	7.16	3	31	11	2.78278	3.41929	98.09	28.65	0.135	0.95	M	R	90
S16	laine	lEn	Curve13	Curvy	sonorant	voiced	sonorant	36	Gabriola	787.228	1718	831.827	CVC	ln	E	voiced	voiced	5	3	6.27	34.86	2	33	18	11.9206	6.2004	479.63	49.39	0.925	1.42	M	R	90
S16	papi	papi	Curve13	Curvy	plosive	voiceless	voiceless_plosive	215	Agency FB	679.994	3090	704.498	CVCV	pp	ai	voiceless	voiceless	4	4	7.05	0	1	18	9	8.39809	11.208	259.01	77.16	0.14	2.735	M	R	90
S16	bile	bil	Spike11	Spiky	mixed	voiced	mixed	126	Agency FB	889.99	3445	829.096	CVC	bl	i	voiced	voiced	4	3	2.59	4.66	4	42	23	122.715	7.84226	13222.9	83.58	0.6	0.47	M	R	90
S16	nul	nyl	Spike20	Spiky	sonorant	voiced	sonorant	188	Agency FB	750.961	1421	618.006	CVC	nl	y	voiced	voiced	3	3	3.88	4.86	2	12	7	3.73742	17.9738	17.39	64.46	1.42	1.82	M	R	90
S16	nappe	nap	Spike11	Spiky	mixed	mixed	mixed	35	Gabriola	831.827	3135	1274.34	CVC	np	a	voiced	voiceless	5	3	3.01	18.18	3	26	9	1.23233	0.934545	19.48	7.5	0.22	0.2	M	R	90
S16	muni	myni	Curve13	Curvy	sonorant	voiced	sonorant	20	Agency FB	1099.03	1461	1299.48	CVCV	mn	yi	voiced	voiced	4	4	1.14	6.62	2	9	9	1.4725	1.41	10.09	3.99	0.585	1.01	M	R	90
S16	coque	kOk	Curve4	Curvy	plosive	voiceless	voiceless_plosive	41	Gabriola	984.754	1557	874.097	CVC	kk	O	voiceless	voiceless	5	3	4.6	9.93	1	30	14	31.2399	2.36053	2326.08	11.82	0.44	1.62	M	R	90
S16	connu	kony	Spike1	Spiky	mixed	mixed	mixed	140	Gabriola	911.438	2088	729.385	CVCV	kn	oy	voiceless	voiced	5	4	70.33	84.53	4	12	6	15.5695	6.398	415.87	17.77	0.23	5.235	M	R	90
S16	gaine	gEn	Spike20	Spiky	mixed	voiced	mixed	222	Gabriola	824.081	1924	1565.07	CVC	gn	E	voiced	voiced	5	3	1.16	3.11	3	28	20	9.26594	7.62083	212.82	49.39	1.02	2.265	M	R	90
S16	mater	mate	Spike3	Spiky	mixed	mixed	mixed	211	Gabriola	931.223	1987	643.598	CVCV	mt	ae	voiced	voiceless	5	4	5.91	6.22	3	35	18	4.40364	0.95619	265.03	6.28	0.26	0.2	M	R	90
S16	meute	m2t	Spike17	Spiky	mixed	mixed	mixed	152	Agency FB	728.039	3784	997.49	CVC	mt	2	voiced	voiceless	5	3	2.25	6.55	4	12	10	93.7131	2.82	4929.44	12.97	0.58	1.08	M	R	90
S16	hamac	amak	Curve1	Curvy	mixed	mixed	mixed	156	Gabriola	701.866	3365	621.833	VCVC	mk	aa	voiced	voiceless	5	4	1.63	3.11	4	11	1	3.287	0.68	52.39	0.68	0.195	0.68	M	R	90
S16	agate	agat	Spike11	Spiky	plosive	mixed	mixed	86	Gabriola	659.508	3924	1228.18	VCVC	gt	aa	voiced	voiceless	5	4	0.01	0.61	1	11	8	0.402222	2.44	2.96	12.16	0.11	1.215	M	R	90
S16	culot	kylo	Curve18	Curvy	mixed	mixed	mixed	241	Agency FB	668.062	2834	687.395	CVCV	kl	yo	voiceless	voiced	5	4	9.24	6.76	4	15	6	1.24857	1.475	17.35	4.19	0.115	1.215	M	R	90
S16	peler	p°le	Curve5	Curvy	mixed	mixed	mixed	245	Agency FB	688.761	3912	804.082	CVCV	pl	°e	voiceless	voiced	5	4	0.44	1.22	4	7	8	0.863214	2.36556	5.2	13.72	0.245	0.95	M	R	90
S16	mime	mim	Spike8	Spiky	sonorant	voiced	sonorant	53	Gabriola	556.499	1217	839.532	CVC	mm	i	voiced	voiced	4	3	5.11	0.88	2	29	21	20.7536	81.6247	907.69	1358.65	0.5	1.995	M	R	90
S16	polo	polo	Curve1	Curvy	mixed	mixed	mixed	132	Agency FB	774.436	3239	1940.25	CVCV	pl	oo	voiceless	voiced	4	4	1.46	1.96	3	18	11	0.930222	1.84615	6.04	9.53	0.32	0.34	M	R	90
S16	cadet	kadE	Curve19	Curvy	plosive	mixed	mixed	236	Agency FB	766.455	3006	939.617	CVCV	kd	aE	voiceless	voiced	5	4	2.54	1.49	1	19	3	3.4946	0.525	98.09	1.69	0.03	0.205	M	R	90
S16	tique	tik	Curve7	Curvy	plosive	voiceless	voiceless_plosive	55	Gabriola	792.458	3497	682.375	CVC	tk	i	voiceless	voiceless	5	3	0.72	0.54	1	36	11	5.88586	2.13467	280.62	10.07	0.23	0.47	M	R	90
S16	minet	minE	Curve19	Curvy	sonorant	voiced	sonorant	2	Gabriola	647.035	2996	939.617	CVCV	mn	iE	voiced	voiced	5	4	2.22	2.23	2	20	8	2.10962	7.676	36.84	48.18	0.17	1.285	M	R	90
S16	poney	ponE	Curve13	Curvy	mixed	mixed	mixed	201	Gabriola	748.858	2484	757.614	CVCV	pn	oE	voiceless	voiced	5	4	3.7	0.47	4	17	1	13.7481	0.54	415.87	0.54	0.04	0.54	M	R	90
S16	nulle	nyl	Curve15	Curvy	sonorant	voiced	sonorant	96	Gabriola	1050.06	3556	645.661	CVC	nl	y	voiced	voiced	5	3	6.68	8.45	2	12	3	3.73742	2.176	17.39	6.62	1.42	0.61	M	R	90
S16	picot	piko	Curve19	Curvy	plosive	voiceless	voiceless_plosive	43	Agency FB	689.617	3403	892.319	CVCV	pk	io	voiceless	voiceless	5	4	0.03	1.22	1	16	10	1.53898	0.579091	15.36	3.72	0.46	0.14	M	R	90
S16	mini	mini	Spike11	Spiky	sonorant	voiced	sonorant	101	Agency FB	1072.44	3687	805.075	CVCV	mn	ii	voiced	voiced	4	4	1.69	0.14	2	16	12	9.35317	17.2865	292.55	149.26	0.37	0.68	M	R	90
S16	dune	dyn	Spike17	Spiky	mixed	voiced	mixed	119	Gabriola	600.24	1079	712.523	CVC	dn	y	voiced	voiced	4	3	1.55	3.45	3	15	13	196.662	475.486	7907.85	9587.97	1.315	2.97	M	R	90
S16	tipi	tipi	Spike10	Spiky	plosive	voiceless	voiceless_plosive	58	Agency FB	818.511	2728	782.147	CVCV	tp	ii	voiceless	voiceless	4	4	0.32	0	1	12	6	10.355	2.92429	280.62	9.19	0.17	0.74	M	R	90
S16	lame	lam	Spike8	Spiky	sonorant	voiced	sonorant	160	Agency FB	863.491	2914	1177.99	CVC	lm	a	voiced	voiced	4	3	11.05	25.81	2	33	22	175.967	12.6286	14946.5	129.53	0.35	1.28	M	R	90
S16	godet	godE	Curve13	Curvy	plosive	voiced	voiced_plosive	125	Gabriola	829.096	2042	706.214	CVCV	gd	oE	voiced	voiced	5	4	0.29	4.32	1	12	8	0.0766667	0.7125	0.81	3.18	0.01	0.34	M	R	90
S16	lubie	lybi	Spike3	Spiky	mixed	voiced	mixed	111	Agency FB	1010.16	1089	1587.34	CVCV	lb	yi	voiced	voiced	5	4	1.37	1.35	3	4	2	1.54231	1.35	10.22	1.42	0.83	1.35	M	R	90
S16	galop	galo	Spike17	Spiky	mixed	voiced	mixed	49	Agency FB	746.708	3139	658.462	CVCV	gl	ao	voiced	voiced	5	4	2.83	12.77	4	18	8	5.69373	1.03	116.05	4.12	0.29	0.41	M	R	90
S16	kilo	kilo	Spike20	Spiky	mixed	mixed	mixed	4	Agency FB	796.154	3903	824.119	CVCV	kl	io	voiceless	voiced	4	4	5.19	5.27	3	12	6	0.934167	3.41333	9.24	18.92	0.325	0.305	M	R	90
S16	banni	bani	Spike17	Spiky	mixed	voiced	mixed	8	Agency FB	657.4	2146	716.399	CVCV	bn	ai	voiced	voiced	5	4	0.27	0.2	4	17	6	1.01056	0.211	10.9	0.61	0.06	0.17	M	R	90
S16	daube	dob	Spike20	Spiky	plosive	voiced	voiced_plosive	223	Agency FB	787.471	1415	824.081	CVC	db	o	voiced	voiced	5	3	0.98	0.54	1	9	6	8.418	8.25429	100.34	55.81	0.13	0.14	M	R	90
S16	imite	imit	Spike8	Spiky	mixed	mixed	mixed	6	Gabriola	836.481	3494	712.038	VCVC	mt	ii	voiced	voiceless	5	4	3.85	3.92	4	10	9	1.50703	3.67	19.09	21.76	0.2	0.74	M	R	90
S16	atome	atom	Spike11	Spiky	mixed	mixed	mixed	240	Agency FB	687.395	1362	730.979	VCVC	tm	ao	voiceless	voiced	5	4	1.3	1.82	3	3	3	0.292	2.56667	1.12	4.66	0.02	2.3	M	R	90
S16	paume	pom	Curve18	Curvy	mixed	mixed	mixed	192	Gabriola	730.909	2554	758.079	CVC	pm	o	voiceless	voiced	5	3	2.18	22.57	3	19	13	5.22507	4.05211	83.83	33.38	0.29	1.55	M	R	90
S16	donne	dOn	Curve15	Curvy	mixed	voiced	mixed	147	Gabriola	913.454	3339	633.737	CVC	dn	O	voiced	voiced	5	3	23.73	2.77	4	18	12	17.6087	39.6271	578.93	294.53	0.57	3.78	M	R	90
S16	peine	pEn	Spike1	Spiky	mixed	mixed	mixed	203	Gabriola	904.414	3191	939.617	CVC	pn	E	voiceless	voiced	5	3	193.42	388.24	4	38	18	13.5091	11.1778	879.31	139.19	0.925	2.36	M	R	90
S16	lime	lim	Curve1	Curvy	sonorant	voiced	sonorant	25	Gabriola	829.805	1554	811.837	CVC	lm	i	voiced	voiced	4	3	1.48	2.91	2	34	23	5.94696	14.0987	176.1	257.57	0.27	0.88	M	R	90
S16	coma	koma	Curve4	Curvy	mixed	mixed	mixed	239	Agency FB	730.979	2584	718.882	CVCV	km	oa	voiceless	voiced	4	4	12.58	4.86	3	21	12	35.4998	0.4125	922.93	2.64	0.14	0.14	M	R	90
S16	piler	pile	Spike8	Spiky	mixed	mixed	mixed	210	Agency FB	643.598	2902	690.316	CVCV	pl	ie	voiceless	voiced	5	4	0.35	0.27	3	26	15	1.96396	3.88789	25.86	21.76	0.14	1.15	M	R	90
S16	biper	bipe	Spike2	Spiky	plosive	mixed	mixed	137	Gabriola	850.538	3683	731.286	CVCV	bp	ie	voiced	voiceless	5	4	0.96	0	1	17	9	0.70587	0.301111	19.96	1.15	0.03	0	M	R	90
S16	laque	lak	Spike17	Spiky	mixed	mixed	mixed	88	Gabriola	1060.13	2210	595.631	CVC	lk	a	voiced	voiceless	5	3	0.79	2.09	3	34	15	143.457	3.51714	14946.5	26.01	0.31	0.81	M	R	90
S16	lune	lyn	Curve4	Curvy	sonorant	voiced	sonorant	159	Gabriola	1177.99	2866	787.958	CVC	ln	y	voiced	voiced	4	3	58.29	63.24	2	14	15	180.045	453.511	7907.85	9587.97	1.03	0.47	M	R	90
S17	lobe	lOb	Curve13	Curvy	mixed	voiced	mixed	243	Agency FB	1355.73	3571	890.737	CVC	lb	O	voiced	voiced	4	3	2.84	1.35	4	23	14	3.71114	9.91933	72.72	111.96	0.41	0.74	M	L	-100
S17	bonne	bOn	Spike2	Spiky	mixed	voiced	mixed	175	Agency FB	631.196	3232	838.935	CVC	bn	O	voiced	voiced	5	3	578.93	294.53	3	20	15	12.218	14.089	401.06	149.26	1.27	2.2	M	L	-100
S17	mamie	mami	Curve19	Curvy	sonorant	voiced	sonorant	64	Gabriola	754.364	1284	821.352	CVCV	mm	ai	voiced	voiced	5	4	18.56	2.23	2	17	9	34.5218	8.28833	537.44	54.32	0.56	2.43	M	L	-100
S17	lac	lak	Spike20	Spiky	mixed	mixed	mixed	65	Agency FB	681.289	3746	754.364	CVC	lk	a	voiced	voiceless	3	3	31.16	32.84	4	34	21	143.457	968.892	14946.5	23633.9	0.31	0.95	M	L	-100
S17	connu	kony	Spike11	Spiky	mixed	mixed	mixed	105	Gabriola	739.236	2727	807.244	CVCV	kn	oy	voiceless	voiced	5	4	70.33	84.53	4	12	6	15.5695	6.398	415.87	17.77	0.23	5.235	M	L	-100
S17	gaine	gEn	Spike1	Spiky	mixed	voiced	mixed	137	Gabriola	808.206	1403	730.867	CVC	gn	E	voiced	voiced	5	3	1.16	3.11	3	28	20	9.26594	7.62083	212.82	49.39	1.02	2.265	M	L	-100
S17	petit	p°ti	Spike8	Spiky	plosive	voiceless	voiceless_plosive	230	Gabriola	635.074	2087	1494.97	CVCV	pt	°i	voiceless	voiceless	5	4	573.72	653.78	1	6	4	33.1913	135	355.66	491.82	0.05	36.42	M	L	-100
S17	bec	bEk	Spike1	Spiky	plosive	mixed	mixed	114	Agency FB	613.511	2904	712.948	CVC	bk	E	voiced	voiceless	3	3	6.74	23.31	1	30	15	12.153	12.5812	284.08	72.3	0.58	1.15	M	L	-100
S17	tipi	tipi	Curve7	Curvy	plosive	voiceless	voiceless_plosive	142	Gabriola	993.196	3965	801.357	CVCV	tp	ii	voiceless	voiceless	4	4	0.32	0	1	12	6	10.355	2.92429	280.62	9.19	0.17	0.74	M	L	-100
S17	dodo	dodo	Curve19	Curvy	plosive	voiced	voiced_plosive	34	Gabriola	916.802	3742	727.265	CVCV	dd	oo	voiced	voiced	4	4	7.52	2.43	1	3	4	0.471667	0.5925	1	1.89	0.285	0.205	M	L	-100
S17	nuque	nyk	Spike3	Spiky	mixed	mixed	mixed	87	Agency FB	582.846	3533	1427.68	CVC	nk	y	voiced	voiceless	5	3	7.58	48.51	4	9	3	5.98029	0.8275	37.84	2.43	1.42	0.405	M	L	-100
S17	mime	mim	Spike8	Spiky	sonorant	voiced	sonorant	78	Agency FB	785.079	1141	665.311	CVC	mm	i	voiced	voiced	4	3	5.11	0.88	2	29	21	20.7536	81.6247	907.69	1358.65	0.5	1.995	M	L	-100
S17	coupe	kup	Curve1	Curvy	plosive	voiceless	voiceless_plosive	159	Agency FB	1138.55	1599	570.88	CVC	kp	u	voiceless	voiceless	5	3	29.16	33.58	1	29	19	12.0756	39.7157	389.49	641.55	0.87	5.3	M	L	-100
S17	anime	anim	Curve18	Curvy	sonorant	voiced	sonorant	208	Gabriola	1266.3	2805	989.336	VCVC	nm	ai	voiced	voiced	5	4	1.82	5.47	2	16	9	1.88676	29.7242	43.62	257.57	0.31	3.48	M	L	-100
S17	lime	lim	Curve15	Curvy	sonorant	voiced	sonorant	238	Gabriola	1418.75	1426	1364.11	CVC	lm	i	voiced	voiced	4	3	1.48	2.91	2	34	23	5.94696	14.0987	176.1	257.57	0.27	0.88	M	L	-100
S17	autel	otEl	Spike8	Spiky	mixed	mixed	mixed	190	Gabriola	678.237	2220	1460.31	VCVC	tl	oE	voiceless	voiced	5	4	7.62	13.31	3	14	1	4.71952	2.03	66.9	2.03	0.215	2.03	M	L	-100
S17	ligue	lig	Curve4	Curvy	mixed	voiced	mixed	13	Gabriola	1230.52	1400	873.002	CVC	lg	i	voiced	voiced	5	3	2.74	1.42	3	29	17	7.56071	6.38944	176.1	101.01	0.29	0.205	M	L	-100
S17	nappe	nap	Spike20	Spiky	mixed	mixed	mixed	104	Agency FB	807.244	2518	1000.33	CVC	np	a	voiced	voiceless	5	3	3.01	18.18	3	26	9	1.23233	0.934545	19.48	7.5	0.22	0.2	M	L	-100
S17	coma	koma	Curve7	Curvy	mixed	mixed	mixed	88	Gabriola	805.987	2542	582.846	CVCV	km	oa	voiceless	voiced	4	4	12.58	4.86	3	21	12	35.4998	0.4125	922.93	2.64	0.14	0.14	M	L	-100
S17	nonne	nOn	Spike1	Spiky	sonorant	voiced	sonorant	217	Agency FB	922.971	1475	594.527	CVC	nn	O	voiced	voiced	5	3	5.46	1.69	2	14	9	33.7526	40.0692	578.93	294.53	3.4	2.77	M	L	-100
S17	coter	kote	Curve19	Curvy	plosive	voiceless	voiceless_plosive	54	Agency FB	672.42	2062	713.502	CVCV	kt	oe	voiceless	voiceless	5	4	0.02	0.2	1	37	15	3.58367	35.1728	88.02	497.43	0.175	1.725	M	L	-100
S17	lubie	lybi	Spike3	Spiky	mixed	voiced	mixed	2	Gabriola	779.838	1562	1166.19	CVCV	lb	yi	voiced	voiced	5	4	1.37	1.35	3	4	2	1.54231	1.35	10.22	1.42	0.83	1.35	M	L	-100
S17	tique	tik	Spike17	Spiky	plosive	voiceless	voiceless_plosive	69	Agency FB	598.714	2722	566.233	CVC	tk	i	voiceless	voiceless	5	3	0.72	0.54	1	36	11	5.88586	2.13467	280.62	10.07	0.23	0.47	M	L	-100
S17	tenu	t°ny	Spike1	Spiky	mixed	mixed	mixed	199	Gabriola	865.193	2718	775.733	CVCV	tn	°y	voiceless	voiced	4	4	27.1	54.12	3	8	7	15.7008	21.3093	244.7	135.14	0.9	10.305	M	L	-100
S17	battu	baty	Spike10	Spiky	plosive	mixed	mixed	174	Gabriola	838.935	2657	745.452	CVCV	bt	ay	voiced	voiceless	5	4	24.13	17.36	1	11	6	5.08897	2.74846	106.55	7.43	0.46	2.36	M	L	-100
S17	demi	d°mi	Spike20	Spiky	mixed	voiced	mixed	178	Gabriola	648.432	1345	887.06	CVCV	dm	°i	voiced	voiced	4	4	25.18	19.12	3	5	3	35.7457	5.892	425.85	24.05	0.465	1.49	M	L	-100
S17	bague	bag	Spike2	Spiky	plosive	voiced	voiced_plosive	251	Agency FB	1007.67	1911	868.126	CVC	bg	a	voiced	voiced	5	3	26.14	16.08	1	30	13	6.79363	5.5715	77.32	41.08	0.61	0.41	M	L	-100
S17	paume	pom	Curve13	Curvy	mixed	mixed	mixed	192	Agency FB	644.036	2388	586.712	CVC	pm	o	voiceless	voiced	5	3	2.18	22.57	3	19	13	5.22507	4.05211	83.83	33.38	0.29	1.55	M	L	-100
S17	minou	minu	Spike17	Spiky	sonorant	voiced	sonorant	16	Gabriola	895.774	3148	758.146	CVCV	mn	iu	voiced	voiced	5	4	6.46	1.55	2	11	4	2.52593	0.675	36.84	1.35	0.18	0.675	M	L	-100
S17	mater	mate	Curve7	Curvy	mixed	mixed	mixed	215	Gabriola	1370.74	2588	646.384	CVCV	mt	ae	voiced	voiceless	5	4	5.91	6.22	3	35	18	4.40364	0.95619	265.03	6.28	0.26	0.2	M	L	-100
S17	atome	atom	Spike17	Spiky	mixed	mixed	mixed	29	Agency FB	543.241	3353	725.307	VCVC	tm	ao	voiceless	voiced	5	4	1.3	1.82	3	3	3	0.292	2.56667	1.12	4.66	0.02	2.3	M	L	-100
S17	cadet	kadE	Curve18	Curvy	plosive	mixed	mixed	7	Agency FB	607.625	3982	814.501	CVCV	kd	aE	voiceless	voiced	5	4	2.54	1.49	1	19	3	3.4946	0.525	98.09	1.69	0.03	0.205	M	L	-100
S17	laide	lEd	Curve5	Curvy	mixed	voiced	mixed	62	Gabriola	987.474	1954	675.93	CVC	ld	E	voiced	voiced	5	3	6.23	9.73	4	27	12	14.0221	10.2411	479.63	52.3	0.36	3.345	M	L	-100
S17	menu	m°ny	Curve19	Curvy	sonorant	voiced	sonorant	144	Agency FB	782.235	2527	1631.88	CVCV	mn	°y	voiced	voiced	4	4	9.87	12.03	2	9	8	12.1547	21.7408	244.7	135.14	1.39	5.845	M	L	-100
S17	cabot	kabo	Curve7	Curvy	plosive	mixed	mixed	136	Agency FB	730.867	1705	575.059	CVCV	kb	ao	voiceless	voiced	5	4	1.45	0.68	1	25	13	3.72115	2.09133	98.09	7.23	0.2	0.95	M	L	-100
S17	kilo	kilo	Curve18	Curvy	mixed	mixed	mixed	132	Agency FB	861.494	3388	682.873	CVCV	kl	io	voiceless	voiced	4	4	5.19	5.27	3	12	6	0.934167	3.41333	9.24	18.92	0.325	0.305	M	L	-100
S17	bile	bil	Curve7	Curvy	mixed	voiced	mixed	149	Agency FB	1182.26	1701	871.133	CVC	bl	i	voiced	voiced	4	3	2.59	4.66	4	42	23	122.715	7.84226	13222.9	83.58	0.6	0.47	M	L	-100
S17	polo	polo	Curve4	Curvy	mixed	mixed	mixed	119	Agency FB	831.629	1682	552.219	CVCV	pl	oo	voiceless	voiced	4	4	1.46	1.96	3	18	11	0.930222	1.84615	6.04	9.53	0.32	0.34	M	L	-100
S17	papi	papi	Spike1	Spiky	plosive	voiceless	voiceless_plosive	122	Agency FB	1113.07	2249	710.448	CVCV	pp	ai	voiceless	voiceless	4	4	7.05	0	1	18	9	8.39809	11.208	259.01	77.16	0.14	2.735	M	L	-100
S17	coque	kOk	Spike11	Spiky	plosive	voiceless	voiceless_plosive	66	Agency FB	860.518	2875	681.289	CVC	kk	O	voiceless	voiceless	5	3	4.6	9.93	1	30	14	31.2399	2.36053	2326.08	11.82	0.44	1.62	M	L	-100
S17	tamis	tami	Spike11	Spiky	mixed	mixed	mixed	60	Gabriola	841.817	2425	577.081	CVCV	tm	ai	voiceless	voiced	5	4	0.53	1.82	4	12	9	19.9484	17.2593	360.9	143.45	0.16	0.47	M	L	-100
S17	gouda	guda	Curve13	Curvy	plosive	voiced	voiced_plosive	6	Agency FB	814.501	2879	720.663	CVCV	gd	ua	voiced	voiced	5	4	0.03	0.07	1	7	3	0.242727	0.226667	1.23	0.61	0.06	0.07	M	L	-100
S17	tabou	tabu	Spike11	Spiky	plosive	mixed	mixed	1	Gabriola	1166.19	1486	873.002	CVCV	tb	au	voiceless	voiced	5	4	0.54	1.69	1	5	4	11.8317	0.361667	111.44	1.42	0.385	0.135	M	L	-100
S17	caler	kale	Spike3	Spiky	mixed	mixed	mixed	146	Agency FB	695.323	3585	800.325	CVCV	kl	ae	voiceless	voiced	5	4	0.77	2.5	4	49	19	14.993	1.69227	1414.85	14.66	0.13	0.44	M	L	-100
S17	godet	godE	Spike17	Spiky	plosive	voiced	voiced_plosive	193	Gabriola	677.189	3299	644.036	CVCV	gd	oE	voiced	voiced	5	4	0.29	4.32	1	12	8	0.0766667	0.7125	0.81	3.18	0.01	0.34	M	L	-100
S17	midi	midi	Spike17	Spiky	mixed	voiced	mixed	232	Agency FB	1013.11	1040	708.771	CVCV	md	ii	voiced	voiced	4	4	35.15	68.11	3	8	4	1.87952	0.486667	17.59	1.01	0.33	0.475	M	L	-100
S17	bidet	bidE	Spike10	Spiky	plosive	voiced	voiced_plosive	106	Gabriola	635.278	2801	739.236	CVCV	bd	iE	voiced	voiced	5	4	0.69	2.97	1	18	3	2.645	3.01667	42.4	8.38	0.015	0.47	M	L	-100
S17	pub	p9b	Spike8	Spiky	plosive	mixed	mixed	245	Agency FB	1265.07	3597	1215.34	CVC	pb	9	voiceless	voiced	3	3	21.39	3.99	1	5	10	23.2567	39.425	133.3	349.32	0.39	3.075	M	L	-100
S17	puni	pyni	Curve4	Curvy	mixed	mixed	mixed	228	Agency FB	922.876	2338	741.259	CVCV	pn	yi	voiceless	voiced	4	4	1	1.49	3	10	8	1.42735	2.42692	13.82	8.45	0.38	1.69	M	L	-100
S17	biper	bipe	Curve1	Curvy	plosive	mixed	mixed	169	Agency FB	1154.12	1055	789.02	CVCV	bp	ie	voiced	voiceless	5	4	0.96	0	1	17	9	0.70587	0.301111	19.96	1.15	0.03	0	M	L	-100
S17	gamma	gama	Spike10	Spiky	mixed	voiced	mixed	176	Agency FB	687.631	3432	631.196	CVCV	gm	aa	voiced	voiced	5	4	1.94	1.01	3	21	4	2.91395	1.5525	55.94	5.74	0.17	0.235	M	L	-100
S17	audit	odit	Spike2	Spiky	plosive	mixed	mixed	25	Agency FB	877.978	2217	727.881	VCVC	dt	oi	voiced	voiceless	5	4	0.47	0.14	1	8	4	25.2579	1.86833	311.69	7.43	0.895	1.08	M	L	-100
S17	poule	pul	Curve5	Curvy	mixed	mixed	mixed	36	Agency FB	756.809	1344	716.821	CVC	pl	u	voiceless	voiced	5	3	23.5	16.69	4	29	19	70.2933	10.8641	7078.55	101.62	0.68	1.49	M	L	-100
S17	hamac	amak	Curve5	Curvy	mixed	mixed	mixed	126	Gabriola	622.826	3720	925.665	VCVC	mk	aa	voiced	voiceless	5	4	1.63	3.11	4	11	1	3.287	0.68	52.39	0.68	0.195	0.68	M	L	-100
S17	idem	idEm	Curve13	Curvy	mixed	voiced	mixed	20	Agency FB	1290.63	1024	1550.66	VCVC	dm	iE	voiced	voiced	4	4	1.86	2.64	4	3	3	0.276	0.525	1.25	1.49	0.03	0.305	M	L	-100
S17	mille	mil	Curve7	Curvy	sonorant	voiced	sonorant	85	Gabriola	857.869	2823	873.002	CVC	ml	i	voiced	voiced	5	3	55.43	142.09	2	33	17	131.711	43.1974	13222.9	417.03	0.905	0.61	M	L	-100
S17	gomma	goma	Curve19	Curvy	mixed	voiced	mixed	222	Agency FB	896.169	3549	803.057	CVCV	gm	oa	voiced	voiced	5	4	0	0.2	4	14	6	0.759286	1.79	12.58	9.26	0.015	0.61	M	L	-100
S17	mimer	mime	Curve1	Curvy	sonorant	voiced	sonorant	18	Agency FB	744.676	3212	1063.61	CVCV	mm	ie	voiced	voiced	5	4	0.11	1.96	2	14	11	0.528958	6.98	8.15	84.46	0.03	0.61	M	L	-100
S17	nette	nEt	Curve4	Curvy	mixed	mixed	mixed	92	Agency FB	609.863	1416	715.236	CVC	nt	E	voiced	voiceless	5	3	3.91	14.86	3	30	9	56.3715	217.519	1902.27	2320.68	0.79	4.05	M	L	-100
S17	mener	m°ne	Spike1	Spiky	sonorant	voiced	sonorant	68	Agency FB	566.233	1502	563.854	CVCV	mn	°e	voiced	voiced	5	4	22.45	29.53	2	11	6	14.8321	7.64714	304.03	21.49	0.58	2.03	M	L	-100
S17	gober	gobe	Spike8	Spiky	plosive	voiced	voiced_plosive	74	Agency FB	633.369	1877	550.795	CVCV	gb	oe	voiced	voiced	5	4	2.5	2.09	1	10	10	0.141818	0.224	1.93	0.74	0.01	0.035	M	L	-100
S17	puma	pyma	Curve18	Curvy	mixed	mixed	mixed	131	Gabriola	682.873	2529	816.961	CVCV	pm	ya	voiceless	voiced	4	4	0.42	1.89	4	7	7	0.08	0.504286	0.24	1.55	0.03	0.14	M	L	-100
S17	idole	idOl	Curve15	Curvy	mixed	voiced	mixed	256	Agency FB	1433.27	1148	1473.37	VCVC	dl	iO	voiced	voiced	5	4	4.77	6.35	3	5	4	0.588571	1.42	1.36	3.72	0.46	0.98	M	L	-100
S17	lame	lam	Spike11	Spiky	sonorant	voiced	sonorant	27	Agency FB	847.923	1696	881.328	CVC	lm	a	voiced	voiced	4	3	11.05	25.81	2	33	22	175.967	12.6286	14946.5	129.53	0.35	1.28	M	L	-100
S17	galop	galo	Spike20	Spiky	mixed	voiced	mixed	223	Agency FB	1081.24	3579	896.169	CVCV	gl	ao	voiced	voiced	5	4	2.83	12.77	4	18	8	5.69373	1.03	116.05	4.12	0.29	0.41	M	L	-100
S17	minet	minE	Curve5	Curvy	sonorant	voiced	sonorant	234	Gabriola	894.996	2457	640.048	CVCV	mn	iE	voiced	voiced	5	4	2.22	2.23	2	20	8	2.10962	7.676	36.84	48.18	0.17	1.285	M	L	-100
S17	balai	balE	Spike2	Spiky	mixed	voiced	mixed	171	Gabriola	618.297	3036	873.002	CVCV	bl	aE	voiced	voiced	5	4	8.24	11.96	3	35	4	5.89187	1.798	132.04	5.74	0.06	0.2	M	L	-100
S17	daube	dob	Curve5	Curvy	plosive	voiced	voiced_plosive	3	Agency FB	1107.21	2456	779.838	CVC	db	o	voiced	voiced	5	3	0.98	0.54	1	9	6	8.418	8.25429	100.34	55.81	0.13	0.14	M	L	-100
S17	culot	kylo	Curve15	Curvy	mixed	mixed	mixed	209	Agency FB	1269.52	2680	1266.3	CVCV	kl	yo	voiceless	voiced	5	4	9.24	6.76	4	15	6	1.24857	1.475	17.35	4.19	0.115	1.215	M	L	-100
S17	naine	nEn	Curve13	Curvy	sonorant	voiced	sonorant	185	Gabriola	668.546	1128	935.819	CVC	nn	E	voiced	voiced	5	3	0.44	0.27	2	26	14	8.03404	7.68211	193.42	49.39	1.16	2.64	M	L	-100
S17	goulu	guly	Spike3	Spiky	mixed	voiced	mixed	184	Agency FB	935.819	2603	956.657	CVCV	gl	uy	voiced	voiced	5	4	0.02	0.34	4	8	7	5.06281	18.19	151.04	174.19	0.1	0.405	M	L	-100
S17	bilan	bil@	Curve18	Curvy	mixed	voiced	mixed	247	Gabriola	1429.35	1714	1063.53	CVCV	bl	i@	voiced	voiced	5	4	5.63	6.22	4	18	4	3.15425	0.394	53.93	1.15	0.045	0.14	M	L	-100
S17	muni	myni	Curve4	Curvy	sonorant	voiced	sonorant	107	Gabriola	746.619	3658	635.278	CVCV	mn	yi	voiced	voiced	4	4	1.14	6.62	2	9	9	1.4725	1.41	10.09	3.99	0.585	1.01	M	L	-100
S17	matou	matu	Curve19	Curvy	mixed	mixed	mixed	113	Gabriola	712.948	3464	682.747	CVCV	mt	au	voiced	voiceless	5	4	1.04	3.18	3	15	4	6.8286	1.4525	265.03	3.11	0.35	1.25	M	L	-100
S17	minot	mino	Curve18	Curvy	sonorant	voiced	sonorant	100	Gabriola	861.45	3935	1457.51	CVCV	mn	io	voiced	voiced	5	4	0.58	1.08	2	22	5	1.56849	0.878	36.84	2.23	0.15	0.27	M	L	-100
S17	noter	note	Spike10	Spiky	mixed	mixed	mixed	210	Gabriola	828.269	1079	1269.52	CVCV	nt	oe	voiced	voiceless	5	4	5.44	8.78	4	21	14	5.52682	7.87	250.51	39.32	0.16	2.64	M	L	-100
S17	moulu	muly	Curve4	Curvy	sonorant	voiced	sonorant	151	Gabriola	800.018	2070	538.659	CVCV	ml	uy	voiced	voiced	5	4	0.08	0.68	2	14	11	3.15207	10.6361	151.04	174.19	0.045	0.305	M	L	-100
S17	lama	lama	Curve13	Curvy	sonorant	voiced	sonorant	11	Gabriola	681.263	1514	1157.28	CVCV	lm	aa	voiced	voiced	4	4	1.23	0.47	2	19	14	9.14355	2.18533	263.15	25.81	0.03	0.2	M	L	-100
S17	dodu	dody	Spike10	Spiky	plosive	voiced	voiced_plosive	220	Gabriola	1031.07	3607	639.667	CVCV	dd	oy	voiced	voiced	4	4	0.34	1.89	1	1	3	3.765	1.55333	7.52	2.43	3.765	1.42	M	L	-100
S17	digue	dig	Curve1	Curvy	plosive	voiced	voiced_plosive	198	Gabriola	775.733	2408	675.093	CVC	dg	i	voiced	voiced	5	3	1.02	7.97	1	26	13	76.183	3.30687	2146.01	27.3	0.95	1.22	M	L	-100
S17	imite	imit	Curve15	Curvy	mixed	mixed	mixed	189	Gabriola	1460.31	1681	1238.72	VCVC	mt	ii	voiced	voiceless	5	4	3.85	3.92	4	10	9	1.50703	3.67	19.09	21.76	0.2	0.74	M	L	-100
S17	peine	pEn	Spike8	Spiky	mixed	mixed	mixed	241	Gabriola	666.349	2540	594.559	CVC	pn	E	voiceless	voiced	5	3	193.42	388.24	4	38	18	13.5091	11.1778	879.31	139.19	0.925	2.36	M	L	-100
S17	mule	myl	Spike10	Spiky	sonorant	voiced	sonorant	154	Gabriola	942.109	1126	577.374	CVC	ml	y	voiced	voiced	4	3	7.29	4.26	2	27	20	11.925	2.5437	453.95	11.01	0.49	0.88	M	L	-100
S17	utile	ytil	Spike8	Spiky	mixed	mixed	mixed	101	Gabriola	677.156	1136	861.45	VCVC	tl	yi	voiceless	voiced	5	4	36.47	23.99	4	6	4	3.28545	3.6325	31.08	8.72	0.18	2.7	M	L	-100
S17	limer	lime	Curve1	Curvy	sonorant	voiced	sonorant	206	Gabriola	790.446	2700	1346.79	CVCV	lm	ie	voiced	voiced	5	4	0.5	0.74	2	18	13	1.03457	6.59533	41.96	84.46	0.015	0.54	M	L	-100
S17	laine	lEn	Curve1	Curvy	sonorant	voiced	sonorant	231	Agency FB	708.771	3543	635.074	CVC	ln	E	voiced	voiced	5	3	6.27	34.86	2	33	18	11.9206	6.2004	479.63	49.39	0.925	1.42	M	L	-100
S17	meute	m2t	Spike8	Spiky	mixed	mixed	mixed	240	Agency FB	594.559	3522	706.109	CVC	mt	2	voiced	voiceless	5	3	2.25	6.55	4	12	10	93.7131	2.82	4929.44	12.97	0.58	1.08	M	L	-100
S17	nul	nyl	Spike20	Spiky	sonorant	voiced	sonorant	67	Gabriola	563.854	1126	860.518	CVC	nl	y	voiced	voiced	3	3	3.88	4.86	2	12	7	3.73742	17.9738	17.39	64.46	1.42	1.82	M	L	-100
S17	mulot	mylo	Curve4	Curvy	sonorant	voiced	sonorant	81	Gabriola	1005.96	3772	583.772	CVCV	ml	yo	voiced	voiced	5	4	0.04	0.88	2	13	6	1.66947	2.00667	9.24	6.76	0.34	1.22	M	L	-100
S17	patte	pat	Curve5	Curvy	mixed	voiceless	voiceless_plosive	158	Agency FB	570.88	2901	638.926	CVC	pt	a	voiceless	voiceless	5	3	6.45	21.28	4	55	17	113.335	6.2515	18188.2	63.85	0.495	0.34	M	L	-100
S17	picot	piko	Spike20	Spiky	plosive	voiceless	voiceless_plosive	4	Agency FB	666.444	1202	1107.21	CVCV	pk	io	voiceless	voiceless	5	4	0.03	1.22	1	16	10	1.53898	0.579091	15.36	3.72	0.46	0.14	M	L	-100
S17	duper	dype	Spike2	Spiky	plosive	mixed	mixed	8	Agency FB	1245.69	1731	607.625	CVCV	dp	ye	voiced	voiceless	5	4	1.96	1.35	1	9	10	1.64321	2.95	20.59	24.05	0.08	0.34	M	L	-100
S17	lino	lino	Spike10	Spiky	sonorant	voiced	sonorant	76	Gabriola	1438.85	1744	583.793	CVCV	ln	io	voiced	voiced	4	4	0.38	1.55	2	11	9	0.2032	0.812222	1.13	6.01	0.03	0.07	M	L	-100
S17	mini	mini	Spike10	Spiky	sonorant	voiced	sonorant	51	Gabriola	893.593	1818	509.387	CVCV	mn	ii	voiced	voiced	4	4	1.69	0.14	2	16	12	9.35317	17.2865	292.55	149.26	0.37	0.68	M	L	-100
S17	peler	p°le	Curve19	Curvy	mixed	mixed	mixed	124	Agency FB	762.557	2635	604.602	CVCV	pl	°e	voiceless	voiced	5	4	0.44	1.22	4	7	8	0.863214	2.36556	5.2	13.72	0.245	0.95	M	L	-100
S17	donne	dOn	Curve1	Curvy	mixed	voiced	mixed	41	Gabriola	741.876	2294	1236.26	CVC	dn	O	voiced	voiced	5	3	23.73	2.77	4	18	12	17.6087	39.6271	578.93	294.53	0.57	3.78	M	L	-100
S17	manie	mani	Spike11	Spiky	sonorant	voiced	sonorant	90	Gabriola	593.877	1554	727.667	CVCV	mn	ai	voiced	voiced	5	4	5.42	13.18	2	22	19	5.54154	3.7619	254.92	31.96	0.16	1.01	M	L	-100
S17	lutte	lyt	Spike17	Spiky	mixed	mixed	mixed	102	Gabriola	640.663	1241	677.156	CVC	lt	y	voiced	voiceless	5	3	22	37.36	3	30	12	5.03322	2.99267	87.91	20.81	0.39	1.22	M	L	-100
S17	moule	mul	Spike1	Spiky	sonorant	voiced	sonorant	233	Agency FB	640.048	2633	1013.11	CVC	ml	u	voiced	voiced	5	3	3.56	3.99	2	31	25	9.07941	7.43316	453.95	101.62	0.37	0.645	M	L	-100
S17	molle	mOl	Spike17	Spiky	sonorant	voiced	sonorant	94	Agency FB	738.447	2302	758.173	CVC	ml	O	voiced	voiced	5	3	3.92	22.7	2	26	16	24.5376	13.6673	453.95	142.09	1.85	4.63	M	L	-100
S17	nulle	nyl	Curve19	Curvy	sonorant	voiced	sonorant	123	Gabriola	604.602	1344	1113.07	CVC	nl	y	voiced	voiced	5	3	6.68	8.45	2	12	3	3.73742	2.176	17.39	6.62	1.42	0.61	M	L	-100
S17	dune	dyn	Spike3	Spiky	mixed	voiced	mixed	117	Gabriola	754.575	2096	601.479	CVC	dn	y	voiced	voiced	4	3	1.55	3.45	3	15	13	196.662	475.486	7907.85	9587.97	1.315	2.97	M	L	-100
S17	banni	bani	Spike20	Spiky	mixed	voiced	mixed	125	Gabriola	925.665	3062	762.557	CVCV	bn	ai	voiced	voiced	5	4	0.27	0.2	4	17	6	1.01056	0.211	10.9	0.61	0.06	0.17	M	L	-100
S19	piler	pile	Spike17	Spiky	mixed	mixed	mixed	69	Gabriola	1121.77	3419	770.155	CVCV	pl	ie	voiceless	voiced	5	4	0.35	0.27	3	26	15	1.96396	3.88789	25.86	21.76	0.14	1.15	M	R	66.6667
S19	mule	myl	Spike8	Spiky	sonorant	voiced	sonorant	187	Gabriola	716.816	2546	883.637	CVC	ml	y	voiced	voiced	4	3	7.29	4.26	2	27	20	11.925	2.5437	453.95	11.01	0.49	0.88	M	R	66.6667
S19	lama	lama	Spike2	Spiky	sonorant	voiced	sonorant	207	Agency FB	749.455	2919	1084.81	CVCV	lm	aa	voiced	voiced	4	4	1.23	0.47	2	19	14	9.14355	2.18533	263.15	25.81	0.03	0.2	M	R	66.6667
S19	bec	bEk	Spike2	Spiky	plosive	mixed	mixed	246	Agency FB	583.43	2606	977.812	CVC	bk	E	voiced	voiceless	3	3	6.74	23.31	1	30	15	12.153	12.5812	284.08	72.3	0.58	1.15	M	R	66.6667
S19	mamie	mami	Spike2	Spiky	sonorant	voiced	sonorant	155	Gabriola	599.311	3298	716.825	CVCV	mm	ai	voiced	voiced	5	4	18.56	2.23	2	17	9	34.5218	8.28833	537.44	54.32	0.56	2.43	M	R	66.6667
S19	tabou	tabu	Curve13	Curvy	plosive	mixed	mixed	4	Gabriola	707.639	3158	684.85	CVCV	tb	au	voiceless	voiced	5	4	0.54	1.69	1	5	4	11.8317	0.361667	111.44	1.42	0.385	0.135	M	R	66.6667
S19	moulu	muly	Spike8	Spiky	sonorant	voiced	sonorant	160	Gabriola	757.513	2932	785.353	CVCV	ml	uy	voiced	voiced	5	4	0.08	0.68	2	14	11	3.15207	10.6361	151.04	174.19	0.045	0.305	M	R	66.6667
S19	minot	mino	Spike17	Spiky	sonorant	voiced	sonorant	236	Agency FB	1016.86	2957	582.582	CVCV	mn	io	voiced	voiced	5	4	0.58	1.08	2	22	5	1.56849	0.878	36.84	2.23	0.15	0.27	M	R	66.6667
S19	duper	dype	Spike8	Spiky	plosive	mixed	mixed	238	Gabriola	839.084	3262	1058.83	CVCV	dp	ye	voiced	voiceless	5	4	1.96	1.35	1	9	10	1.64321	2.95	20.59	24.05	0.08	0.34	M	R	66.6667
S19	connu	kony	Curve1	Curvy	mixed	mixed	mixed	244	Gabriola	783.173	3121	765.837	CVCV	kn	oy	voiceless	voiced	5	4	70.33	84.53	4	12	6	15.5695	6.398	415.87	17.77	0.23	5.235	M	R	66.6667
S19	lobe	lOb	Curve13	Curvy	mixed	voiced	mixed	197	Gabriola	726.069	1972	1230.73	CVC	lb	O	voiced	voiced	4	3	2.84	1.35	4	23	14	3.71114	9.91933	72.72	111.96	0.41	0.74	M	R	66.6667
S19	peler	p°le	Spike17	Spiky	mixed	mixed	mixed	230	Agency FB	772.274	1907	898.784	CVCV	pl	°e	voiceless	voiced	5	4	0.44	1.22	4	7	8	0.863214	2.36556	5.2	13.72	0.245	0.95	M	R	66.6667
S19	nulle	nyl	Spike10	Spiky	sonorant	voiced	sonorant	32	Agency FB	668.17	3284	660.686	CVC	nl	y	voiced	voiced	5	3	6.68	8.45	2	12	3	3.73742	2.176	17.39	6.62	1.42	0.61	M	R	66.6667
S19	noter	note	Spike11	Spiky	mixed	mixed	mixed	243	Agency FB	765.837	1712	617.006	CVCV	nt	oe	voiced	voiceless	5	4	5.44	8.78	4	21	14	5.52682	7.87	250.51	39.32	0.16	2.64	M	R	66.6667
S19	lutte	lyt	Curve19	Curvy	mixed	mixed	mixed	228	Agency FB	704.675	3869	801.687	CVC	lt	y	voiced	voiceless	5	3	22	37.36	3	30	12	5.03322	2.99267	87.91	20.81	0.39	1.22	M	R	66.6667
S19	molle	mOl	Curve13	Curvy	sonorant	voiced	sonorant	134	Gabriola	558.543	3863	855.821	CVC	ml	O	voiced	voiced	5	3	3.92	22.7	2	26	16	24.5376	13.6673	453.95	142.09	1.85	4.63	M	R	66.6667
S19	amibe	amib	Spike8	Spiky	mixed	voiced	mixed	41	Agency FB	1424.11	1856	1042.36	VCVC	mb	ai	voiced	voiced	5	4	0.27	0.14	3	4	3	73.9882	14.5275	360.9	54.32	18.79	1.895	M	R	66.6667
S19	gouda	guda	Curve19	Curvy	plosive	voiced	voiced_plosive	186	Gabriola	883.637	2862	665.003	CVCV	gd	ua	voiced	voiced	5	4	0.03	0.07	1	7	3	0.242727	0.226667	1.23	0.61	0.06	0.07	M	R	66.6667
S19	coque	kOk	Curve13	Curvy	plosive	voiceless	voiceless_plosive	254	Gabriola	1257.98	2824	708.926	CVC	kk	O	voiceless	voiceless	5	3	4.6	9.93	1	30	14	31.2399	2.36053	2326.08	11.82	0.44	1.62	M	R	66.6667
S19	ligue	lig	Spike8	Spiky	mixed	voiced	mixed	90	Gabriola	823.646	3144	977.586	CVC	lg	i	voiced	voiced	5	3	2.74	1.42	3	29	17	7.56071	6.38944	176.1	101.01	0.29	0.205	M	R	66.6667
S19	nul	nyl	Spike3	Spiky	sonorant	voiced	sonorant	241	Agency FB	753.399	3947	921.653	CVC	nl	y	voiced	voiced	3	3	3.88	4.86	2	12	7	3.73742	17.9738	17.39	64.46	1.42	1.82	M	R	66.6667
S19	bonne	bOn	Spike2	Spiky	mixed	voiced	mixed	91	Gabriola	665.85	3689	823.646	CVC	bn	O	voiced	voiced	5	3	578.93	294.53	3	20	15	12.218	14.089	401.06	149.26	1.27	2.2	M	R	66.6667
S19	tague	tag	Spike8	Spiky	plosive	mixed	mixed	106	Gabriola	1288.74	3235	602.384	CVC	tg	a	voiceless	voiced	5	3	0.06	0	1	25	7	23.7867	9.10364	1265.97	41.08	0.485	0.88	M	R	66.6667
S19	puni	pyni	Spike17	Spiky	mixed	mixed	mixed	132	Agency FB	637.66	3264	668.715	CVCV	pn	yi	voiceless	voiced	4	4	1	1.49	3	10	8	1.42735	2.42692	13.82	8.45	0.38	1.69	M	R	66.6667
S19	nuque	nyk	Spike11	Spiky	mixed	mixed	mixed	165	Agency FB	641.861	2659	933.934	CVC	nk	y	voiced	voiceless	5	3	7.58	48.51	4	9	3	5.98029	0.8275	37.84	2.43	1.42	0.405	M	R	66.6667
S19	bague	bag	Curve4	Curvy	plosive	voiced	voiced_plosive	15	Gabriola	665.336	1754	1246.71	CVC	bg	a	voiced	voiced	5	3	26.14	16.08	1	30	13	6.79363	5.5715	77.32	41.08	0.61	0.41	M	R	66.6667
S19	puma	pyma	Curve4	Curvy	mixed	mixed	mixed	99	Agency FB	806.87	3306	691.467	CVCV	pm	ya	voiceless	voiced	4	4	0.42	1.89	4	7	7	0.08	0.504286	0.24	1.55	0.03	0.14	M	R	66.6667
S19	anode	anOd	Curve19	Curvy	mixed	voiced	mixed	136	Agency FB	857.2	3418	898.056	VCVC	nd	aO	voiced	voiced	5	4	0.02	0	3	2	0	0.01	0	0.02	0	0.01	0	M	R	66.6667
S19	laide	lEd	Spike20	Spiky	mixed	voiced	mixed	208	Gabriola	703.427	2403	749.455	CVC	ld	E	voiced	voiced	5	3	6.23	9.73	4	27	12	14.0221	10.2411	479.63	52.3	0.36	3.345	M	R	66.6667
S19	naine	nEn	Curve18	Curvy	sonorant	voiced	sonorant	103	Gabriola	838.237	1811	702.527	CVC	nn	E	voiced	voiced	5	3	0.44	0.27	2	26	14	8.03404	7.68211	193.42	49.39	1.16	2.64	M	R	66.6667
S19	kilo	kilo	Curve5	Curvy	mixed	mixed	mixed	157	Agency FB	822.712	3640	743.836	CVCV	kl	io	voiceless	voiced	4	4	5.19	5.27	3	12	6	0.934167	3.41333	9.24	18.92	0.325	0.305	M	R	66.6667
S19	goule	gul	Curve18	Curvy	mixed	voiced	mixed	77	Agency FB	898.293	3274	1386.82	CVC	gl	u	voiced	voiced	5	3	0.26	0.07	3	24	16	4.6914	9.36958	118.45	101.62	0.285	0.81	M	R	66.6667
S19	balai	balE	Curve5	Curvy	mixed	voiced	mixed	225	Gabriola	645.094	3850	786.737	CVCV	bl	aE	voiced	voiced	5	4	8.24	11.96	3	35	4	5.89187	1.798	132.04	5.74	0.06	0.2	M	R	66.6667
S19	coter	kote	Spike1	Spiky	plosive	voiceless	voiceless_plosive	96	Agency FB	1066.34	1589	752.624	CVCV	kt	oe	voiceless	voiceless	5	4	0.02	0.2	1	37	15	3.58367	35.1728	88.02	497.43	0.175	1.725	M	R	66.6667
S19	limer	lime	Curve5	Curvy	sonorant	voiced	sonorant	85	Agency FB	812.58	1897	1295.76	CVCV	lm	ie	voiced	voiced	5	4	0.5	0.74	2	18	13	1.03457	6.59533	41.96	84.46	0.015	0.54	M	R	66.6667
S19	polo	polo	Curve1	Curvy	mixed	mixed	mixed	44	Agency FB	897.864	2059	1097.86	CVCV	pl	oo	voiceless	voiced	4	4	1.46	1.96	3	18	11	0.930222	1.84615	6.04	9.53	0.32	0.34	M	R	66.6667
S19	cadet	kadE	Curve7	Curvy	plosive	mixed	mixed	66	Gabriola	1083.09	2661	1158.03	CVCV	kd	aE	voiceless	voiced	5	4	2.54	1.49	1	19	3	3.4946	0.525	98.09	1.69	0.03	0.205	M	R	66.6667
S19	muni	myni	Spike17	Spiky	sonorant	voiced	sonorant	172	Agency FB	600.221	3306	615.319	CVCV	mn	yi	voiced	voiced	4	4	1.14	6.62	2	9	9	1.4725	1.41	10.09	3.99	0.585	1.01	M	R	66.6667
S19	bilan	bil@	Spike20	Spiky	mixed	voiced	mixed	177	Gabriola	706.11	1167	732.569	CVCV	bl	i@	voiced	voiced	5	4	5.63	6.22	4	18	4	3.15425	0.394	53.93	1.15	0.045	0.14	M	R	66.6667
S19	menu	m°ny	Curve18	Curvy	sonorant	voiced	sonorant	152	Agency FB	600.141	3968	797.808	CVCV	mn	°y	voiced	voiced	4	4	9.87	12.03	2	9	8	12.1547	21.7408	244.7	135.14	1.39	5.845	M	R	66.6667
S19	duc	dyk	Curve7	Curvy	plosive	mixed	mixed	114	Gabriola	623.459	1294	864.416	CVC	dk	y	voiced	voiceless	3	3	7.66	14.8	1	18	13	99.3277	347.745	4394.7	6882.16	0.8	2.09	M	R	66.6667
S19	manie	mani	Curve15	Curvy	sonorant	voiced	sonorant	7	Gabriola	987.192	3272	841.592	CVCV	mn	ai	voiced	voiced	5	4	5.42	13.18	2	22	19	5.54154	3.7619	254.92	31.96	0.16	1.01	M	R	66.6667
S19	coupe	kup	Curve13	Curvy	plosive	voiceless	voiceless_plosive	213	Gabriola	661.708	2655	575.493	CVC	kp	u	voiceless	voiceless	5	3	29.16	33.58	1	29	19	12.0756	39.7157	389.49	641.55	0.87	5.3	M	R	66.6667
S19	culot	kylo	Spike8	Spiky	mixed	mixed	mixed	137	Gabriola	733.407	3588	857.2	CVCV	kl	yo	voiceless	voiced	5	4	9.24	6.76	4	15	6	1.24857	1.475	17.35	4.19	0.115	1.215	M	R	66.6667
S19	picot	piko	Curve4	Curvy	plosive	voiceless	voiceless_plosive	206	Gabriola	1084.81	1039	674.447	CVCV	pk	io	voiceless	voiceless	5	4	0.03	1.22	1	16	10	1.53898	0.579091	15.36	3.72	0.46	0.14	M	R	66.6667
S19	otite	otit	Spike2	Spiky	plosive	voiceless	voiceless_plosive	74	Agency FB	1231.45	3227	1025.64	VCVC	tt	oi	voiceless	voiceless	5	4	0.84	0.47	1	4	1	0.143636	0.34	0.47	0.34	0.06	0.34	M	R	66.6667
S19	laque	lak	Spike17	Spiky	mixed	mixed	mixed	35	Agency FB	968.622	2139	684.387	CVC	lk	a	voiced	voiceless	5	3	0.79	2.09	3	34	15	143.457	3.51714	14946.5	26.01	0.31	0.81	M	R	66.6667
S19	anime	anim	Curve13	Curvy	sonorant	voiced	sonorant	84	Agency FB	1295.76	1037	735.203	VCVC	nm	ai	voiced	voiced	5	4	1.82	5.47	2	16	9	1.88676	29.7242	43.62	257.57	0.31	3.48	M	R	66.6667
S19	caler	kale	Curve19	Curvy	mixed	mixed	mixed	205	Agency FB	674.447	1996	614.457	CVCV	kl	ae	voiceless	voiced	5	4	0.77	2.5	4	49	19	14.993	1.69227	1414.85	14.66	0.13	0.44	M	R	66.6667
S19	pub	p9b	Curve15	Curvy	plosive	mixed	mixed	40	Gabriola	1042.36	2329	892.868	CVC	pb	9	voiceless	voiced	3	3	21.39	3.99	1	5	10	23.2567	39.425	133.3	349.32	0.39	3.075	M	R	66.6667
S19	nette	nEt	Curve15	Curvy	mixed	mixed	mixed	105	Gabriola	602.384	3387	836.698	CVC	nt	E	voiced	voiceless	5	3	3.91	14.86	3	30	9	56.3715	217.519	1902.27	2320.68	0.79	4.05	M	R	66.6667
S19	nomme	nOm	Spike10	Spiky	sonorant	voiced	sonorant	64	Gabriola	1179.53	2617	974.902	CVC	nm	O	voiced	voiced	5	3	9.41	9.53	2	17	14	90.9975	241.213	2326.08	3429.32	1.68	2.665	M	R	66.6667
S19	cabot	kabo	Curve4	Curvy	plosive	mixed	mixed	203	Gabriola	828.217	1731	754.507	CVCV	kb	ao	voiceless	voiced	5	4	1.45	0.68	1	25	13	3.72115	2.09133	98.09	7.23	0.2	0.95	M	R	66.6667
S19	patte	pat	Curve18	Curvy	mixed	voiceless	voiceless_plosive	222	Gabriola	1051.13	2548	706.914	CVC	pt	a	voiceless	voiceless	5	3	6.45	21.28	4	55	17	113.335	6.2515	18188.2	63.85	0.495	0.34	M	R	66.6667
S19	tipi	tipi	Curve4	Curvy	plosive	voiceless	voiceless_plosive	109	Gabriola	890.218	1093	697.332	CVCV	tp	ii	voiceless	voiceless	4	4	0.32	0	1	12	6	10.355	2.92429	280.62	9.19	0.17	0.74	M	R	66.6667
S19	midi	midi	Spike1	Spiky	mixed	voiced	mixed	34	Agency FB	684.387	1507	1012.6	CVCV	md	ii	voiced	voiced	4	4	35.15	68.11	3	8	4	1.87952	0.486667	17.59	1.01	0.33	0.475	M	R	66.6667
S19	item	itEm	Curve18	Curvy	mixed	mixed	mixed	210	Agency FB	642.553	2620	746.639	VCVC	tm	iE	voiceless	voiced	4	4	0.03	0	3	3	3	3.842	0.926667	15.49	2.64	1.83	0.07	M	R	66.6667
S19	autel	otEl	Spike10	Spiky	mixed	mixed	mixed	126	Gabriola	801.004	2910	661.366	VCVC	tl	oE	voiceless	voiced	5	4	7.62	13.31	3	14	1	4.71952	2.03	66.9	2.03	0.215	2.03	M	R	66.6667
S19	bile	bil	Curve5	Curvy	mixed	voiced	mixed	169	Gabriola	738.897	1291	840.778	CVC	bl	i	voiced	voiced	4	3	2.59	4.66	4	42	23	122.715	7.84226	13222.9	83.58	0.6	0.47	M	R	66.6667
S19	mulot	mylo	Curve1	Curvy	sonorant	voiced	sonorant	158	Gabriola	638.688	1613	822.712	CVCV	ml	yo	voiced	voiced	5	4	0.04	0.88	2	13	6	1.66947	2.00667	9.24	6.76	0.34	1.22	M	R	66.6667
S19	dodu	dody	Curve1	Curvy	plosive	voiced	voiced_plosive	256	Gabriola	956.35	3953	794.269	CVCV	dd	oy	voiced	voiced	4	4	0.34	1.89	1	1	3	3.765	1.55333	7.52	2.43	3.765	1.42	M	R	66.6667
S19	nonne	nOn	Curve5	Curvy	sonorant	voiced	sonorant	240	Gabriola	921.653	1122	920.756	CVC	nn	O	voiced	voiced	5	3	5.46	1.69	2	14	9	33.7526	40.0692	578.93	294.53	3.4	2.77	M	R	66.6667
S19	meute	m2t	Curve7	Curvy	mixed	mixed	mixed	149	Agency FB	825.801	3298	647.399	CVC	mt	2	voiced	voiceless	5	3	2.25	6.55	4	12	10	93.7131	2.82	4929.44	12.97	0.58	1.08	M	R	66.6667
S19	paume	pom	Spike20	Spiky	mixed	mixed	mixed	144	Agency FB	643.61	3734	1197.44	CVC	pm	o	voiceless	voiced	5	3	2.18	22.57	3	19	13	5.22507	4.05211	83.83	33.38	0.29	1.55	M	R	66.6667
S19	peine	pEn	Spike8	Spiky	mixed	mixed	mixed	147	Agency FB	601.713	2672	677.851	CVC	pn	E	voiceless	voiced	5	3	193.42	388.24	4	38	18	13.5091	11.1778	879.31	139.19	0.925	2.36	M	R	66.6667
S19	gober	gobe	Curve18	Curvy	plosive	voiced	voiced_plosive	24	Gabriola	878.72	1290	1366.29	CVCV	gb	oe	voiced	voiced	5	4	2.5	2.09	1	10	10	0.141818	0.224	1.93	0.74	0.01	0.035	M	R	66.6667
S19	laine	lEn	Curve19	Curvy	sonorant	voiced	sonorant	120	Gabriola	869.692	1299	661.902	CVC	ln	E	voiced	voiced	5	3	6.27	34.86	2	33	18	11.9206	6.2004	479.63	49.39	0.925	1.42	M	R	66.6667
S19	banni	bani	Spike17	Spiky	mixed	voiced	mixed	176	Agency FB	732.569	3308	792.328	CVCV	bn	ai	voiced	voiced	5	4	0.27	0.2	4	17	6	1.01056	0.211	10.9	0.61	0.06	0.17	M	R	66.6667
S19	tique	tik	Curve4	Curvy	plosive	voiceless	voiceless_plosive	37	Agency FB	836.97	3018	1024.84	CVC	tk	i	voiceless	voiceless	5	3	0.72	0.54	1	36	11	5.88586	2.13467	280.62	10.07	0.23	0.47	M	R	66.6667
S19	bidet	bidE	Spike1	Spiky	plosive	voiced	voiced_plosive	166	Gabriola	821.906	1802	641.861	CVCV	bd	iE	voiced	voiced	5	4	0.69	2.97	1	18	3	2.645	3.01667	42.4	8.38	0.015	0.47	M	R	66.6667
S19	tenu	t°ny	Spike11	Spiky	mixed	mixed	mixed	49	Agency FB	594.263	1610	728.093	CVCV	tn	°y	voiceless	voiced	4	4	27.1	54.12	3	8	7	15.7008	21.3093	244.7	135.14	0.9	10.305	M	R	66.6667
S19	dodo	dodo	Spike3	Spiky	plosive	voiced	voiced_plosive	242	Agency FB	617.006	2714	753.399	CVCV	dd	oo	voiced	voiced	4	4	7.52	2.43	1	3	4	0.471667	0.5925	1	1.89	0.285	0.205	M	R	66.6667
S19	galop	galo	Curve5	Curvy	mixed	voiced	mixed	180	Agency FB	813.749	2154	738.677	CVCV	gl	ao	voiced	voiced	5	4	2.83	12.77	4	18	8	5.69373	1.03	116.05	4.12	0.29	0.41	M	R	66.6667
S19	poule	pul	Curve19	Curvy	mixed	mixed	mixed	31	Agency FB	660.686	2999	707.627	CVC	pl	u	voiceless	voiced	5	3	23.5	16.69	4	29	19	70.2933	10.8641	7078.55	101.62	0.68	1.49	M	R	66.6667
S19	moule	mul	Spike11	Spiky	sonorant	voiced	sonorant	142	Gabriola	774.957	3038	822.647	CVC	ml	u	voiced	voiced	5	3	3.56	3.99	2	31	25	9.07941	7.43316	453.95	101.62	0.37	0.645	M	R	66.6667
S19	mener	m°ne	Spike2	Spiky	sonorant	voiced	sonorant	185	Gabriola	665.003	2679	650.389	CVCV	mn	°e	voiced	voiced	5	4	22.45	29.53	2	11	6	14.8321	7.64714	304.03	21.49	0.58	2.03	M	R	66.6667
S19	minou	minu	Curve18	Curvy	sonorant	voiced	sonorant	133	Agency FB	855.821	3413	637.66	CVCV	mn	iu	voiced	voiced	5	4	6.46	1.55	2	11	4	2.52593	0.675	36.84	1.35	0.18	0.675	M	R	66.6667
S19	biper	bipe	Curve13	Curvy	plosive	mixed	mixed	201	Agency FB	913.461	1939	1159.63	CVCV	bp	ie	voiced	voiceless	5	4	0.96	0	1	17	9	0.70587	0.301111	19.96	1.15	0.03	0	M	R	66.6667
S19	digue	dig	Curve13	Curvy	plosive	voiced	voiced_plosive	56	Gabriola	1063.81	1324	836.69	CVC	dg	i	voiced	voiced	5	3	1.02	7.97	1	26	13	76.183	3.30687	2146.01	27.3	0.95	1.22	M	R	66.6667
S19	gaine	gEn	Spike3	Spiky	mixed	voiced	mixed	192	Agency FB	870.426	2605	964.031	CVC	gn	E	voiced	voiced	5	3	1.16	3.11	3	28	20	9.26594	7.62083	212.82	49.39	1.02	2.265	M	R	66.6667
S19	battu	baty	Spike3	Spiky	plosive	mixed	mixed	80	Agency FB	657.641	2920	1221.54	CVCV	bt	ay	voiced	voiceless	5	4	24.13	17.36	1	11	6	5.08897	2.74846	106.55	7.43	0.46	2.36	M	R	66.6667
S19	daube	dob	Spike20	Spiky	plosive	voiced	voiced_plosive	19	Agency FB	952.655	2916	756.648	CVC	db	o	voiced	voiced	5	3	0.98	0.54	1	9	6	8.418	8.25429	100.34	55.81	0.13	0.14	M	R	66.6667
S19	petit	p°ti	Curve18	Curvy	plosive	voiceless	voiceless_plosive	123	Agency FB	616.08	2897	874.227	CVCV	pt	°i	voiceless	voiceless	5	4	573.72	653.78	1	6	4	33.1913	135	355.66	491.82	0.05	36.42	M	R	66.6667
S19	gamma	gama	Spike3	Spiky	mixed	voiced	mixed	224	Gabriola	786.737	1350	751.437	CVCV	gm	aa	voiced	voiced	5	4	1.94	1.01	3	21	4	2.91395	1.5525	55.94	5.74	0.17	0.235	M	R	66.6667
S19	minet	minE	Spike1	Spiky	sonorant	voiced	sonorant	27	Gabriola	696.066	2638	1140.68	CVCV	mn	iE	voiced	voiced	5	4	2.22	2.23	2	20	8	2.10962	7.676	36.84	48.18	0.17	1.285	M	R	66.6667
S19	lime	lim	Spike17	Spiky	sonorant	voiced	sonorant	36	Gabriola	1024.84	3265	968.622	CVC	lm	i	voiced	voiced	4	3	1.48	2.91	2	34	23	5.94696	14.0987	176.1	257.57	0.27	0.88	M	R	66.6667
S19	mime	mim	Curve7	Curvy	sonorant	voiced	sonorant	5	Gabriola	923.244	3979	707.639	CVC	mm	i	voiced	voiced	4	3	5.11	0.88	2	29	21	20.7536	81.6247	907.69	1358.65	0.5	1.995	M	R	66.6667
S19	lame	lam	Spike20	Spiky	sonorant	voiced	sonorant	21	Gabriola	842.611	2004	775.911	CVC	lm	a	voiced	voiced	4	3	11.05	25.81	2	33	22	175.967	12.6286	14946.5	129.53	0.35	1.28	M	R	66.6667
S19	atone	aton	Curve19	Curvy	mixed	mixed	mixed	182	Agency FB	509.401	2230	815.932	VCVC	tn	ao	voiceless	voiced	5	4	0.02	0.74	4	3	4	0.982	0.71	1.55	1.82	1.11	0.44	M	R	66.6667
S19	aneth	anEt	Curve15	Curvy	mixed	mixed	mixed	249	Agency FB	765.858	1445	1343.11	VCVC	nt	aE	voiced	voiceless	5	4	0.07	0.61	4	12	0	16.5126	0	456.59	0	0.675	0	M	R	66.6667
S19	demi	d°mi	Curve7	Curvy	mixed	voiced	mixed	67	Gabriola	1296.64	1872	1083.09	CVCV	dm	°i	voiced	voiced	4	4	25.18	19.12	3	5	3	35.7457	5.892	425.85	24.05	0.465	1.49	M	R	66.6667
S19	idem	idEm	Curve1	Curvy	mixed	voiced	mixed	170	Agency FB	642.048	1388	738.897	VCVC	dm	iE	voiced	voiced	4	4	1.86	2.64	4	3	3	0.276	0.525	1.25	1.49	0.03	0.305	M	R	66.6667
S19	hamac	amak	Curve15	Curvy	mixed	mixed	mixed	196	Gabriola	1230.73	1035	810.825	VCVC	mk	aa	voiced	voiceless	5	4	1.63	3.11	4	11	1	3.287	0.68	52.39	0.68	0.195	0.68	M	R	66.6667
S19	audit	odit	Curve7	Curvy	plosive	mixed	mixed	190	Agency FB	924.105	3581	1034.38	VCVC	dt	oi	voiced	voiceless	5	4	0.47	0.14	1	8	4	25.2579	1.86833	311.69	7.43	0.895	1.08	M	R	66.6667
S19	mille	mil	Spike1	Spiky	sonorant	voiced	sonorant	100	Gabriola	633.743	3470	806.87	CVC	ml	i	voiced	voiced	5	3	55.43	142.09	2	33	17	131.711	43.1974	13222.9	417.03	0.905	0.61	M	R	66.6667
S19	godet	godE	Curve5	Curvy	plosive	voiced	voiced_plosive	140	Gabriola	710.212	3400	759.416	CVCV	gd	oE	voiced	voiced	5	4	0.29	4.32	1	12	8	0.0766667	0.7125	0.81	3.18	0.01	0.34	M	R	66.6667
S19	donne	dOn	Spike1	Spiky	mixed	voiced	mixed	164	Gabriola	933.934	1534	651.43	CVC	dn	O	voiced	voiced	5	3	23.73	2.77	4	18	12	17.6087	39.6271	578.93	294.53	0.57	3.78	M	R	66.6667
S19	papi	papi	Spike3	Spiky	plosive	voiceless	voiceless_plosive	92	Agency FB	604.653	1996	665.85	CVCV	pp	ai	voiceless	voiceless	4	4	7.05	0	1	18	9	8.39809	11.208	259.01	77.16	0.14	2.735	M	R	66.6667
S19	idole	idOl	Curve4	Curvy	mixed	voiced	mixed	61	Agency FB	905.813	3873	717.577	VCVC	dl	iO	voiced	voiced	5	4	4.77	6.35	3	5	4	0.588571	1.42	1.36	3.72	0.46	0.98	M	R	66.6667
S19	gone	gon	Curve7	Curvy	mixed	voiced	mixed	232	Agency FB	754.76	3932	809.498	CVC	gn	o	voiced	voiced	4	3	1	0.14	4	13	12	5.6535	6.06286	71.66	34.39	0.33	0.44	M	R	66.6667
S19	coma	koma	Spike10	Spiky	mixed	mixed	mixed	88	Gabriola	706.069	3357	1283.54	CVCV	km	oa	voiceless	voiced	4	4	12.58	4.86	3	21	12	35.4998	0.4125	922.93	2.64	0.14	0.14	M	R	66.6667
S19	utile	ytil	Curve15	Curvy	mixed	mixed	mixed	30	Agency FB	707.627	3980	1207.62	VCVC	tl	yi	voiceless	voiced	5	4	36.47	23.99	4	6	4	3.28545	3.6325	31.08	8.72	0.18	2.7	M	R	66.6667
S19	lune	lyn	Spike3	Spiky	sonorant	voiced	sonorant	57	Agency FB	764.349	2324	1063.81	CVC	ln	y	voiced	voiced	4	3	58.29	63.24	2	14	15	180.045	453.511	7907.85	9587.97	1.03	0.47	M	R	66.6667
S19	lubie	lybi	Spike10	Spiky	mixed	voiced	mixed	173	Agency FB	666.543	2179	600.221	CVCV	lb	yi	voiced	voiced	5	4	1.37	1.35	3	4	2	1.54231	1.35	10.22	1.42	0.83	1.35	M	R	66.6667
S19	dune	dyn	Curve7	Curvy	mixed	voiced	mixed	223	Agency FB	751.437	2384	1051.13	CVC	dn	y	voiced	voiced	4	3	1.55	3.45	3	15	13	196.662	475.486	7907.85	9587.97	1.315	2.97	M	R	66.6667
S19	lac	lak	Spike2	Spiky	mixed	mixed	mixed	112	Agency FB	566.239	1110	645.95	CVC	lk	a	voiced	voiceless	3	3	31.16	32.84	4	34	21	143.457	968.892	14946.5	23633.9	0.31	0.95	M	R	66.6667
S19	nappe	nap	Spike10	Spiky	mixed	mixed	mixed	60	Gabriola	717.577	1027	1638.11	CVC	np	a	voiced	voiceless	5	3	3.01	18.18	3	26	9	1.23233	0.934545	19.48	7.5	0.22	0.2	M	R	66.6667
S19	mimer	mime	Curve15	Curvy	sonorant	voiced	sonorant	117	Gabriola	833.446	3846	697.593	CVCV	mm	ie	voiced	voiced	5	4	0.11	1.96	2	14	11	0.528958	6.98	8.15	84.46	0.03	0.61	M	R	66.6667
S19	atome	atom	Curve1	Curvy	mixed	mixed	mixed	181	Agency FB	815.932	2372	813.749	VCVC	tm	ao	voiceless	voiced	5	4	1.3	1.82	3	3	3	0.292	2.56667	1.12	4.66	0.02	2.3	M	R	66.6667
S19	poney	ponE	Spike2	Spiky	mixed	mixed	mixed	220	Agency FB	611.692	2362	737.391	CVCV	pn	oE	voiceless	voiced	5	4	3.7	0.47	4	17	1	13.7481	0.54	415.87	0.54	0.04	0.54	M	R	66.6667
S19	matou	matu	Curve4	Curvy	mixed	mixed	mixed	54	Agency FB	1306.97	1161	721.997	CVCV	mt	au	voiced	voiceless	5	4	1.04	3.18	3	15	4	6.8286	1.4525	265.03	3.11	0.35	1.25	M	R	66.6667
S2	coter	kote	Curve5	Curvy	plosive	voiceless	voiceless_plosive	166	Agency FB	579.175	2956	566.051	CVCV	kt	oe	voiceless	voiceless	5	4	0.02	0.2	1	37	15	3.58367	35.1728	88.02	497.43	0.175	1.725	F	R	90
S2	moulu	muly	Curve19	Curvy	sonorant	voiced	sonorant	244	Gabriola	930.379	1500	813.872	CVCV	ml	uy	voiced	voiced	5	4	0.08	0.68	2	14	11	3.15207	10.6361	151.04	174.19	0.045	0.305	F	R	90
S2	nulle	nyl	Spike2	Spiky	sonorant	voiced	sonorant	71	Gabriola	610.83	1021	677.641	CVC	nl	y	voiced	voiced	5	3	6.68	8.45	2	12	3	3.73742	2.176	17.39	6.62	1.42	0.61	F	R	90
S2	imite	imit	Curve1	Curvy	mixed	mixed	mixed	234	Gabriola	685.453	1091	456.973	VCVC	mt	ii	voiced	voiceless	5	4	3.85	3.92	4	10	9	1.50703	3.67	19.09	21.76	0.2	0.74	F	R	90
S2	biper	bipe	Spike10	Spiky	plosive	mixed	mixed	225	Gabriola	732.933	2765	669.858	CVCV	bp	ie	voiced	voiceless	5	4	0.96	0	1	17	9	0.70587	0.301111	19.96	1.15	0.03	0	F	R	90
S2	dodo	dodo	Spike10	Spiky	plosive	voiced	voiced_plosive	56	Agency FB	884.369	2390	835.388	CVCV	dd	oo	voiced	voiced	4	4	7.52	2.43	1	3	4	0.471667	0.5925	1	1.89	0.285	0.205	F	R	90
S2	polo	polo	Curve18	Curvy	mixed	mixed	mixed	100	Agency FB	732.431	2438	704.435	CVCV	pl	oo	voiceless	voiced	4	4	1.46	1.96	3	18	11	0.930222	1.84615	6.04	9.53	0.32	0.34	F	R	90
S2	atome	atom	Curve18	Curvy	mixed	mixed	mixed	152	Agency FB	615.788	3506	477.397	VCVC	tm	ao	voiceless	voiced	5	4	1.3	1.82	3	3	3	0.292	2.56667	1.12	4.66	0.02	2.3	F	R	90
S2	nul	nyl	Curve1	Curvy	sonorant	voiced	sonorant	230	Gabriola	505.728	3315	555.352	CVC	nl	y	voiced	voiced	3	3	3.88	4.86	2	12	7	3.73742	17.9738	17.39	64.46	1.42	1.82	F	R	90
S2	tique	tik	Curve13	Curvy	plosive	voiceless	voiceless_plosive	98	Agency FB	644.176	3948	617.806	CVC	tk	i	voiceless	voiceless	5	3	0.72	0.54	1	36	11	5.88586	2.13467	280.62	10.07	0.23	0.47	F	R	90
S2	poney	ponE	Curve1	Curvy	mixed	mixed	mixed	131	Agency FB	788.016	2499	648.202	CVCV	pn	oE	voiceless	voiced	5	4	3.7	0.47	4	17	1	13.7481	0.54	415.87	0.54	0.04	0.54	F	R	90
S2	mille	mil	Spike1	Spiky	sonorant	voiced	sonorant	84	Agency FB	912.303	2174	821.866	CVC	ml	i	voiced	voiced	5	3	55.43	142.09	2	33	17	131.711	43.1974	13222.9	417.03	0.905	0.61	F	R	90
S2	culot	kylo	Spike17	Spiky	mixed	mixed	mixed	93	Gabriola	791.452	3526	661.079	CVCV	kl	yo	voiceless	voiced	5	4	9.24	6.76	4	15	6	1.24857	1.475	17.35	4.19	0.115	1.215	F	R	90
S2	duc	dyk	Spike10	Spiky	plosive	mixed	mixed	127	Gabriola	580.06	3259	588.352	CVC	dk	y	voiced	voiceless	3	3	7.66	14.8	1	18	13	99.3277	347.745	4394.7	6882.16	0.8	2.09	F	R	90
S2	lama	lama	Curve5	Curvy	sonorant	voiced	sonorant	183	Gabriola	603.759	3883	889.368	CVCV	lm	aa	voiced	voiced	4	4	1.23	0.47	2	19	14	9.14355	2.18533	263.15	25.81	0.03	0.2	F	R	90
S2	papi	papi	Curve5	Curvy	plosive	voiceless	voiceless_plosive	38	Agency FB	720.755	1604	1166.93	CVCV	pp	ai	voiceless	voiceless	4	4	7.05	0	1	18	9	8.39809	11.208	259.01	77.16	0.14	2.735	F	R	90
S2	patte	pat	Spike3	Spiky	mixed	voiceless	voiceless_plosive	107	Agency FB	836.138	2174	943.71	CVC	pt	a	voiceless	voiceless	5	3	6.45	21.28	4	55	17	113.335	6.2515	18188.2	63.85	0.495	0.34	F	R	90
S2	puni	pyni	Spike8	Spiky	mixed	mixed	mixed	149	Agency FB	1388.67	2657	571.625	CVCV	pn	yi	voiceless	voiced	4	4	1	1.49	3	10	8	1.42735	2.42692	13.82	8.45	0.38	1.69	F	R	90
S2	lac	lak	Spike11	Spiky	mixed	mixed	mixed	132	Agency FB	528.429	2953	788.016	CVC	lk	a	voiced	voiceless	3	3	31.16	32.84	4	34	21	143.457	968.892	14946.5	23633.9	0.31	0.95	F	R	90
S2	mini	mini	Spike20	Spiky	sonorant	voiced	sonorant	41	Agency FB	820.092	2077	662.779	CVCV	mn	ii	voiced	voiced	4	4	1.69	0.14	2	16	12	9.35317	17.2865	292.55	149.26	0.37	0.68	F	R	90
S2	item	itEm	Curve4	Curvy	mixed	mixed	mixed	158	Agency FB	581.841	1449	598.588	VCVC	tm	iE	voiceless	voiced	4	4	0.03	0	3	3	3	3.842	0.926667	15.49	2.64	1.83	0.07	F	R	90
S2	minot	mino	Spike20	Spiky	sonorant	voiced	sonorant	52	Agency FB	871.448	3160	1161.77	CVCV	mn	io	voiced	voiced	5	4	0.58	1.08	2	22	5	1.56849	0.878	36.84	2.23	0.15	0.27	F	R	90
S2	daube	dob	Spike8	Spiky	plosive	voiced	voiced_plosive	112	Gabriola	1856.24	1223	533.103	CVC	db	o	voiced	voiced	5	3	0.98	0.54	1	9	6	8.418	8.25429	100.34	55.81	0.13	0.14	F	R	90
S2	mime	mim	Spike1	Spiky	sonorant	voiced	sonorant	251	Gabriola	1282.14	1059	927.658	CVC	mm	i	voiced	voiced	4	3	5.11	0.88	2	29	21	20.7536	81.6247	907.69	1358.65	0.5	1.995	F	R	90
S2	ligue	lig	Spike8	Spiky	mixed	voiced	mixed	101	Agency FB	743.593	1229	732.431	CVC	lg	i	voiced	voiced	5	3	2.74	1.42	3	29	17	7.56071	6.38944	176.1	101.01	0.29	0.205	F	R	90
S2	balai	balE	Curve18	Curvy	mixed	voiced	mixed	61	Gabriola	608.658	3407	915.589	CVCV	bl	aE	voiced	voiced	5	4	8.24	11.96	3	35	4	5.89187	1.798	132.04	5.74	0.06	0.2	F	R	90
S2	puma	pyma	Curve19	Curvy	mixed	mixed	mixed	47	Agency FB	991.994	2641	674.317	CVCV	pm	ya	voiceless	voiced	4	4	0.42	1.89	4	7	7	0.08	0.504286	0.24	1.55	0.03	0.14	F	R	90
S2	lame	lam	Curve5	Curvy	sonorant	voiced	sonorant	240	Agency FB	689.867	3706	788.127	CVC	lm	a	voiced	voiced	4	3	11.05	25.81	2	33	22	175.967	12.6286	14946.5	129.53	0.35	1.28	F	R	90
S2	lino	lino	Spike20	Spiky	sonorant	voiced	sonorant	249	Gabriola	1149.18	3129	758.813	CVCV	ln	io	voiced	voiced	4	4	0.38	1.55	2	11	9	0.2032	0.812222	1.13	6.01	0.03	0.07	F	R	90
S2	lime	lim	Spike17	Spiky	sonorant	voiced	sonorant	96	Agency FB	673.289	3967	949.578	CVC	lm	i	voiced	voiced	4	3	1.48	2.91	2	34	23	5.94696	14.0987	176.1	257.57	0.27	0.88	F	R	90
S2	paume	pom	Spike2	Spiky	mixed	mixed	mixed	218	Gabriola	551.276	3009	814.857	CVC	pm	o	voiceless	voiced	5	3	2.18	22.57	3	19	13	5.22507	4.05211	83.83	33.38	0.29	1.55	F	R	90
S2	lutte	lyt	Curve15	Curvy	mixed	mixed	mixed	214	Gabriola	519.83	2319	536.987	CVC	lt	y	voiced	voiceless	5	3	22	37.36	3	30	12	5.03322	2.99267	87.91	20.81	0.39	1.22	F	R	90
S2	otite	otit	Curve13	Curvy	plosive	voiceless	voiceless_plosive	212	Agency FB	820.471	2058	681.315	VCVC	tt	oi	voiceless	voiceless	5	4	0.84	0.47	1	4	1	0.143636	0.34	0.47	0.34	0.06	0.34	F	R	90
S2	idole	idOl	Curve15	Curvy	mixed	voiced	mixed	165	Agency FB	566.051	3579	979.008	VCVC	dl	iO	voiced	voiced	5	4	4.77	6.35	3	5	4	0.588571	1.42	1.36	3.72	0.46	0.98	F	R	90
S2	connu	kony	Curve13	Curvy	mixed	mixed	mixed	168	Gabriola	546.646	2212	768.835	CVCV	kn	oy	voiceless	voiced	5	4	70.33	84.53	4	12	6	15.5695	6.398	415.87	17.77	0.23	5.235	F	R	90
S2	idem	idEm	Curve1	Curvy	mixed	voiced	mixed	111	Agency FB	533.103	3766	694.077	VCVC	dm	iE	voiced	voiced	4	4	1.86	2.64	4	3	3	0.276	0.525	1.25	1.49	0.03	0.305	F	R	90
S2	piler	pile	Curve7	Curvy	mixed	mixed	mixed	67	Gabriola	739.672	3394	627.304	CVCV	pl	ie	voiceless	voiced	5	4	0.35	0.27	3	26	15	1.96396	3.88789	25.86	21.76	0.14	1.15	F	R	90
S2	hamac	amak	Spike11	Spiky	mixed	mixed	mixed	204	Gabriola	819.59	1648	695.789	VCVC	mk	aa	voiced	voiceless	5	4	1.63	3.11	4	11	1	3.287	0.68	52.39	0.68	0.195	0.68	F	R	90
S2	loti	loti	Curve15	Curvy	mixed	mixed	mixed	80	Gabriola	781.997	3781	804.283	CVCV	lt	oi	voiced	voiceless	4	4	0.09	0.34	4	9	8	0.640323	6.414	6.75	44.46	0.16	0.405	F	R	90
S2	menu	m°ny	Curve15	Curvy	sonorant	voiced	sonorant	13	Agency FB	544.363	3551	522.02	CVCV	mn	°y	voiced	voiced	4	4	9.87	12.03	2	9	8	12.1547	21.7408	244.7	135.14	1.39	5.845	F	R	90
S2	molle	mOl	Spike11	Spiky	sonorant	voiced	sonorant	171	Agency FB	587.273	2680	688.214	CVC	ml	O	voiced	voiced	5	3	3.92	22.7	2	26	16	24.5376	13.6673	453.95	142.09	1.85	4.63	F	R	90
S2	peler	p°le	Spike2	Spiky	mixed	mixed	mixed	129	Agency FB	686.4	2789	771.034	CVCV	pl	°e	voiceless	voiced	5	4	0.44	1.22	4	7	8	0.863214	2.36556	5.2	13.72	0.245	0.95	F	R	90
S2	manie	mani	Spike17	Spiky	sonorant	voiced	sonorant	70	Agency FB	677.641	2753	701.863	CVCV	mn	ai	voiced	voiced	5	4	5.42	13.18	2	22	19	5.54154	3.7619	254.92	31.96	0.16	1.01	F	R	90
S2	kilo	kilo	Spike11	Spiky	mixed	mixed	mixed	254	Gabriola	819.541	1107	681.126	CVCV	kl	io	voiceless	voiced	4	4	5.19	5.27	3	12	6	0.934167	3.41333	9.24	18.92	0.325	0.305	F	R	90
S2	lune	lyn	Spike8	Spiky	sonorant	voiced	sonorant	247	Gabriola	780.423	2192	585.289	CVC	ln	y	voiced	voiced	4	3	58.29	63.24	2	14	15	180.045	453.511	7907.85	9587.97	1.03	0.47	F	R	90
S2	noter	note	Spike17	Spiky	mixed	mixed	mixed	187	Agency FB	542.173	3795	712.42	CVCV	nt	oe	voiced	voiceless	5	4	5.44	8.78	4	21	14	5.52682	7.87	250.51	39.32	0.16	2.64	F	R	90
S2	caler	kale	Curve4	Curvy	mixed	mixed	mixed	162	Agency FB	550.796	3896	617.744	CVCV	kl	ae	voiceless	voiced	5	4	0.77	2.5	4	49	19	14.993	1.69227	1414.85	14.66	0.13	0.44	F	R	90
S2	tabou	tabu	Curve4	Curvy	plosive	mixed	mixed	25	Agency FB	636.484	1444	529.308	CVCV	tb	au	voiceless	voiced	5	4	0.54	1.69	1	5	4	11.8317	0.361667	111.44	1.42	0.385	0.135	F	R	90
S2	pub	p9b	Spike2	Spiky	plosive	mixed	mixed	138	Agency FB	830.983	1460	724.475	CVC	pb	9	voiceless	voiced	3	3	21.39	3.99	1	5	10	23.2567	39.425	133.3	349.32	0.39	3.075	F	R	90
S2	mimer	mime	Spike11	Spiky	sonorant	voiced	sonorant	1	Agency FB	721.264	2635	756.646	CVCV	mm	ie	voiced	voiced	5	4	0.11	1.96	2	14	11	0.528958	6.98	8.15	84.46	0.03	0.61	F	R	90
S2	gaine	gEn	Curve19	Curvy	mixed	voiced	mixed	157	Agency FB	598.588	3652	698.948	CVC	gn	E	voiced	voiced	5	3	1.16	3.11	3	28	20	9.26594	7.62083	212.82	49.39	1.02	2.265	F	R	90
S2	dodu	dody	Spike8	Spiky	plosive	voiced	voiced_plosive	124	Gabriola	818.755	1179	756.646	CVCV	dd	oy	voiced	voiced	4	4	0.34	1.89	1	1	3	3.765	1.55333	7.52	2.43	3.765	1.42	F	R	90
S2	minet	minE	Curve7	Curvy	sonorant	voiced	sonorant	190	Agency FB	694.829	2041	632.33	CVCV	mn	iE	voiced	voiced	5	4	2.22	2.23	2	20	8	2.10962	7.676	36.84	48.18	0.17	1.285	F	R	90
S2	nomme	nOm	Spike10	Spiky	sonorant	voiced	sonorant	211	Agency FB	681.315	1488	520.879	CVC	nm	O	voiced	voiced	5	3	9.41	9.53	2	17	14	90.9975	241.213	2326.08	3429.32	1.68	2.665	F	R	90
S2	lobe	lOb	Spike3	Spiky	mixed	voiced	mixed	12	Agency FB	522.02	3536	1248.26	CVC	lb	O	voiced	voiced	4	3	2.84	1.35	4	23	14	3.71114	9.91933	72.72	111.96	0.41	0.74	F	R	90
S2	atoll	atOl	Spike11	Spiky	mixed	mixed	mixed	255	Gabriola	1784.64	2074	819.541	VCVC	tl	aO	voiceless	voiced	5	4	0.12	0.54	4	4	1	0.299231	0.07	1.63	0.07	0.1	0.07	F	R	90
S2	petit	p°ti	Curve13	Curvy	plosive	voiceless	voiceless_plosive	14	Gabriola	541.524	1579	544.363	CVCV	pt	°i	voiceless	voiceless	5	4	573.72	653.78	1	6	4	33.1913	135	355.66	491.82	0.05	36.42	F	R	90
S2	coupe	kup	Spike3	Spiky	plosive	voiceless	voiceless_plosive	176	Agency FB	530.836	3102	581.073	CVC	kp	u	voiceless	voiceless	5	3	29.16	33.58	1	29	19	12.0756	39.7157	389.49	641.55	0.87	5.3	F	R	90
S2	bec	bEk	Spike8	Spiky	plosive	mixed	mixed	22	Gabriola	521.697	2845	944.604	CVC	bk	E	voiced	voiceless	3	3	6.74	23.31	1	30	15	12.153	12.5812	284.08	72.3	0.58	1.15	F	R	90
S2	nappe	nap	Curve19	Curvy	mixed	mixed	mixed	193	Gabriola	762.814	2634	835.794	CVC	np	a	voiced	voiceless	5	3	3.01	18.18	3	26	9	1.23233	0.934545	19.48	7.5	0.22	0.2	F	R	90
S2	laque	lak	Curve15	Curvy	mixed	mixed	mixed	33	Gabriola	1861.72	2952	552.612	CVC	lk	a	voiced	voiceless	5	3	0.79	2.09	3	34	15	143.457	3.51714	14946.5	26.01	0.31	0.81	F	R	90
S2	mener	m°ne	Spike1	Spiky	sonorant	voiced	sonorant	83	Agency FB	821.866	2475	573.47	CVCV	mn	°e	voiced	voiced	5	4	22.45	29.53	2	11	6	14.8321	7.64714	304.03	21.49	0.58	2.03	F	R	90
S2	tamis	tami	Curve1	Curvy	mixed	mixed	mixed	109	Gabriola	992.929	2927	563.86	CVCV	tm	ai	voiceless	voiced	5	4	0.53	1.82	4	12	9	19.9484	17.2593	360.9	143.45	0.16	0.47	F	R	90
S2	demi	d°mi	Spike3	Spiky	mixed	voiced	mixed	110	Gabriola	694.077	1734	992.929	CVCV	dm	°i	voiced	voiced	4	4	25.18	19.12	3	5	3	35.7457	5.892	425.85	24.05	0.465	1.49	F	R	90
S2	meute	m2t	Spike10	Spiky	mixed	mixed	mixed	55	Gabriola	835.388	3220	710.293	CVC	mt	2	voiced	voiceless	5	3	2.25	6.55	4	12	10	93.7131	2.82	4929.44	12.97	0.58	1.08	F	R	90
S2	naine	nEn	Curve5	Curvy	sonorant	voiced	sonorant	167	Agency FB	768.835	3711	579.175	CVC	nn	E	voiced	voiced	5	3	0.44	0.27	2	26	14	8.03404	7.68211	193.42	49.39	1.16	2.64	F	R	90
S2	goulu	guly	Curve7	Curvy	mixed	voiced	mixed	49	Gabriola	1161.59	1022	1018.77	CVCV	gl	uy	voiced	voiced	5	4	0.02	0.34	4	8	7	5.06281	18.19	151.04	174.19	0.1	0.405	F	R	90
S2	bague	bag	Curve4	Curvy	plosive	voiced	voiced_plosive	209	Gabriola	699.7	2256	537.267	CVC	bg	a	voiced	voiced	5	3	26.14	16.08	1	30	13	6.79363	5.5715	77.32	41.08	0.61	0.41	F	R	90
S2	digue	dig	Curve13	Curvy	plosive	voiced	voiced_plosive	191	Gabriola	818.641	1653	694.829	CVC	dg	i	voiced	voiced	5	3	1.02	7.97	1	26	13	76.183	3.30687	2146.01	27.3	0.95	1.22	F	R	90
S2	gomma	goma	Spike2	Spiky	mixed	voiced	mixed	37	Gabriola	1166.93	1433	1257.8	CVCV	gm	oa	voiced	voiced	5	4	0	0.2	4	14	6	0.759286	1.79	12.58	9.26	0.015	0.61	F	R	90
S2	autel	otEl	Curve7	Curvy	mixed	mixed	mixed	42	Agency FB	1312.58	2282	820.092	VCVC	tl	oE	voiceless	voiced	5	4	7.62	13.31	3	14	1	4.71952	2.03	66.9	2.03	0.215	2.03	F	R	90
S2	nonne	nOn	Curve18	Curvy	sonorant	voiced	sonorant	188	Gabriola	913.957	1817	542.173	CVC	nn	O	voiced	voiced	5	3	5.46	1.69	2	14	9	33.7526	40.0692	578.93	294.53	3.4	2.77	F	R	90
S2	gober	gobe	Curve15	Curvy	plosive	voiced	voiced_plosive	32	Gabriola	552.612	3226	958.342	CVCV	gb	oe	voiced	voiced	5	4	2.5	2.09	1	10	10	0.141818	0.224	1.93	0.74	0.01	0.035	F	R	90
S2	moule	mul	Curve7	Curvy	sonorant	voiced	sonorant	150	Agency FB	887.739	3587	1388.67	CVC	ml	u	voiced	voiced	5	3	3.56	3.99	2	31	25	9.07941	7.43316	453.95	101.62	0.37	0.645	F	R	90
S2	mamie	mami	Spike17	Spiky	sonorant	voiced	sonorant	3	Agency FB	552.83	3270	644.433	CVCV	mm	ai	voiced	voiced	5	4	18.56	2.23	2	17	9	34.5218	8.28833	537.44	54.32	0.56	2.43	F	R	90
S2	anime	anim	Curve4	Curvy	sonorant	voiced	sonorant	69	Agency FB	701.863	2158	618.727	VCVC	nm	ai	voiced	voiced	5	4	1.82	5.47	2	16	9	1.88676	29.7242	43.62	257.57	0.31	3.48	F	R	90
S2	dune	dyn	Curve5	Curvy	mixed	voiced	mixed	239	Agency FB	788.127	2944	582.768	CVC	dn	y	voiced	voiced	4	3	1.55	3.45	3	15	13	196.662	475.486	7907.85	9587.97	1.315	2.97	F	R	90
S2	bilan	bil@	Spike3	Spiky	mixed	voiced	mixed	233	Gabriola	456.973	2907	544.52	CVCV	bl	i@	voiced	voiced	5	4	5.63	6.22	4	18	4	3.15425	0.394	53.93	1.15	0.045	0.14	F	R	90
S2	battu	baty	Curve13	Curvy	plosive	mixed	mixed	30	Gabriola	839.325	3777	572.199	CVCV	bt	ay	voiced	voiceless	5	4	24.13	17.36	1	11	6	5.08897	2.74846	106.55	7.43	0.46	2.36	F	R	90
S2	nuque	nyk	Spike1	Spiky	mixed	mixed	mixed	203	Gabriola	695.789	3640	600.704	CVC	nk	y	voiced	voiceless	5	3	7.58	48.51	4	9	3	5.98029	0.8275	37.84	2.43	1.42	0.405	F	R	90
S2	poule	pul	Curve18	Curvy	mixed	mixed	mixed	228	Gabriola	520.265	2939	537.205	CVC	pl	u	voiceless	voiced	5	3	23.5	16.69	4	29	19	70.2933	10.8641	7078.55	101.62	0.68	1.49	F	R	90
S2	laide	lEd	Curve1	Curvy	mixed	voiced	mixed	216	Agency FB	463.131	1790	613.31	CVC	ld	E	voiced	voiced	5	3	6.23	9.73	4	27	12	14.0221	10.2411	479.63	52.3	0.36	3.345	F	R	90
S2	peine	pEn	Spike17	Spiky	mixed	mixed	mixed	24	Agency FB	529.308	1374	789.451	CVC	pn	E	voiceless	voiced	5	3	193.42	388.24	4	38	18	13.5091	11.1778	879.31	139.19	0.925	2.36	F	R	90
S2	minou	minu	Spike3	Spiky	sonorant	voiced	sonorant	51	Gabriola	1161.77	2325	913.343	CVCV	mn	iu	voiced	voiced	5	4	6.46	1.55	2	11	4	2.52593	0.675	36.84	1.35	0.18	0.675	F	R	90
S2	matou	matu	Spike1	Spiky	mixed	mixed	mixed	90	Gabriola	699.66	1315	889.826	CVCV	mt	au	voiced	voiceless	5	4	1.04	3.18	3	15	4	6.8286	1.4525	265.03	3.11	0.35	1.25	F	R	90
S2	mulot	mylo	Curve5	Curvy	sonorant	voiced	sonorant	117	Agency FB	958.433	2241	706.08	CVCV	ml	yo	voiced	voiced	5	4	0.04	0.88	2	13	6	1.66947	2.00667	9.24	6.76	0.34	1.22	F	R	90
S2	bile	bil	Spike1	Spiky	mixed	voiced	mixed	97	Agency FB	617.806	1973	673.289	CVC	bl	i	voiced	voiced	4	3	2.59	4.66	4	42	23	122.715	7.84226	13222.9	83.58	0.6	0.47	F	R	90
S2	bader	bade	Curve19	Curvy	plosive	voiced	voiced_plosive	128	Agency FB	771.034	1890	580.06	CVCV	bd	ae	voiced	voiced	5	4	0.01	0.07	1	26	9	0.634196	1.19333	7.69	5.07	0.09	0.2	F	R	90
S2	laine	lEn	Spike17	Spiky	sonorant	voiced	sonorant	213	Agency FB	536.987	1526	820.471	CVC	ln	E	voiced	voiced	5	3	6.27	34.86	2	33	18	11.9206	6.2004	479.63	49.39	0.925	1.42	F	R	90
S2	banni	bani	Spike1	Spiky	mixed	voiced	mixed	232	Gabriola	544.52	3816	500.857	CVCV	bn	ai	voiced	voiced	5	4	0.27	0.2	4	17	6	1.01056	0.211	10.9	0.61	0.06	0.17	F	R	90
S2	bidet	bidE	Curve4	Curvy	plosive	voiced	voiced_plosive	159	Agency FB	1114.07	3746	581.841	CVCV	bd	iE	voiced	voiced	5	4	0.69	2.97	1	18	3	2.645	3.01667	42.4	8.38	0.015	0.47	F	R	90
S2	picot	piko	Curve4	Curvy	plosive	voiceless	voiceless_plosive	142	Gabriola	1686.08	1922	592.879	CVCV	pk	io	voiceless	voiceless	5	4	0.03	1.22	1	16	10	1.53898	0.579091	15.36	3.72	0.46	0.14	F	R	90
S2	muni	myni	Curve18	Curvy	sonorant	voiced	sonorant	184	Gabriola	977.56	1076	603.759	CVCV	mn	yi	voiced	voiced	4	4	1.14	6.62	2	9	9	1.4725	1.41	10.09	3.99	0.585	1.01	F	R	90
S2	galop	galo	Spike17	Spiky	mixed	voiced	mixed	182	Gabriola	889.368	3795	816.352	CVCV	gl	ao	voiced	voiced	5	4	2.83	12.77	4	18	8	5.69373	1.03	116.05	4.12	0.29	0.41	F	R	90
S2	nette	nEt	Spike20	Spiky	mixed	mixed	mixed	219	Agency FB	647.771	1888	551.276	CVC	nt	E	voiced	voiceless	5	3	3.91	14.86	3	30	9	56.3715	217.519	1902.27	2320.68	0.79	4.05	F	R	90
S2	tipi	tipi	Curve7	Curvy	plosive	voiceless	voiceless_plosive	194	Gabriola	1283.94	2039	762.814	CVCV	tp	ii	voiceless	voiceless	4	4	0.32	0	1	12	6	10.355	2.92429	280.62	9.19	0.17	0.74	F	R	90
S2	coma	koma	Curve5	Curvy	mixed	mixed	mixed	179	Gabriola	720.125	1949	595.674	CVCV	km	oa	voiceless	voiced	4	4	12.58	4.86	3	21	12	35.4998	0.4125	922.93	2.64	0.14	0.14	F	R	90
S2	donne	dOn	Spike2	Spiky	mixed	voiced	mixed	170	Gabriola	688.214	2687	510.383	CVC	dn	O	voiced	voiced	5	3	23.73	2.77	4	18	12	17.6087	39.6271	578.93	294.53	0.57	3.78	F	R	90
S2	lubie	lybi	Curve19	Curvy	mixed	voiced	mixed	118	Agency FB	1019.57	3180	958.433	CVCV	lb	yi	voiced	voiced	5	4	1.37	1.35	3	4	2	1.54231	1.35	10.22	1.42	0.83	1.35	F	R	90
S2	cadet	kadE	Spike2	Spiky	plosive	mixed	mixed	78	Agency FB	691.799	1749	700.637	CVCV	kd	aE	voiceless	voiced	5	4	2.54	1.49	1	19	3	3.4946	0.525	98.09	1.69	0.03	0.205	F	R	90
S2	utile	ytil	Curve7	Curvy	mixed	mixed	mixed	231	Gabriola	500.857	3063	505.728	VCVC	tl	yi	voiceless	voiced	5	4	36.47	23.99	4	6	4	3.28545	3.6325	31.08	8.72	0.18	2.7	F	R	90
S2	godet	godE	Spike8	Spiky	plosive	voiced	voiced_plosive	20	Gabriola	626.708	3055	630.362	CVCV	gd	oE	voiced	voiced	5	4	0.29	4.32	1	12	8	0.0766667	0.7125	0.81	3.18	0.01	0.34	F	R	90
S2	cabot	kabo	Spike10	Spiky	plosive	mixed	mixed	36	Gabriola	1257.8	2067	696.746	CVCV	kb	ao	voiceless	voiced	5	4	1.45	0.68	1	25	13	3.72115	2.09133	98.09	7.23	0.2	0.95	F	R	90
S2	tenu	t°ny	Curve4	Curvy	mixed	mixed	mixed	57	Gabriola	944.894	2816	884.369	CVCV	tn	°y	voiceless	voiced	4	4	27.1	54.12	3	8	7	15.7008	21.3093	244.7	135.14	0.9	10.305	F	R	90
S2	tague	tag	Curve13	Curvy	plosive	mixed	mixed	200	Gabriola	730.462	1687	622.021	CVC	tg	a	voiceless	voiced	5	3	0.06	0	1	25	7	23.7867	9.10364	1265.97	41.08	0.485	0.88	F	R	90
S2	limer	lime	Spike2	Spiky	sonorant	voiced	sonorant	221	Agency FB	562.611	3080	512.206	CVCV	lm	ie	voiced	voiced	5	4	0.5	0.74	2	18	13	1.03457	6.59533	41.96	84.46	0.015	0.54	F	R	90
S2	duper	dype	Curve18	Curvy	plosive	mixed	mixed	113	Agency FB	606.022	2846	1856.24	CVCV	dp	ye	voiced	voiceless	5	4	1.96	1.35	1	9	10	1.64321	2.95	20.59	24.05	0.08	0.34	F	R	90
S2	audit	odit	Curve18	Curvy	plosive	mixed	mixed	223	Gabriola	935.373	3731	577.625	VCVC	dt	oi	voiced	voiceless	5	4	0.47	0.14	1	8	4	25.2579	1.86833	311.69	7.43	0.895	1.08	F	R	90
S2	canot	kano	Spike20	Spiky	mixed	mixed	mixed	151	Gabriola	477.397	3611	887.739	CVCV	kn	ao	voiceless	voiced	5	4	3.31	7.16	3	31	11	2.78278	3.41929	98.09	28.65	0.135	0.95	F	R	90
S2	midi	midi	Spike10	Spiky	mixed	voiced	mixed	248	Gabriola	758.813	2793	780.423	CVCV	md	ii	voiced	voiced	4	4	35.15	68.11	3	8	4	1.87952	0.486667	17.59	1.01	0.33	0.475	F	R	90
S2	coque	kOk	Spike3	Spiky	plosive	voiceless	voiceless_plosive	186	Agency FB	712.42	1725	629.314	CVC	kk	O	voiceless	voiceless	5	3	4.6	9.93	1	30	14	31.2399	2.36053	2326.08	11.82	0.44	1.62	F	R	90
S2	mater	mate	Curve7	Curvy	mixed	mixed	mixed	102	Agency FB	545.276	2469	743.593	CVCV	mt	ae	voiced	voiceless	5	4	5.91	6.22	3	35	18	4.40364	0.95619	265.03	6.28	0.26	0.2	F	R	90
S2	bonne	bOn	Curve15	Curvy	mixed	voiced	mixed	54	Agency FB	710.293	2657	748.526	CVC	bn	O	voiced	voiced	5	3	578.93	294.53	3	20	15	12.218	14.089	401.06	149.26	1.27	2.2	F	R	90
S2	mule	myl	Curve1	Curvy	sonorant	voiced	sonorant	144	Agency FB	814.282	2565	609.904	CVC	ml	y	voiced	voiced	4	3	7.29	4.26	2	27	20	11.925	2.5437	453.95	11.01	0.49	0.88	F	R	90
S2	aneth	anEt	Spike20	Spiky	mixed	mixed	mixed	79	Gabriola	804.283	1349	691.799	VCVC	nt	aE	voiced	voiceless	5	4	0.07	0.61	4	12	0	16.5126	0	456.59	0	0.675	0	F	R	90
S22	picot	piko	Curve15	Curvy	plosive	voiceless	voiceless_plosive	7	Gabriola	664.725	3402	533.015	CVCV	pk	io	voiceless	voiceless	5	4	0.03	1.22	1	16	10	1.53898	0.579091	15.36	3.72	0.46	0.14	F	L	-100
S22	molle	mOl	Curve18	Curvy	sonorant	voiced	sonorant	52	Agency FB	536.735	2598	539.573	CVC	ml	O	voiced	voiced	5	3	3.92	22.7	2	26	16	24.5376	13.6673	453.95	142.09	1.85	4.63	F	L	-100
S22	nul	nyl	Spike8	Spiky	sonorant	voiced	sonorant	37	Gabriola	931.772	1564	1151.33	CVC	nl	y	voiced	voiced	3	3	3.88	4.86	2	12	7	3.73742	17.9738	17.39	64.46	1.42	1.82	F	L	-100
S22	dune	dyn	Spike10	Spiky	mixed	voiced	mixed	92	Agency FB	645.32	1976	677.516	CVC	dn	y	voiced	voiced	4	3	1.55	3.45	3	15	13	196.662	475.486	7907.85	9587.97	1.315	2.97	F	L	-100
S22	nappe	nap	Curve4	Curvy	mixed	mixed	mixed	113	Gabriola	574.366	1671	709.839	CVC	np	a	voiced	voiceless	5	3	3.01	18.18	3	26	9	1.23233	0.934545	19.48	7.5	0.22	0.2	F	L	-100
S22	balai	balE	Curve1	Curvy	mixed	voiced	mixed	182	Agency FB	521.513	3278	669.048	CVCV	bl	aE	voiced	voiced	5	4	8.24	11.96	3	35	4	5.89187	1.798	132.04	5.74	0.06	0.2	F	L	-100
S22	papi	papi	Curve18	Curvy	plosive	voiceless	voiceless_plosive	5	Agency FB	647.91	2937	628.107	CVCV	pp	ai	voiceless	voiceless	4	4	7.05	0	1	18	9	8.39809	11.208	259.01	77.16	0.14	2.735	F	L	-100
S22	mille	mil	Spike2	Spiky	sonorant	voiced	sonorant	24	Gabriola	523.916	3452	538.844	CVC	ml	i	voiced	voiced	5	3	55.43	142.09	2	33	17	131.711	43.1974	13222.9	417.03	0.905	0.61	F	L	-100
S22	mini	mini	Spike1	Spiky	sonorant	voiced	sonorant	179	Agency FB	1049.35	1221	717.518	CVCV	mn	ii	voiced	voiced	4	4	1.69	0.14	2	16	12	9.35317	17.2865	292.55	149.26	0.37	0.68	F	L	-100
S22	nulle	nyl	Spike20	Spiky	sonorant	voiced	sonorant	238	Gabriola	642.128	1040	970.273	CVC	nl	y	voiced	voiced	5	3	6.68	8.45	2	12	3	3.73742	2.176	17.39	6.62	1.42	0.61	F	L	-100
S22	obole	obOl	Spike2	Spiky	mixed	voiced	mixed	41	Gabriola	778.88	1530	623.15	VCVC	bl	oO	voiced	voiced	5	4	0.11	1.01	3	3	1	4.4175	0.2	16.93	0.2	0.365	0.2	F	L	-100
S22	idem	idEm	Spike3	Spiky	mixed	voiced	mixed	166	Gabriola	543.207	3161	612.738	VCVC	dm	iE	voiced	voiced	4	4	1.86	2.64	4	3	3	0.276	0.525	1.25	1.49	0.03	0.305	F	L	-100
S22	noter	note	Spike1	Spiky	mixed	mixed	mixed	190	Gabriola	803.97	3978	660.22	CVCV	nt	oe	voiced	voiceless	5	4	5.44	8.78	4	21	14	5.52682	7.87	250.51	39.32	0.16	2.64	F	L	-100
S22	aneth	anEt	Spike11	Spiky	mixed	mixed	mixed	30	Gabriola	559.408	2549	580.245	VCVC	nt	aE	voiced	voiceless	5	4	0.07	0.61	4	12	0	16.5126	0	456.59	0	0.675	0	F	L	-100
S22	tamis	tami	Spike10	Spiky	mixed	mixed	mixed	49	Gabriola	703.148	3985	882.119	CVCV	tm	ai	voiceless	voiced	5	4	0.53	1.82	4	12	9	19.9484	17.2593	360.9	143.45	0.16	0.47	F	L	-100
S22	goulu	guly	Curve5	Curvy	mixed	voiced	mixed	130	Gabriola	688.325	3911	911.293	CVCV	gl	uy	voiced	voiced	5	4	0.02	0.34	4	8	7	5.06281	18.19	151.04	174.19	0.1	0.405	F	L	-100
S22	hamac	amak	Curve1	Curvy	mixed	mixed	mixed	158	Gabriola	580.858	1792	577.617	VCVC	mk	aa	voiced	voiceless	5	4	1.63	3.11	4	11	1	3.287	0.68	52.39	0.68	0.195	0.68	F	L	-100
S22	patte	pat	Spike11	Spiky	mixed	voiceless	voiceless_plosive	196	Agency FB	553.203	3305	512.054	CVC	pt	a	voiceless	voiceless	5	3	6.45	21.28	4	55	17	113.335	6.2515	18188.2	63.85	0.495	0.34	F	L	-100
S22	coupe	kup	Curve13	Curvy	plosive	voiceless	voiceless_plosive	229	Gabriola	548.915	3864	681.959	CVC	kp	u	voiceless	voiceless	5	3	29.16	33.58	1	29	19	12.0756	39.7157	389.49	641.55	0.87	5.3	F	L	-100
S22	minot	mino	Curve5	Curvy	sonorant	voiced	sonorant	34	Agency FB	741.828	3998	712.757	CVCV	mn	io	voiced	voiced	5	4	0.58	1.08	2	22	5	1.56849	0.878	36.84	2.23	0.15	0.27	F	L	-100
S22	nonne	nOn	Curve18	Curvy	sonorant	voiced	sonorant	223	Gabriola	673.709	2377	750.548	CVC	nn	O	voiced	voiced	5	3	5.46	1.69	2	14	9	33.7526	40.0692	578.93	294.53	3.4	2.77	F	L	-100
S22	muni	myni	Spike20	Spiky	sonorant	voiced	sonorant	228	Agency FB	681.959	2844	650.832	CVCV	mn	yi	voiced	voiced	4	4	1.14	6.62	2	9	9	1.4725	1.41	10.09	3.99	0.585	1.01	F	L	-100
S22	minet	minE	Curve13	Curvy	sonorant	voiced	sonorant	60	Gabriola	816.601	1319	687.42	CVCV	mn	iE	voiced	voiced	5	4	2.22	2.23	2	20	8	2.10962	7.676	36.84	48.18	0.17	1.285	F	L	-100
S22	lino	lino	Curve5	Curvy	sonorant	voiced	sonorant	217	Gabriola	689.709	1095	695.808	CVCV	ln	io	voiced	voiced	4	4	0.38	1.55	2	11	9	0.2032	0.812222	1.13	6.01	0.03	0.07	F	L	-100
S22	idole	idOl	Spike11	Spiky	mixed	voiced	mixed	15	Gabriola	727.147	1323	836.621	VCVC	dl	iO	voiced	voiced	5	4	4.77	6.35	3	5	4	0.588571	1.42	1.36	3.72	0.46	0.98	F	L	-100
S22	coque	kOk	Curve7	Curvy	plosive	voiceless	voiceless_plosive	65	Agency FB	701.266	2812	803.754	CVC	kk	O	voiceless	voiceless	5	3	4.6	9.93	1	30	14	31.2399	2.36053	2326.08	11.82	0.44	1.62	F	L	-100
S22	midi	midi	Spike2	Spiky	mixed	voiced	mixed	146	Gabriola	515.629	1138	642.469	CVCV	md	ii	voiced	voiced	4	4	35.15	68.11	3	8	4	1.87952	0.486667	17.59	1.01	0.33	0.475	F	L	-100
S22	caler	kale	Curve1	Curvy	mixed	mixed	mixed	110	Gabriola	606.388	3953	577.976	CVCV	kl	ae	voiceless	voiced	5	4	0.77	2.5	4	49	19	14.993	1.69227	1414.85	14.66	0.13	0.44	F	L	-100
S22	dodu	dody	Curve13	Curvy	plosive	voiced	voiced_plosive	22	Agency FB	679.795	1217	623.851	CVCV	dd	oy	voiced	voiced	4	4	0.34	1.89	1	1	3	3.765	1.55333	7.52	2.43	3.765	1.42	F	L	-100
S22	galop	galo	Spike8	Spiky	mixed	voiced	mixed	153	Gabriola	571.13	2378	617.297	CVCV	gl	ao	voiced	voiced	5	4	2.83	12.77	4	18	8	5.69373	1.03	116.05	4.12	0.29	0.41	F	L	-100
S22	opine	opin	Spike20	Spiky	mixed	mixed	mixed	216	Agency FB	695.808	1537	803.937	VCVC	pn	oi	voiceless	voiced	5	4	0.02	1.69	3	12	9	3.21375	2.016	56.28	12.57	0.06	0.545	F	L	-100
S22	menu	m°ny	Curve13	Curvy	sonorant	voiced	sonorant	188	Agency FB	582.361	3162	519.979	CVCV	mn	°y	voiced	voiced	4	4	9.87	12.03	2	9	8	12.1547	21.7408	244.7	135.14	1.39	5.845	F	L	-100
S22	meute	m2t	Curve19	Curvy	mixed	mixed	mixed	169	Gabriola	618.338	2612	576.755	CVC	mt	2	voiced	voiceless	5	3	2.25	6.55	4	12	10	93.7131	2.82	4929.44	12.97	0.58	1.08	F	L	-100
S22	puni	pyni	Spike1	Spiky	mixed	mixed	mixed	239	Gabriola	542.601	2883	642.128	CVCV	pn	yi	voiceless	voiced	4	4	1	1.49	3	10	8	1.42735	2.42692	13.82	8.45	0.38	1.69	F	L	-100
S22	agate	agat	Spike3	Spiky	plosive	mixed	mixed	128	Gabriola	917.53	1169	502.97	VCVC	gt	aa	voiced	voiceless	5	4	0.01	0.61	1	11	8	0.402222	2.44	2.96	12.16	0.11	1.215	F	L	-100
S22	banni	bani	Spike17	Spiky	mixed	voiced	mixed	224	Gabriola	568.228	1594	673.709	CVCV	bn	ai	voiced	voiced	5	4	0.27	0.2	4	17	6	1.01056	0.211	10.9	0.61	0.06	0.17	F	L	-100
S22	lame	lam	Spike8	Spiky	sonorant	voiced	sonorant	155	Agency FB	570.037	3319	547.619	CVC	lm	a	voiced	voiced	4	3	11.05	25.81	2	33	22	175.967	12.6286	14946.5	129.53	0.35	1.28	F	L	-100
S22	poney	ponE	Curve15	Curvy	mixed	mixed	mixed	171	Gabriola	616.224	1039	551.024	CVCV	pn	oE	voiceless	voiced	5	4	3.7	0.47	4	17	1	13.7481	0.54	415.87	0.54	0.04	0.54	F	L	-100
S22	duc	dyk	Curve13	Curvy	plosive	mixed	mixed	23	Agency FB	538.844	3285	679.795	CVC	dk	y	voiced	voiceless	3	3	7.66	14.8	1	18	13	99.3277	347.745	4394.7	6882.16	0.8	2.09	F	L	-100
S22	naine	nEn	Curve19	Curvy	sonorant	voiced	sonorant	173	Gabriola	615.11	3186	855.331	CVC	nn	E	voiced	voiced	5	3	0.44	0.27	2	26	14	8.03404	7.68211	193.42	49.39	1.16	2.64	F	L	-100
S22	autel	otEl	Spike11	Spiky	mixed	mixed	mixed	205	Agency FB	576.097	3759	471.651	VCVC	tl	oE	voiceless	voiced	5	4	7.62	13.31	3	14	1	4.71952	2.03	66.9	2.03	0.215	2.03	F	L	-100
S22	ligue	lig	Spike17	Spiky	mixed	voiced	mixed	2	Gabriola	557.122	3066	606.689	CVC	lg	i	voiced	voiced	5	3	2.74	1.42	3	29	17	7.56071	6.38944	176.1	101.01	0.29	0.205	F	L	-100
S22	bec	bEk	Curve19	Curvy	plosive	mixed	mixed	148	Gabriola	670.536	3014	622.847	CVC	bk	E	voiced	voiceless	3	3	6.74	23.31	1	30	15	12.153	12.5812	284.08	72.3	0.58	1.15	F	L	-100
S22	lama	lama	Spike17	Spiky	sonorant	voiced	sonorant	17	Agency FB	754.027	1547	605.489	CVCV	lm	aa	voiced	voiced	4	4	1.23	0.47	2	19	14	9.14355	2.18533	263.15	25.81	0.03	0.2	F	L	-100
S22	lime	lim	Curve7	Curvy	sonorant	voiced	sonorant	76	Agency FB	563.95	2447	896.754	CVC	lm	i	voiced	voiced	4	3	1.48	2.91	2	34	23	5.94696	14.0987	176.1	257.57	0.27	0.88	F	L	-100
S22	goule	gul	Spike11	Spiky	mixed	voiced	mixed	38	Gabriola	931.422	2711	931.772	CVC	gl	u	voiced	voiced	5	3	0.26	0.07	3	24	16	4.6914	9.36958	118.45	101.62	0.285	0.81	F	L	-100
S22	laine	lEn	Spike10	Spiky	sonorant	voiced	sonorant	103	Agency FB	598.657	1058	666.06	CVC	ln	E	voiced	voiced	5	3	6.27	34.86	2	33	18	11.9206	6.2004	479.63	49.39	0.925	1.42	F	L	-100
S22	lune	lyn	Curve1	Curvy	sonorant	voiced	sonorant	77	Gabriola	565.677	3416	563.95	CVC	ln	y	voiced	voiced	4	3	58.29	63.24	2	14	15	180.045	453.511	7907.85	9587.97	1.03	0.47	F	L	-100
S22	canot	kano	Curve19	Curvy	mixed	mixed	mixed	197	Agency FB	558.384	1754	553.203	CVCV	kn	ao	voiceless	voiced	5	4	3.31	7.16	3	31	11	2.78278	3.41929	98.09	28.65	0.135	0.95	F	L	-100
S22	imite	imit	Spike1	Spiky	mixed	mixed	mixed	19	Gabriola	644.945	3926	567.902	VCVC	mt	ii	voiced	voiceless	5	4	3.85	3.92	4	10	9	1.50703	3.67	19.09	21.76	0.2	0.74	F	L	-100
S22	matou	matu	Curve5	Curvy	mixed	mixed	mixed	247	Agency FB	758.298	2650	1381.81	CVCV	mt	au	voiced	voiceless	5	4	1.04	3.18	3	15	4	6.8286	1.4525	265.03	3.11	0.35	1.25	F	L	-100
S22	mime	mim	Curve4	Curvy	sonorant	voiced	sonorant	44	Gabriola	653.665	1875	715.77	CVC	mm	i	voiced	voiced	4	3	5.11	0.88	2	29	21	20.7536	81.6247	907.69	1358.65	0.5	1.995	F	L	-100
S22	dodo	dodo	Curve5	Curvy	plosive	voiced	voiced_plosive	145	Agency FB	642.469	2715	738.642	CVCV	dd	oo	voiced	voiced	4	4	7.52	2.43	1	3	4	0.471667	0.5925	1	1.89	0.285	0.205	F	L	-100
S22	battu	baty	Curve1	Curvy	plosive	mixed	mixed	8	Agency FB	544.437	3555	664.725	CVCV	bt	ay	voiced	voiceless	5	4	24.13	17.36	1	11	6	5.08897	2.74846	106.55	7.43	0.46	2.36	F	L	-100
S22	tenu	t°ny	Curve15	Curvy	mixed	mixed	mixed	20	Agency FB	602.132	1896	644.945	CVCV	tn	°y	voiceless	voiced	4	4	27.1	54.12	3	8	7	15.7008	21.3093	244.7	135.14	0.9	10.305	F	L	-100
S22	mulot	mylo	Curve1	Curvy	sonorant	voiced	sonorant	211	Agency FB	618.158	1414	536.141	CVCV	ml	yo	voiced	voiced	5	4	0.04	0.88	2	13	6	1.66947	2.00667	9.24	6.76	0.34	1.22	F	L	-100
S22	petit	p°ti	Curve4	Curvy	plosive	voiceless	voiceless_plosive	53	Agency FB	590.596	1147	536.735	CVCV	pt	°i	voiceless	voiceless	5	4	573.72	653.78	1	6	4	33.1913	135	355.66	491.82	0.05	36.42	F	L	-100
S22	peine	pEn	Curve7	Curvy	mixed	mixed	mixed	59	Agency FB	687.42	3078	543.02	CVC	pn	E	voiceless	voiced	5	3	193.42	388.24	4	38	18	13.5091	11.1778	879.31	139.19	0.925	2.36	F	L	-100
S22	lac	lak	Curve19	Curvy	mixed	mixed	mixed	137	Gabriola	621.41	1878	623.58	CVC	lk	a	voiced	voiceless	3	3	31.16	32.84	4	34	21	143.457	968.892	14946.5	23633.9	0.31	0.95	F	L	-100
S22	coma	koma	Curve7	Curvy	mixed	mixed	mixed	185	Gabriola	815.005	1071	584.492	CVCV	km	oa	voiceless	voiced	4	4	12.58	4.86	3	21	12	35.4998	0.4125	922.93	2.64	0.14	0.14	F	L	-100
S22	bilan	bil@	Curve4	Curvy	mixed	voiced	mixed	164	Agency FB	685.673	3028	563.861	CVCV	bl	i@	voiced	voiced	5	4	5.63	6.22	4	18	4	3.15425	0.394	53.93	1.15	0.045	0.14	F	L	-100
S22	connu	kony	Spike1	Spiky	mixed	mixed	mixed	118	Agency FB	687.321	3373	613.028	CVCV	kn	oy	voiceless	voiced	5	4	70.33	84.53	4	12	6	15.5695	6.398	415.87	17.77	0.23	5.235	F	L	-100
S22	minou	minu	Curve13	Curvy	sonorant	voiced	sonorant	226	Agency FB	565.173	3346	651.335	CVCV	mn	iu	voiced	voiced	5	4	6.46	1.55	2	11	4	2.52593	0.675	36.84	1.35	0.18	0.675	F	L	-100
S22	laque	lak	Curve18	Curvy	mixed	mixed	mixed	159	Gabriola	587.298	3069	580.858	CVC	lk	a	voiced	voiceless	5	3	0.79	2.09	3	34	15	143.457	3.51714	14946.5	26.01	0.31	0.81	F	L	-100
S22	peler	p°le	Spike1	Spiky	mixed	mixed	mixed	251	Agency FB	608.161	1905	670.343	CVCV	pl	°e	voiceless	voiced	5	4	0.44	1.22	4	7	8	0.863214	2.36556	5.2	13.72	0.245	0.95	F	L	-100
S22	gomma	goma	Spike3	Spiky	mixed	voiced	mixed	9	Gabriola	800.262	2467	544.437	CVCV	gm	oa	voiced	voiced	5	4	0	0.2	4	14	6	0.759286	1.79	12.58	9.26	0.015	0.61	F	L	-100
S22	tabou	tabu	Spike8	Spiky	plosive	mixed	mixed	105	Agency FB	619.573	3193	567.789	CVCV	tb	au	voiceless	voiced	5	4	0.54	1.69	1	5	4	11.8317	0.361667	111.44	1.42	0.385	0.135	F	L	-100
S22	tipi	tipi	Spike3	Spiky	plosive	voiceless	voiceless_plosive	62	Agency FB	790.232	1588	804.378	CVCV	tp	ii	voiceless	voiceless	4	4	0.32	0	1	12	6	10.355	2.92429	280.62	9.19	0.17	0.74	F	L	-100
S22	cadet	kadE	Spike8	Spiky	plosive	mixed	mixed	107	Gabriola	459.136	2938	725.367	CVCV	kd	aE	voiceless	voiced	5	4	2.54	1.49	1	19	3	3.4946	0.525	98.09	1.69	0.03	0.205	F	L	-100
S22	tique	tik	Spike10	Spiky	plosive	voiceless	voiceless_plosive	230	Gabriola	552.239	1370	548.915	CVC	tk	i	voiceless	voiceless	5	3	0.72	0.54	1	36	11	5.88586	2.13467	280.62	10.07	0.23	0.47	F	L	-100
S22	otite	otit	Curve18	Curvy	plosive	voiceless	voiceless_plosive	39	Gabriola	688.628	3763	931.422	VCVC	tt	oi	voiceless	voiceless	5	4	0.84	0.47	1	4	1	0.143636	0.34	0.47	0.34	0.06	0.34	F	L	-100
S22	puma	pyma	Curve7	Curvy	mixed	mixed	mixed	233	Agency FB	633.006	2091	594.525	CVCV	pm	ya	voiceless	voiced	4	4	0.42	1.89	4	7	7	0.08	0.504286	0.24	1.55	0.03	0.14	F	L	-100
S22	manie	mani	Spike20	Spiky	sonorant	voiced	sonorant	88	Gabriola	740.205	2825	554.368	CVCV	mn	ai	voiced	voiced	5	4	5.42	13.18	2	22	19	5.54154	3.7619	254.92	31.96	0.16	1.01	F	L	-100
S22	lutte	lyt	Spike1	Spiky	mixed	mixed	mixed	124	Agency FB	585.566	3714	595.177	CVC	lt	y	voiced	voiceless	5	3	22	37.36	3	30	12	5.03322	2.99267	87.91	20.81	0.39	1.22	F	L	-100
S22	kilo	kilo	Curve7	Curvy	mixed	mixed	mixed	114	Gabriola	664.199	1026	574.366	CVCV	kl	io	voiceless	voiced	4	4	5.19	5.27	3	12	6	0.934167	3.41333	9.24	18.92	0.325	0.305	F	L	-100
S22	bile	bil	Spike1	Spiky	mixed	voiced	mixed	125	Agency FB	612.662	1969	585.566	CVC	bl	i	voiced	voiced	4	3	2.59	4.66	4	42	23	122.715	7.84226	13222.9	83.58	0.6	0.47	F	L	-100
S22	gouda	guda	Curve5	Curvy	plosive	voiced	voiced_plosive	177	Agency FB	749.084	2314	624.562	CVCV	gd	ua	voiced	voiced	5	4	0.03	0.07	1	7	3	0.242727	0.226667	1.23	0.61	0.06	0.07	F	L	-100
S22	duper	dype	Spike10	Spiky	plosive	mixed	mixed	78	Agency FB	512.202	1381	565.677	CVCV	dp	ye	voiced	voiceless	5	4	1.96	1.35	1	9	10	1.64321	2.95	20.59	24.05	0.08	0.34	F	L	-100
S22	anime	anim	Spike8	Spiky	sonorant	voiced	sonorant	86	Agency FB	859.241	3540	556.816	VCVC	nm	ai	voiced	voiced	5	4	1.82	5.47	2	16	9	1.88676	29.7242	43.62	257.57	0.31	3.48	F	L	-100
S22	bonne	bOn	Curve4	Curvy	mixed	voiced	mixed	249	Gabriola	625.186	1588	741.361	CVC	bn	O	voiced	voiced	5	3	578.93	294.53	3	20	15	12.218	14.089	401.06	149.26	1.27	2.2	F	L	-100
S22	daube	dob	Curve19	Curvy	plosive	voiced	voiced_plosive	154	Agency FB	547.619	1964	571.13	CVC	db	o	voiced	voiced	5	3	0.98	0.54	1	9	6	8.418	8.25429	100.34	55.81	0.13	0.14	F	L	-100
S22	atoll	atOl	Spike8	Spiky	mixed	mixed	mixed	165	Agency FB	612.738	3735	685.673	VCVC	tl	aO	voiceless	voiced	5	4	0.12	0.54	4	4	1	0.299231	0.07	1.63	0.07	0.1	0.07	F	L	-100
S22	lubie	lybi	Spike20	Spiky	mixed	voiced	mixed	220	Agency FB	763.663	3549	541.918	CVCV	lb	yi	voiced	voiced	5	4	1.37	1.35	3	4	2	1.54231	1.35	10.22	1.42	0.83	1.35	F	L	-100
S22	mimer	mime	Curve19	Curvy	sonorant	voiced	sonorant	6	Gabriola	533.015	3663	647.91	CVCV	mm	ie	voiced	voiced	5	4	0.11	1.96	2	14	11	0.528958	6.98	8.15	84.46	0.03	0.61	F	L	-100
S22	bague	bag	Curve7	Curvy	plosive	voiced	voiced_plosive	46	Agency FB	551.243	3104	604.809	CVC	bg	a	voiced	voiced	5	3	26.14	16.08	1	30	13	6.79363	5.5715	77.32	41.08	0.61	0.41	F	L	-100
S22	donne	dOn	Curve5	Curvy	mixed	voiced	mixed	97	Gabriola	527.654	2563	596.494	CVC	dn	O	voiced	voiced	5	3	23.73	2.77	4	18	12	17.6087	39.6271	578.93	294.53	0.57	3.78	F	L	-100
S22	coter	kote	Curve1	Curvy	plosive	voiceless	voiceless_plosive	237	Agency FB	970.273	1247	535.767	CVCV	kt	oe	voiceless	voiceless	5	4	0.02	0.2	1	37	15	3.58367	35.1728	88.02	497.43	0.175	1.725	F	L	-100
S22	polo	polo	Curve15	Curvy	mixed	mixed	mixed	75	Agency FB	896.754	3141	697	CVCV	pl	oo	voiceless	voiced	4	4	1.46	1.96	3	18	11	0.930222	1.84615	6.04	9.53	0.32	0.34	F	L	-100
S22	mener	m°ne	Spike2	Spiky	sonorant	voiced	sonorant	54	Agency FB	491.738	1336	590.596	CVCV	mn	°e	voiced	voiced	5	4	22.45	29.53	2	11	6	14.8321	7.64714	304.03	21.49	0.58	2.03	F	L	-100
S22	limer	lime	Curve5	Curvy	sonorant	voiced	sonorant	215	Gabriola	803.937	2903	815.538	CVCV	lm	ie	voiced	voiced	5	4	0.5	0.74	2	18	13	1.03457	6.59533	41.96	84.46	0.015	0.54	F	L	-100
S22	moulu	muly	Spike17	Spiky	sonorant	voiced	sonorant	138	Agency FB	719.963	1178	621.41	CVCV	ml	uy	voiced	voiced	5	4	0.08	0.68	2	14	11	3.15207	10.6361	151.04	174.19	0.045	0.305	F	L	-100
S22	demi	d°mi	Spike2	Spiky	mixed	voiced	mixed	14	Gabriola	836.621	1100	557.431	CVCV	dm	°i	voiced	voiced	4	4	25.18	19.12	3	5	3	35.7457	5.892	425.85	24.05	0.465	1.49	F	L	-100
S22	cabot	kabo	Curve15	Curvy	plosive	mixed	mixed	101	Agency FB	714.239	1528	549.099	CVCV	kb	ao	voiceless	voiced	5	4	1.45	0.68	1	25	13	3.72115	2.09133	98.09	7.23	0.2	0.95	F	L	-100
S22	gober	gobe	Curve19	Curvy	plosive	voiced	voiced_plosive	248	Gabriola	741.361	3498	758.298	CVCV	gb	oe	voiced	voiced	5	4	2.5	2.09	1	10	10	0.141818	0.224	1.93	0.74	0.01	0.035	F	L	-100
S22	mater	mate	Spike2	Spiky	mixed	mixed	mixed	133	Agency FB	570.952	3555	650.519	CVCV	mt	ae	voiced	voiceless	5	4	5.91	6.22	3	35	18	4.40364	0.95619	265.03	6.28	0.26	0.2	F	L	-100
S22	mamie	mami	Curve18	Curvy	sonorant	voiced	sonorant	123	Gabriola	595.177	2412	826.612	CVCV	mm	ai	voiced	voiced	5	4	18.56	2.23	2	17	9	34.5218	8.28833	537.44	54.32	0.56	2.43	F	L	-100
S22	piler	pile	Spike11	Spiky	mixed	mixed	mixed	174	Gabriola	715.584	2494	615.11	CVCV	pl	ie	voiceless	voiced	5	4	0.35	0.27	3	26	15	1.96396	3.88789	25.86	21.76	0.14	1.15	F	L	-100
S22	agape	agap	Curve15	Curvy	plosive	mixed	mixed	61	Agency FB	804.378	2518	816.601	VCVC	gp	aa	voiced	voiceless	5	4	0	0.07	1	8	4	0.229474	1.016	2.3	3.38	0.01	0.61	F	L	-100
S22	digue	dig	Curve4	Curvy	plosive	voiced	voiced_plosive	134	Agency FB	804.743	3231	570.952	CVC	dg	i	voiced	voiced	5	3	1.02	7.97	1	26	13	76.183	3.30687	2146.01	27.3	0.95	1.22	F	L	-100
S22	biper	bipe	Spike3	Spiky	plosive	mixed	mixed	28	Gabriola	522.471	1512	654.615	CVCV	bp	ie	voiced	voiceless	5	4	0.96	0	1	17	9	0.70587	0.301111	19.96	1.15	0.03	0	F	L	-100
S22	culot	kylo	Spike3	Spiky	mixed	mixed	mixed	132	Gabriola	650.519	2777	583.317	CVCV	kl	yo	voiceless	voiced	5	4	9.24	6.76	4	15	6	1.24857	1.475	17.35	4.19	0.115	1.215	F	L	-100
S22	item	itEm	Curve15	Curvy	mixed	mixed	mixed	42	Gabriola	568.806	3528	778.88	VCVC	tm	iE	voiceless	voiced	4	4	0.03	0	3	3	3	3.842	0.926667	15.49	2.64	1.83	0.07	F	L	-100
S22	laide	lEd	Spike20	Spiky	mixed	voiced	mixed	51	Gabriola	539.573	2211	593.755	CVC	ld	E	voiced	voiced	5	3	6.23	9.73	4	27	12	14.0221	10.2411	479.63	52.3	0.36	3.345	F	L	-100
S22	moule	mul	Curve18	Curvy	sonorant	voiced	sonorant	117	Gabriola	613.028	1670	597.855	CVC	ml	u	voiced	voiced	5	3	3.56	3.99	2	31	25	9.07941	7.43316	453.95	101.62	0.37	0.645	F	L	-100
S22	paume	pom	Spike8	Spiky	mixed	mixed	mixed	57	Gabriola	841.87	2185	558.084	CVC	pm	o	voiceless	voiced	5	3	2.18	22.57	3	19	13	5.22507	4.05211	83.83	33.38	0.29	1.55	F	L	-100
S22	pub	p9b	Curve4	Curvy	plosive	mixed	mixed	25	Agency FB	589.665	3873	523.916	CVC	pb	9	voiceless	voiced	3	3	21.39	3.99	1	5	10	23.2567	39.425	133.3	349.32	0.39	3.075	F	L	-100
S22	atome	atom	Spike17	Spiky	mixed	mixed	mixed	162	Gabriola	560.723	3321	578.24	VCVC	tm	ao	voiceless	voiced	5	4	1.3	1.82	3	3	3	0.292	2.56667	1.12	4.66	0.02	2.3	F	L	-100
S22	gaine	gEn	Spike2	Spiky	mixed	voiced	mixed	18	Agency FB	567.902	1355	754.027	CVC	gn	E	voiced	voiced	5	3	1.16	3.11	3	28	20	9.26594	7.62083	212.82	49.39	1.02	2.265	F	L	-100
S22	audit	odit	Curve1	Curvy	plosive	mixed	mixed	212	Agency FB	833.825	1235	618.158	VCVC	dt	oi	voiced	voiceless	5	4	0.47	0.14	1	8	4	25.2579	1.86833	311.69	7.43	0.895	1.08	F	L	-100
S22	utile	ytil	Spike3	Spiky	mixed	mixed	mixed	35	Agency FB	658.79	3972	741.828	VCVC	tl	yi	voiceless	voiced	5	4	36.47	23.99	4	6	4	3.28545	3.6325	31.08	8.72	0.18	2.7	F	L	-100
S22	poule	pul	Curve15	Curvy	mixed	mixed	mixed	82	Gabriola	578.131	2387	517.693	CVC	pl	u	voiceless	voiced	5	3	23.5	16.69	4	29	19	70.2933	10.8641	7078.55	101.62	0.68	1.49	F	L	-100
S22	mule	myl	Curve7	Curvy	sonorant	voiced	sonorant	209	Gabriola	643.804	3614	660.063	CVC	ml	y	voiced	voiced	4	3	7.29	4.26	2	27	20	11.925	2.5437	453.95	11.01	0.49	0.88	F	L	-100
S22	godet	godE	Spike10	Spiky	plosive	voiced	voiced_plosive	26	Gabriola	574.788	2415	589.665	CVCV	gd	oE	voiced	voiced	5	4	0.29	4.32	1	12	8	0.0766667	0.7125	0.81	3.18	0.01	0.34	F	L	-100
S22	bidet	bidE	Spike17	Spiky	plosive	voiced	voiced_plosive	63	Agency FB	653.081	3260	790.232	CVCV	bd	iE	voiced	voiced	5	4	0.69	2.97	1	18	3	2.645	3.01667	42.4	8.38	0.015	0.47	F	L	-100
S23	gober	gobe	Curve1	Curvy	plosive	voiced	voiced_plosive	126	Agency FB	703.927	3702	661.53	CVCV	gb	oe	voiced	voiced	5	4	2.5	2.09	1	10	10	0.141818	0.224	1.93	0.74	0.01	0.035	M	R	90
S23	puma	pyma	Curve7	Curvy	mixed	mixed	mixed	239	Agency FB	1282.35	3563	715.969	CVCV	pm	ya	voiceless	voiced	4	4	0.42	1.89	4	7	7	0.08	0.504286	0.24	1.55	0.03	0.14	M	R	90
S23	papi	papi	Spike3	Spiky	plosive	voiceless	voiceless_plosive	240	Agency FB	740.151	3290	1282.35	CVCV	pp	ai	voiceless	voiceless	4	4	7.05	0	1	18	9	8.39809	11.208	259.01	77.16	0.14	2.735	M	R	90
S23	bidet	bidE	Spike17	Spiky	plosive	voiced	voiced_plosive	244	Gabriola	683.844	3360	1500.76	CVCV	bd	iE	voiced	voiced	5	4	0.69	2.97	1	18	3	2.645	3.01667	42.4	8.38	0.015	0.47	M	R	90
S23	matou	matu	Spike2	Spiky	mixed	mixed	mixed	110	Gabriola	1334.87	3693	758.299	CVCV	mt	au	voiced	voiceless	5	4	1.04	3.18	3	15	4	6.8286	1.4525	265.03	3.11	0.35	1.25	M	R	90
S23	meute	m2t	Curve13	Curvy	mixed	mixed	mixed	7	Agency FB	974.921	1951	1236.47	CVC	mt	2	voiced	voiceless	5	3	2.25	6.55	4	12	10	93.7131	2.82	4929.44	12.97	0.58	1.08	M	R	90
S23	nonne	nOn	Spike10	Spiky	sonorant	voiced	sonorant	44	Gabriola	920.334	2465	1810.39	CVC	nn	O	voiced	voiced	5	3	5.46	1.69	2	14	9	33.7526	40.0692	578.93	294.53	3.4	2.77	M	R	90
S23	tenu	t°ny	Curve15	Curvy	mixed	mixed	mixed	241	Gabriola	838.616	1469	740.151	CVCV	tn	°y	voiceless	voiced	4	4	27.1	54.12	3	8	7	15.7008	21.3093	244.7	135.14	0.9	10.305	M	R	90
S23	biper	bipe	Spike3	Spiky	plosive	mixed	mixed	106	Agency FB	814.326	1269	1441.32	CVCV	bp	ie	voiced	voiceless	5	4	0.96	0	1	17	9	0.70587	0.301111	19.96	1.15	0.03	0	M	R	90
S23	coque	kOk	Spike2	Spiky	plosive	voiceless	voiceless_plosive	161	Gabriola	857.945	2947	1532.17	CVC	kk	O	voiceless	voiceless	5	3	4.6	9.93	1	30	14	31.2399	2.36053	2326.08	11.82	0.44	1.62	M	R	90
S23	mulot	mylo	Curve1	Curvy	sonorant	voiced	sonorant	183	Gabriola	711.989	2884	936.83	CVCV	ml	yo	voiced	voiced	5	4	0.04	0.88	2	13	6	1.66947	2.00667	9.24	6.76	0.34	1.22	M	R	90
S23	noter	note	Spike8	Spiky	mixed	mixed	mixed	196	Gabriola	660.237	1098	765.067	CVCV	nt	oe	voiced	voiceless	5	4	5.44	8.78	4	21	14	5.52682	7.87	250.51	39.32	0.16	2.64	M	R	90
S23	minou	minu	Curve5	Curvy	sonorant	voiced	sonorant	30	Gabriola	1217.41	3670	702.949	CVCV	mn	iu	voiced	voiced	5	4	6.46	1.55	2	11	4	2.52593	0.675	36.84	1.35	0.18	0.675	M	R	90
S23	lac	lak	Spike20	Spiky	mixed	mixed	mixed	251	Gabriola	933.072	1641	930.535	CVC	lk	a	voiced	voiceless	3	3	31.16	32.84	4	34	21	143.457	968.892	14946.5	23633.9	0.31	0.95	M	R	90
S23	mini	mini	Curve15	Curvy	sonorant	voiced	sonorant	14	Agency FB	987.247	2544	957.415	CVCV	mn	ii	voiced	voiced	4	4	1.69	0.14	2	16	12	9.35317	17.2865	292.55	149.26	0.37	0.68	M	R	90
S23	picot	piko	Curve13	Curvy	plosive	voiceless	voiceless_plosive	147	Agency FB	1313.7	3584	1982.57	CVCV	pk	io	voiceless	voiceless	5	4	0.03	1.22	1	16	10	1.53898	0.579091	15.36	3.72	0.46	0.14	M	R	90
S23	lama	lama	Curve18	Curvy	sonorant	voiced	sonorant	206	Gabriola	730.106	2301	780.955	CVCV	lm	aa	voiced	voiced	4	4	1.23	0.47	2	19	14	9.14355	2.18533	263.15	25.81	0.03	0.2	M	R	90
S23	patte	pat	Spike17	Spiky	mixed	voiceless	voiceless_plosive	208	Agency FB	667.648	1291	947.902	CVC	pt	a	voiceless	voiceless	5	3	6.45	21.28	4	55	17	113.335	6.2515	18188.2	63.85	0.495	0.34	M	R	90
S23	digue	dig	Spike20	Spiky	plosive	voiced	voiced_plosive	143	Agency FB	1388.74	1921	666.292	CVC	dg	i	voiced	voiced	5	3	1.02	7.97	1	26	13	76.183	3.30687	2146.01	27.3	0.95	1.22	M	R	90
S23	laque	lak	Spike2	Spiky	mixed	mixed	mixed	124	Agency FB	1106.42	2778	707.319	CVC	lk	a	voiced	voiceless	5	3	0.79	2.09	3	34	15	143.457	3.51714	14946.5	26.01	0.31	0.81	M	R	90
S23	atome	atom	Spike3	Spiky	mixed	mixed	mixed	102	Gabriola	834.785	3792	684.389	VCVC	tm	ao	voiceless	voiced	5	4	1.3	1.82	3	3	3	0.292	2.56667	1.12	4.66	0.02	2.3	M	R	90
S23	petit	p°ti	Spike17	Spiky	plosive	voiceless	voiceless_plosive	140	Gabriola	811.942	1546	674.195	CVCV	pt	°i	voiceless	voiceless	5	4	573.72	653.78	1	6	4	33.1913	135	355.66	491.82	0.05	36.42	M	R	90
S23	dodo	dodo	Curve19	Curvy	plosive	voiced	voiced_plosive	54	Gabriola	848.129	1064	1759.59	CVCV	dd	oo	voiced	voiced	4	4	7.52	2.43	1	3	4	0.471667	0.5925	1	1.89	0.285	0.205	M	R	90
S23	nomme	nOm	Spike11	Spiky	sonorant	voiced	sonorant	71	Gabriola	1324.92	2272	965.103	CVC	nm	O	voiced	voiced	5	3	9.41	9.53	2	17	14	90.9975	241.213	2326.08	3429.32	1.68	2.665	M	R	90
S23	lino	lino	Curve18	Curvy	sonorant	voiced	sonorant	199	Agency FB	1475.47	1499	1647.03	CVCV	ln	io	voiced	voiced	4	4	0.38	1.55	2	11	9	0.2032	0.812222	1.13	6.01	0.03	0.07	M	R	90
S23	agape	agap	Curve15	Curvy	plosive	mixed	mixed	2	Agency FB	1325.8	2255	899.162	VCVC	gp	aa	voiced	voiceless	5	4	0	0.07	1	8	4	0.229474	1.016	2.3	3.38	0.01	0.61	M	R	90
S23	coma	koma	Curve1	Curvy	mixed	mixed	mixed	256	Agency FB	624.847	2150	871.621	CVCV	km	oa	voiceless	voiced	4	4	12.58	4.86	3	21	12	35.4998	0.4125	922.93	2.64	0.14	0.14	M	R	90
S23	ligue	lig	Spike11	Spiky	mixed	voiced	mixed	66	Gabriola	967.904	2593	922.015	CVC	lg	i	voiced	voiced	5	3	2.74	1.42	3	29	17	7.56071	6.38944	176.1	101.01	0.29	0.205	M	R	90
S23	balai	balE	Curve7	Curvy	mixed	voiced	mixed	9	Agency FB	1189.68	3324	984.702	CVCV	bl	aE	voiced	voiced	5	4	8.24	11.96	3	35	4	5.89187	1.798	132.04	5.74	0.06	0.2	M	R	90
S23	bonne	bOn	Curve19	Curvy	mixed	voiced	mixed	58	Gabriola	855.33	1052	982.805	CVC	bn	O	voiced	voiced	5	3	578.93	294.53	3	20	15	12.218	14.089	401.06	149.26	1.27	2.2	M	R	90
S23	muni	myni	Spike8	Spiky	sonorant	voiced	sonorant	233	Gabriola	1115.07	2001	575.909	CVCV	mn	yi	voiced	voiced	4	4	1.14	6.62	2	9	9	1.4725	1.41	10.09	3.99	0.585	1.01	M	R	90
S23	imite	imit	Curve18	Curvy	mixed	mixed	mixed	225	Gabriola	1234.17	3450	853.7	VCVC	mt	ii	voiced	voiceless	5	4	3.85	3.92	4	10	9	1.50703	3.67	19.09	21.76	0.2	0.74	M	R	90
S23	midi	midi	Spike3	Spiky	mixed	voiced	mixed	101	Gabriola	684.389	3144	1251.21	CVCV	md	ii	voiced	voiced	4	4	35.15	68.11	3	8	4	1.87952	0.486667	17.59	1.01	0.33	0.475	M	R	90
S23	loti	loti	Spike11	Spiky	mixed	mixed	mixed	224	Gabriola	853.7	2216	1064.64	CVCV	lt	oi	voiced	voiceless	4	4	0.09	0.34	4	9	8	0.640323	6.414	6.75	44.46	0.16	0.405	M	R	90
S23	utile	ytil	Spike20	Spiky	mixed	mixed	mixed	97	Agency FB	1068.48	3982	830.843	VCVC	tl	yi	voiceless	voiced	5	4	36.47	23.99	4	6	4	3.28545	3.6325	31.08	8.72	0.18	2.7	M	R	90
S23	bilan	bil@	Spike10	Spiky	mixed	voiced	mixed	113	Gabriola	1072.85	2696	1279	CVCV	bl	i@	voiced	voiced	5	4	5.63	6.22	4	18	4	3.15425	0.394	53.93	1.15	0.045	0.14	M	R	90
S23	mener	m°ne	Spike3	Spiky	sonorant	voiced	sonorant	59	Gabriola	701.108	3016	855.33	CVCV	mn	°e	voiced	voiced	5	4	22.45	29.53	2	11	6	14.8321	7.64714	304.03	21.49	0.58	2.03	M	R	90
S23	laide	lEd	Curve7	Curvy	mixed	voiced	mixed	67	Gabriola	705.078	1654	967.904	CVC	ld	E	voiced	voiced	5	3	6.23	9.73	4	27	12	14.0221	10.2411	479.63	52.3	0.36	3.345	M	R	90
S23	moulu	muly	Spike11	Spiky	sonorant	voiced	sonorant	42	Agency FB	618.861	1491	1354.32	CVCV	ml	uy	voiced	voiced	5	4	0.08	0.68	2	14	11	3.15207	10.6361	151.04	174.19	0.045	0.305	M	R	90
S23	laine	lEn	Curve13	Curvy	sonorant	voiced	sonorant	234	Agency FB	752.833	1992	1115.07	CVC	ln	E	voiced	voiced	5	3	6.27	34.86	2	33	18	11.9206	6.2004	479.63	49.39	0.925	1.42	M	R	90
S23	gaine	gEn	Spike20	Spiky	mixed	voiced	mixed	154	Gabriola	1496.82	2775	923.098	CVC	gn	E	voiced	voiced	5	3	1.16	3.11	3	28	20	9.26594	7.62083	212.82	49.39	1.02	2.265	M	R	90
S23	mamie	mami	Spike10	Spiky	sonorant	voiced	sonorant	23	Gabriola	1024.5	3182	1272.47	CVCV	mm	ai	voiced	voiced	5	4	18.56	2.23	2	17	9	34.5218	8.28833	537.44	54.32	0.56	2.43	M	R	90
S23	nul	nyl	Spike2	Spiky	sonorant	voiced	sonorant	134	Gabriola	805.327	1232	872.804	CVC	nl	y	voiced	voiced	3	3	3.88	4.86	2	12	7	3.73742	17.9738	17.39	64.46	1.42	1.82	M	R	90
S23	donne	dOn	Curve4	Curvy	mixed	voiced	mixed	237	Agency FB	926.886	3367	813.765	CVC	dn	O	voiced	voiced	5	3	23.73	2.77	4	18	12	17.6087	39.6271	578.93	294.53	0.57	3.78	M	R	90
S23	nette	nEt	Curve13	Curvy	mixed	mixed	mixed	19	Gabriola	707.774	3952	1150.95	CVC	nt	E	voiced	voiceless	5	3	3.91	14.86	3	30	9	56.3715	217.519	1902.27	2320.68	0.79	4.05	M	R	90
S23	caler	kale	Curve15	Curvy	mixed	mixed	mixed	182	Gabriola	936.83	1671	735.681	CVCV	kl	ae	voiceless	voiced	5	4	0.77	2.5	4	49	19	14.993	1.69227	1414.85	14.66	0.13	0.44	M	R	90
S23	tabou	tabu	Spike1	Spiky	plosive	mixed	mixed	137	Agency FB	704.672	2004	666.208	CVCV	tb	au	voiceless	voiced	5	4	0.54	1.69	1	5	4	11.8317	0.361667	111.44	1.42	0.385	0.135	M	R	90
S23	gamma	gama	Spike11	Spiky	mixed	voiced	mixed	99	Agency FB	911.389	2965	1033.66	CVCV	gm	aa	voiced	voiced	5	4	1.94	1.01	3	21	4	2.91395	1.5525	55.94	5.74	0.17	0.235	M	R	90
S23	lune	lyn	Curve18	Curvy	sonorant	voiced	sonorant	50	Gabriola	832.926	1564	1856.58	CVC	ln	y	voiced	voiced	4	3	58.29	63.24	2	14	15	180.045	453.511	7907.85	9587.97	1.03	0.47	M	R	90
S23	bader	bade	Curve7	Curvy	plosive	voiced	voiced_plosive	1	Agency FB	899.162	2166	1025.42	CVCV	bd	ae	voiced	voiced	5	4	0.01	0.07	1	26	9	0.634196	1.19333	7.69	5.07	0.09	0.2	M	R	90
S23	bague	bag	Curve5	Curvy	plosive	voiced	voiced_plosive	62	Agency FB	817.179	2643	1201.33	CVC	bg	a	voiced	voiced	5	3	26.14	16.08	1	30	13	6.79363	5.5715	77.32	41.08	0.61	0.41	M	R	90
S23	pub	p9b	Spike10	Spiky	plosive	mixed	mixed	82	Agency FB	775.645	2552	1987.89	CVC	pb	9	voiceless	voiced	3	3	21.39	3.99	1	5	10	23.2567	39.425	133.3	349.32	0.39	3.075	M	R	90
S23	nuque	nyk	Curve19	Curvy	mixed	mixed	mixed	242	Gabriola	1142.36	3002	838.616	CVC	nk	y	voiced	voiceless	5	3	7.58	48.51	4	9	3	5.98029	0.8275	37.84	2.43	1.42	0.405	M	R	90
S23	duc	dyk	Curve13	Curvy	plosive	mixed	mixed	15	Gabriola	806.345	3386	987.247	CVC	dk	y	voiced	voiceless	3	3	7.66	14.8	1	18	13	99.3277	347.745	4394.7	6882.16	0.8	2.09	M	R	90
S23	cabot	kabo	Curve4	Curvy	plosive	mixed	mixed	193	Gabriola	959.422	2763	626.009	CVCV	kb	ao	voiceless	voiced	5	4	1.45	0.68	1	25	13	3.72115	2.09133	98.09	7.23	0.2	0.95	M	R	90
S23	idem	idEm	Curve5	Curvy	mixed	voiced	mixed	109	Agency FB	758.299	1100	1216.56	VCVC	dm	iE	voiced	voiced	4	4	1.86	2.64	4	3	3	0.276	0.525	1.25	1.49	0.03	0.305	M	R	90
S23	battu	baty	Spike17	Spiky	plosive	mixed	mixed	36	Gabriola	606.04	3809	1025.42	CVCV	bt	ay	voiced	voiceless	5	4	24.13	17.36	1	11	6	5.08897	2.74846	106.55	7.43	0.46	2.36	M	R	90
S23	idole	idOl	Curve1	Curvy	mixed	voiced	mixed	194	Agency FB	828.601	1371	959.422	VCVC	dl	iO	voiced	voiced	5	4	4.77	6.35	3	5	4	0.588571	1.42	1.36	3.72	0.46	0.98	M	R	90
S23	poney	ponE	Curve1	Curvy	mixed	mixed	mixed	85	Gabriola	736.506	2006	874.022	CVCV	pn	oE	voiceless	voiced	5	4	3.7	0.47	4	17	1	13.7481	0.54	415.87	0.54	0.04	0.54	M	R	90
S23	lime	lim	Spike10	Spiky	sonorant	voiced	sonorant	220	Agency FB	603.233	2239	1160.82	CVC	lm	i	voiced	voiced	4	3	1.48	2.91	2	34	23	5.94696	14.0987	176.1	257.57	0.27	0.88	M	R	90
S23	minet	minE	Spike2	Spiky	sonorant	voiced	sonorant	138	Agency FB	825.734	2896	704.672	CVCV	mn	iE	voiced	voiced	5	4	2.22	2.23	2	20	8	2.10962	7.676	36.84	48.18	0.17	1.285	M	R	90
S23	goulu	guly	Curve13	Curvy	mixed	voiced	mixed	151	Agency FB	1863.38	2595	989.779	CVCV	gl	uy	voiced	voiced	5	4	0.02	0.34	4	8	7	5.06281	18.19	151.04	174.19	0.1	0.405	M	R	90
S23	peine	pEn	Spike1	Spiky	mixed	mixed	mixed	131	Agency FB	777.841	2119	1204.71	CVC	pn	E	voiceless	voiced	5	3	193.42	388.24	4	38	18	13.5091	11.1778	879.31	139.19	0.925	2.36	M	R	90
S23	tique	tik	Curve15	Curvy	plosive	voiceless	voiceless_plosive	78	Gabriola	729.996	3602	1001.58	CVC	tk	i	voiceless	voiceless	5	3	0.72	0.54	1	36	11	5.88586	2.13467	280.62	10.07	0.23	0.47	M	R	90
S23	galop	galo	Curve1	Curvy	mixed	voiced	mixed	125	Gabriola	661.53	2433	1106.42	CVCV	gl	ao	voiced	voiced	5	4	2.83	12.77	4	18	8	5.69373	1.03	116.05	4.12	0.29	0.41	M	R	90
S23	coter	kote	Curve18	Curvy	plosive	voiceless	voiceless_plosive	76	Gabriola	645.699	3028	672.616	CVCV	kt	oe	voiceless	voiceless	5	4	0.02	0.2	1	37	15	3.58367	35.1728	88.02	497.43	0.175	1.725	M	R	90
S23	autel	otEl	Spike1	Spiky	mixed	mixed	mixed	197	Agency FB	1460.69	2367	660.237	VCVC	tl	oE	voiceless	voiced	5	4	7.62	13.31	3	14	1	4.71952	2.03	66.9	2.03	0.215	2.03	M	R	90
S23	limer	lime	Curve7	Curvy	sonorant	voiced	sonorant	192	Agency FB	626.009	3717	1154.24	CVCV	lm	ie	voiced	voiced	5	4	0.5	0.74	2	18	13	1.03457	6.59533	41.96	84.46	0.015	0.54	M	R	90
S23	nulle	nyl	Curve5	Curvy	sonorant	voiced	sonorant	107	Agency FB	804.249	3265	814.326	CVC	nl	y	voiced	voiced	5	3	6.68	8.45	2	12	3	3.73742	2.176	17.39	6.62	1.42	0.61	M	R	90
S23	goule	gul	Curve5	Curvy	mixed	voiced	mixed	87	Gabriola	1078.05	3409	955.026	CVC	gl	u	voiced	voiced	5	3	0.26	0.07	3	24	16	4.6914	9.36958	118.45	101.62	0.285	0.81	M	R	90
S23	molle	mOl	Curve4	Curvy	sonorant	voiced	sonorant	172	Gabriola	583.489	3014	489.165	CVC	ml	O	voiced	voiced	5	3	3.92	22.7	2	26	16	24.5376	13.6673	453.95	142.09	1.85	4.63	M	R	90
S23	lobe	lOb	Curve4	Curvy	mixed	voiced	mixed	40	Gabriola	1065.23	3900	1121.53	CVC	lb	O	voiced	voiced	4	3	2.84	1.35	4	23	14	3.71114	9.91933	72.72	111.96	0.41	0.74	M	R	90
S23	puni	pyni	Spike1	Spiky	mixed	mixed	mixed	92	Gabriola	1051.17	1030	767.897	CVCV	pn	yi	voiceless	voiced	4	4	1	1.49	3	10	8	1.42735	2.42692	13.82	8.45	0.38	1.69	M	R	90
S23	tague	tag	Spike8	Spiky	plosive	mixed	mixed	119	Gabriola	694.882	1884	792.328	CVC	tg	a	voiceless	voiced	5	3	0.06	0	1	25	7	23.7867	9.10364	1265.97	41.08	0.485	0.88	M	R	90
S23	duper	dype	Curve7	Curvy	plosive	mixed	mixed	223	Gabriola	1064.64	3739	1063.59	CVCV	dp	ye	voiced	voiceless	5	4	1.96	1.35	1	9	10	1.64321	2.95	20.59	24.05	0.08	0.34	M	R	90
S23	mime	mim	Spike20	Spiky	sonorant	voiced	sonorant	75	Agency FB	672.616	3016	1025.42	CVC	mm	i	voiced	voiced	4	3	5.11	0.88	2	29	21	20.7536	81.6247	907.69	1358.65	0.5	1.995	M	R	90
S23	demi	d°mi	Curve13	Curvy	mixed	voiced	mixed	167	Agency FB	761.274	1168	874.059	CVCV	dm	°i	voiced	voiced	4	4	25.18	19.12	3	5	3	35.7457	5.892	425.85	24.05	0.465	1.49	M	R	90
S23	tamis	tami	Spike17	Spiky	mixed	mixed	mixed	116	Gabriola	1892.82	1776	751.657	CVCV	tm	ai	voiceless	voiced	5	4	0.53	1.82	4	12	9	19.9484	17.2593	360.9	143.45	0.16	0.47	M	R	90
S23	coupe	kup	Spike20	Spiky	plosive	voiceless	voiceless_plosive	185	Agency FB	675.542	2059	787.016	CVC	kp	u	voiceless	voiceless	5	3	29.16	33.58	1	29	19	12.0756	39.7157	389.49	641.55	0.87	5.3	M	R	90
S23	poule	pul	Spike17	Spiky	mixed	mixed	mixed	252	Agency FB	586.234	2986	933.072	CVC	pl	u	voiceless	voiced	5	3	23.5	16.69	4	29	19	70.2933	10.8641	7078.55	101.62	0.68	1.49	M	R	90
S23	mille	mil	Spike10	Spiky	sonorant	voiced	sonorant	204	Agency FB	592.478	1502	1025.42	CVC	ml	i	voiced	voiced	5	3	55.43	142.09	2	33	17	131.711	43.1974	13222.9	417.03	0.905	0.61	M	R	90
S23	menu	m°ny	Curve13	Curvy	sonorant	voiced	sonorant	64	Gabriola	833.993	3068	604.238	CVCV	mn	°y	voiced	voiced	4	4	9.87	12.03	2	9	8	12.1547	21.7408	244.7	135.14	1.39	5.845	M	R	90
S23	hamac	amak	Curve15	Curvy	mixed	mixed	mixed	202	Gabriola	1056.85	2245	701.776	VCVC	mk	aa	voiced	voiceless	5	4	1.63	3.11	4	11	1	3.287	0.68	52.39	0.68	0.195	0.68	M	R	90
S23	item	itEm	Curve19	Curvy	mixed	mixed	mixed	142	Agency FB	666.292	3883	1028.39	VCVC	tm	iE	voiceless	voiced	4	4	0.03	0	3	3	3	3.842	0.926667	15.49	2.64	1.83	0.07	M	R	90
S23	naine	nEn	Spike8	Spiky	sonorant	voiced	sonorant	191	Agency FB	1154.24	2941	555.853	CVC	nn	E	voiced	voiced	5	3	0.44	0.27	2	26	14	8.03404	7.68211	193.42	49.39	1.16	2.64	M	R	90
S23	lubie	lybi	Spike2	Spiky	mixed	voiced	mixed	230	Agency FB	1008.49	2629	608.705	CVCV	lb	yi	voiced	voiced	5	4	1.37	1.35	3	4	2	1.54231	1.35	10.22	1.42	0.83	1.35	M	R	90
S23	piler	pile	Spike10	Spiky	mixed	mixed	mixed	132	Gabriola	649.639	2672	777.841	CVCV	pl	ie	voiceless	voiced	5	4	0.35	0.27	3	26	15	1.96396	3.88789	25.86	21.76	0.14	1.15	M	R	90
S23	lame	lam	Spike8	Spiky	sonorant	voiced	sonorant	170	Gabriola	841.385	1859	652.928	CVC	lm	a	voiced	voiced	4	3	11.05	25.81	2	33	22	175.967	12.6286	14946.5	129.53	0.35	1.28	M	R	90
S23	lutte	lyt	Curve5	Curvy	mixed	mixed	mixed	213	Gabriola	675.983	2335	958.388	CVC	lt	y	voiced	voiceless	5	3	22	37.36	3	30	12	5.03322	2.99267	87.91	20.81	0.39	1.22	M	R	90
S23	canot	kano	Curve4	Curvy	mixed	mixed	mixed	86	Gabriola	955.026	1265	736.506	CVCV	kn	ao	voiceless	voiced	5	4	3.31	7.16	3	31	11	2.78278	3.41929	98.09	28.65	0.135	0.95	M	R	90
S23	culot	kylo	Spike8	Spiky	mixed	mixed	mixed	148	Agency FB	698.105	3290	1313.7	CVCV	kl	yo	voiceless	voiced	5	4	9.24	6.76	4	15	6	1.24857	1.475	17.35	4.19	0.115	1.215	M	R	90
S23	manie	mani	Curve4	Curvy	sonorant	voiced	sonorant	146	Agency FB	1982.57	3054	691.622	CVCV	mn	ai	voiced	voiced	5	4	5.42	13.18	2	22	19	5.54154	3.7619	254.92	31.96	0.16	1.01	M	R	90
S23	peler	p°le	Spike11	Spiky	mixed	mixed	mixed	55	Gabriola	983.949	2778	848.129	CVCV	pl	°e	voiceless	voiced	5	4	0.44	1.22	4	7	8	0.863214	2.36556	5.2	13.72	0.245	0.95	M	R	90
S23	mimer	mime	Spike3	Spiky	sonorant	voiced	sonorant	205	Gabriola	780.955	1502	592.478	CVCV	mm	ie	voiced	voiced	5	4	0.11	1.96	2	14	11	0.528958	6.98	8.15	84.46	0.03	0.61	M	R	90
S23	nappe	nap	Spike1	Spiky	mixed	mixed	mixed	254	Gabriola	707.797	1585	768.581	CVC	np	a	voiced	voiceless	5	3	3.01	18.18	3	26	9	1.23233	0.934545	19.48	7.5	0.22	0.2	M	R	90
S23	anime	anim	Curve4	Curvy	sonorant	voiced	sonorant	61	Agency FB	1201.33	1748	1790.23	VCVC	nm	ai	voiced	voiced	5	4	1.82	5.47	2	16	9	1.88676	29.7242	43.62	257.57	0.31	3.48	M	R	90
S23	connu	kony	Spike11	Spiky	mixed	mixed	mixed	149	Gabriola	839.377	1039	698.105	CVCV	kn	oy	voiceless	voiced	5	4	70.33	84.53	4	12	6	15.5695	6.398	415.87	17.77	0.23	5.235	M	R	90
S23	moule	mul	Curve18	Curvy	sonorant	voiced	sonorant	118	Gabriola	792.328	2268	801.905	CVC	ml	u	voiced	voiced	5	3	3.56	3.99	2	31	25	9.07941	7.43316	453.95	101.62	0.37	0.645	M	R	90
S23	banni	bani	Curve1	Curvy	mixed	voiced	mixed	60	Gabriola	1790.23	1499	701.108	CVCV	bn	ai	voiced	voiced	5	4	0.27	0.2	4	17	6	1.01056	0.211	10.9	0.61	0.06	0.17	M	R	90
S23	agate	agat	Spike1	Spiky	plosive	mixed	mixed	20	Gabriola	1383.14	1834	707.774	VCVC	gt	aa	voiced	voiceless	5	4	0.01	0.61	1	11	8	0.402222	2.44	2.96	12.16	0.11	1.215	M	R	90
S23	polo	polo	Curve5	Curvy	mixed	mixed	mixed	32	Gabriola	668.959	2299	1507.16	CVCV	pl	oo	voiceless	voiced	4	4	1.46	1.96	3	18	11	0.930222	1.84615	6.04	9.53	0.32	0.34	M	R	90
S23	kilo	kilo	Spike1	Spiky	mixed	mixed	mixed	63	Agency FB	604.238	3962	817.179	CVCV	kl	io	voiceless	voiced	4	4	5.19	5.27	3	12	6	0.934167	3.41333	9.24	18.92	0.325	0.305	M	R	90
S23	paume	pom	Spike2	Spiky	mixed	mixed	mixed	144	Agency FB	911.174	3195	1388.74	CVC	pm	o	voiceless	voiced	5	3	2.18	22.57	3	19	13	5.22507	4.05211	83.83	33.38	0.29	1.55	M	R	90
S23	bec	bEk	Spike3	Spiky	plosive	mixed	mixed	89	Agency FB	729.789	1494	837.294	CVC	bk	E	voiced	voiceless	3	3	6.74	23.31	1	30	15	12.153	12.5812	284.08	72.3	0.58	1.15	M	R	90
S23	cadet	kadE	Spike11	Spiky	plosive	mixed	mixed	179	Agency FB	763.378	1357	674.217	CVCV	kd	aE	voiceless	voiced	5	4	2.54	1.49	1	19	3	3.4946	0.525	98.09	1.69	0.03	0.205	M	R	90
S23	audit	odit	Spike3	Spiky	plosive	mixed	mixed	235	Agency FB	882.664	2671	752.833	VCVC	dt	oi	voiced	voiceless	5	4	0.47	0.14	1	8	4	25.2579	1.86833	311.69	7.43	0.895	1.08	M	R	90
S23	mater	mate	Curve4	Curvy	mixed	mixed	mixed	236	Agency FB	813.765	2294	882.664	CVCV	mt	ae	voiced	voiceless	5	4	5.91	6.22	3	35	18	4.40364	0.95619	265.03	6.28	0.26	0.2	M	R	90
S24	opine	opin	Spike3	Spiky	mixed	mixed	mixed	52	Agency FB	1121.92	1713	1178.62	VCVC	pn	oi	voiceless	voiced	5	4	0.02	1.69	3	12	9	3.21375	2.016	56.28	12.57	0.06	0.545	M	R	89.4737
S24	coter	kote	Curve18	Curvy	plosive	voiceless	voiceless_plosive	64	Agency FB	883.247	3397	1719.27	CVCV	kt	oe	voiceless	voiceless	5	4	0.02	0.2	1	37	15	3.58367	35.1728	88.02	497.43	0.175	1.725	M	R	89.4737
S24	picot	piko	Spike2	Spiky	plosive	voiceless	voiceless_plosive	116	Agency FB	1811.25	3097	1087.99	CVCV	pk	io	voiceless	voiceless	5	4	0.03	1.22	1	16	10	1.53898	0.579091	15.36	3.72	0.46	0.14	M	R	89.4737
S24	tique	tik	Spike2	Spiky	plosive	voiceless	voiceless_plosive	236	Agency FB	1190.4	3093	1275.12	CVC	tk	i	voiceless	voiceless	5	3	0.72	0.54	1	36	11	5.88586	2.13467	280.62	10.07	0.23	0.47	M	R	89.4737
S24	bilan	bil@	Spike11	Spiky	mixed	voiced	mixed	74	Gabriola	646.514	3839	1190.6	CVCV	bl	i@	voiced	voiced	5	4	5.63	6.22	4	18	4	3.15425	0.394	53.93	1.15	0.045	0.14	M	R	89.4737
S24	patte	pat	Curve15	Curvy	mixed	voiceless	voiceless_plosive	129	Agency FB	862.368	1277	1443.84	CVC	pt	a	voiceless	voiceless	5	3	6.45	21.28	4	55	17	113.335	6.2515	18188.2	63.85	0.495	0.34	M	R	89.4737
S24	puni	pyni	Spike8	Spiky	mixed	mixed	mixed	58	Agency FB	970.259	2568	1424.31	CVCV	pn	yi	voiceless	voiced	4	4	1	1.49	3	10	8	1.42735	2.42692	13.82	8.45	0.38	1.69	M	R	89.4737
S24	moulu	muly	Spike2	Spiky	sonorant	voiced	sonorant	118	Agency FB	1185.81	2135	1281.25	CVCV	ml	uy	voiced	voiced	5	4	0.08	0.68	2	14	11	3.15207	10.6361	151.04	174.19	0.045	0.305	M	R	89.4737
S24	duc	dyk	Spike8	Spiky	plosive	mixed	mixed	89	Agency FB	908.942	1600	870.284	CVC	dk	y	voiced	voiceless	3	3	7.66	14.8	1	18	13	99.3277	347.745	4394.7	6882.16	0.8	2.09	M	R	89.4737
S24	daube	dob	Spike3	Spiky	plosive	voiced	voiced_plosive	15	Agency FB	815.494	1509	835.492	CVC	db	o	voiced	voiced	5	3	0.98	0.54	1	9	6	8.418	8.25429	100.34	55.81	0.13	0.14	M	R	89.4737
S24	audit	odit	Curve18	Curvy	plosive	mixed	mixed	244	Agency FB	957.209	1277	1055.96	VCVC	dt	oi	voiced	voiceless	5	4	0.47	0.14	1	8	4	25.2579	1.86833	311.69	7.43	0.895	1.08	M	R	89.4737
S24	matou	matu	Spike17	Spiky	mixed	mixed	mixed	135	Gabriola	725.36	2024	879.348	CVCV	mt	au	voiced	voiceless	5	4	1.04	3.18	3	15	4	6.8286	1.4525	265.03	3.11	0.35	1.25	M	R	89.4737
S24	tenu	t°ny	Spike10	Spiky	mixed	mixed	mixed	250	Gabriola	711.589	2154	1204.28	CVCV	tn	°y	voiceless	voiced	4	4	27.1	54.12	3	8	7	15.7008	21.3093	244.7	135.14	0.9	10.305	M	R	89.4737
S24	bague	bag	Curve18	Curvy	plosive	voiced	voiced_plosive	209	Gabriola	1116.68	3200	886.72	CVC	bg	a	voiced	voiced	5	3	26.14	16.08	1	30	13	6.79363	5.5715	77.32	41.08	0.61	0.41	M	R	89.4737
S24	menu	m°ny	Spike20	Spiky	sonorant	voiced	sonorant	26	Gabriola	613.479	3531	925.516	CVCV	mn	°y	voiced	voiced	4	4	9.87	12.03	2	9	8	12.1547	21.7408	244.7	135.14	1.39	5.845	M	R	89.4737
S24	cabot	kabo	Spike8	Spiky	plosive	mixed	mixed	221	Gabriola	772.591	3664	1096.67	CVCV	kb	ao	voiceless	voiced	5	4	1.45	0.68	1	25	13	3.72115	2.09133	98.09	7.23	0.2	0.95	M	R	89.4737
S24	papi	papi	Spike1	Spiky	plosive	voiceless	voiceless_plosive	75	Agency FB	748.458	3859	646.514	CVCV	pp	ai	voiceless	voiceless	4	4	7.05	0	1	18	9	8.39809	11.208	259.01	77.16	0.14	2.735	M	R	89.4737
S24	caler	kale	Curve7	Curvy	mixed	mixed	mixed	72	Gabriola	998.65	2897	884.095	CVCV	kl	ae	voiceless	voiced	5	4	0.77	2.5	4	49	19	14.993	1.69227	1414.85	14.66	0.13	0.44	M	R	89.4737
S24	laine	lEn	Curve1	Curvy	sonorant	voiced	sonorant	119	Gabriola	842.448	3636	1185.81	CVC	ln	E	voiced	voiced	5	3	6.27	34.86	2	33	18	11.9206	6.2004	479.63	49.39	0.925	1.42	M	R	89.4737
S24	atome	atom	Curve19	Curvy	mixed	mixed	mixed	161	Agency FB	1206.47	3989	795.784	VCVC	tm	ao	voiceless	voiced	5	4	1.3	1.82	3	3	3	0.292	2.56667	1.12	4.66	0.02	2.3	M	R	89.4737
S24	aneth	anEt	Curve15	Curvy	mixed	mixed	mixed	206	Gabriola	995.64	1048	1004.25	VCVC	nt	aE	voiced	voiceless	5	4	0.07	0.61	4	12	0	16.5126	0	456.59	0	0.675	0	M	R	89.4737
S24	minet	minE	Curve13	Curvy	sonorant	voiced	sonorant	66	Agency FB	690.41	1864	1002.44	CVCV	mn	iE	voiced	voiced	5	4	2.22	2.23	2	20	8	2.10962	7.676	36.84	48.18	0.17	1.285	M	R	89.4737
S24	cadet	kadE	Curve1	Curvy	plosive	mixed	mixed	218	Gabriola	812.112	3462	779.484	CVCV	kd	aE	voiceless	voiced	5	4	2.54	1.49	1	19	3	3.4946	0.525	98.09	1.69	0.03	0.205	M	R	89.4737
S24	anime	anim	Curve5	Curvy	sonorant	voiced	sonorant	253	Agency FB	1313.99	2369	1556.07	VCVC	nm	ai	voiced	voiced	5	4	1.82	5.47	2	16	9	1.88676	29.7242	43.62	257.57	0.31	3.48	M	R	89.4737
S24	naine	nEn	Spike8	Spiky	sonorant	voiced	sonorant	130	Gabriola	1521.01	2543	862.368	CVC	nn	E	voiced	voiced	5	3	0.44	0.27	2	26	14	8.03404	7.68211	193.42	49.39	1.16	2.64	M	R	89.4737
S24	digue	dig	Curve7	Curvy	plosive	voiced	voiced_plosive	70	Agency FB	1494.1	1890	1407.55	CVC	dg	i	voiced	voiced	5	3	1.02	7.97	1	26	13	76.183	3.30687	2146.01	27.3	0.95	1.22	M	R	89.4737
S24	molle	mOl	Spike10	Spiky	sonorant	voiced	sonorant	200	Gabriola	915.858	2532	1149.24	CVC	ml	O	voiced	voiced	5	3	3.92	22.7	2	26	16	24.5376	13.6673	453.95	142.09	1.85	4.63	M	R	89.4737
S24	moule	mul	Spike1	Spiky	sonorant	voiced	sonorant	93	Gabriola	795.322	1963	916.734	CVC	ml	u	voiced	voiced	5	3	3.56	3.99	2	31	25	9.07941	7.43316	453.95	101.62	0.37	0.645	M	R	89.4737
S24	minou	minu	Spike3	Spiky	sonorant	voiced	sonorant	44	Agency FB	1037.79	2190	1045.8	CVCV	mn	iu	voiced	voiced	5	4	6.46	1.55	2	11	4	2.52593	0.675	36.84	1.35	0.18	0.675	M	R	89.4737
S24	gamma	gama	Spike20	Spiky	mixed	voiced	mixed	99	Gabriola	1219.6	3838	954.365	CVCV	gm	aa	voiced	voiced	5	4	1.94	1.01	3	21	4	2.91395	1.5525	55.94	5.74	0.17	0.235	M	R	89.4737
S24	dodu	dody	Curve15	Curvy	plosive	voiced	voiced_plosive	109	Agency FB	749.71	2782	1123.91	CVCV	dd	oy	voiced	voiced	4	4	0.34	1.89	1	1	3	3.765	1.55333	7.52	2.43	3.765	1.42	M	R	89.4737
S24	mule	myl	Curve1	Curvy	sonorant	voiced	sonorant	65	Agency FB	1002.44	1776	883.247	CVC	ml	y	voiced	voiced	4	3	7.29	4.26	2	27	20	11.925	2.5437	453.95	11.01	0.49	0.88	M	R	89.4737
S24	noter	note	Curve5	Curvy	mixed	mixed	mixed	241	Agency FB	717.416	1615	704.819	CVCV	nt	oe	voiced	voiceless	5	4	5.44	8.78	4	21	14	5.52682	7.87	250.51	39.32	0.16	2.64	M	R	89.4737
S24	godet	godE	Curve1	Curvy	plosive	voiced	voiced_plosive	154	Gabriola	1161.63	1292	1221.67	CVCV	gd	oE	voiced	voiced	5	4	0.29	4.32	1	12	8	0.0766667	0.7125	0.81	3.18	0.01	0.34	M	R	89.4737
S24	tabou	tabu	Spike17	Spiky	plosive	mixed	mixed	255	Agency FB	797.329	1101	883.936	CVCV	tb	au	voiceless	voiced	5	4	0.54	1.69	1	5	4	11.8317	0.361667	111.44	1.42	0.385	0.135	M	R	89.4737
S24	bader	bade	Spike10	Spiky	plosive	voiced	voiced_plosive	171	Agency FB	913.92	2240	1236.62	CVCV	bd	ae	voiced	voiced	5	4	0.01	0.07	1	26	9	0.634196	1.19333	7.69	5.07	0.09	0.2	M	R	89.4737
S24	lubie	lybi	Curve18	Curvy	mixed	voiced	mixed	142	Gabriola	1060.27	3463	971.67	CVCV	lb	yi	voiced	voiced	5	4	1.37	1.35	3	4	2	1.54231	1.35	10.22	1.42	0.83	1.35	M	R	89.4737
S24	bile	bil	Curve1	Curvy	mixed	voiced	mixed	195	Agency FB	992.857	3539	1054.29	CVC	bl	i	voiced	voiced	4	3	2.59	4.66	4	42	23	122.715	7.84226	13222.9	83.58	0.6	0.47	M	R	89.4737
S24	amibe	amib	Curve19	Curvy	mixed	voiced	mixed	81	Gabriola	1173.37	2730	1509.52	VCVC	mb	ai	voiced	voiced	5	4	0.27	0.14	3	4	3	73.9882	14.5275	360.9	54.32	18.79	1.895	M	R	89.4737
S24	item	itEm	Curve15	Curvy	mixed	mixed	mixed	120	Agency FB	1210.37	3801	842.448	VCVC	tm	iE	voiceless	voiced	4	4	0.03	0	3	3	3	3.842	0.926667	15.49	2.64	1.83	0.07	M	R	89.4737
S24	lime	lim	Spike20	Spiky	sonorant	voiced	sonorant	226	Agency FB	1027.55	2748	975.686	CVC	lm	i	voiced	voiced	4	3	1.48	2.91	2	34	23	5.94696	14.0987	176.1	257.57	0.27	0.88	M	R	89.4737
S24	nappe	nap	Spike3	Spiky	mixed	mixed	mixed	179	Agency FB	1598.09	2274	1165.42	CVC	np	a	voiced	voiceless	5	3	3.01	18.18	3	26	9	1.23233	0.934545	19.48	7.5	0.22	0.2	M	R	89.4737
S24	paume	pom	Spike17	Spiky	mixed	mixed	mixed	102	Agency FB	1145.3	1660	1752.86	CVC	pm	o	voiceless	voiced	5	3	2.18	22.57	3	19	13	5.22507	4.05211	83.83	33.38	0.29	1.55	M	R	89.4737
S24	laque	lak	Spike3	Spiky	mixed	mixed	mixed	67	Agency FB	1185.63	3550	690.41	CVC	lk	a	voiced	voiceless	5	3	0.79	2.09	3	34	15	143.457	3.51714	14946.5	26.01	0.31	0.81	M	R	89.4737
S24	poney	ponE	Spike20	Spiky	mixed	mixed	mixed	136	Agency FB	1756.64	2149	725.36	CVCV	pn	oE	voiceless	voiced	5	4	3.7	0.47	4	17	1	13.7481	0.54	415.87	0.54	0.04	0.54	M	R	89.4737
S24	donne	dOn	Spike20	Spiky	mixed	voiced	mixed	71	Gabriola	884.095	3612	1494.1	CVC	dn	O	voiced	voiced	5	3	23.73	2.77	4	18	12	17.6087	39.6271	578.93	294.53	0.57	3.78	M	R	89.4737
S24	lama	lama	Spike1	Spiky	sonorant	voiced	sonorant	149	Gabriola	1269.9	1660	1081.23	CVCV	lm	aa	voiced	voiced	4	4	1.23	0.47	2	19	14	9.14355	2.18533	263.15	25.81	0.03	0.2	M	R	89.4737
S24	polo	polo	Spike20	Spiky	mixed	mixed	mixed	21	Agency FB	611.746	3632	1123.91	CVCV	pl	oo	voiceless	voiced	4	4	1.46	1.96	3	18	11	0.930222	1.84615	6.04	9.53	0.32	0.34	M	R	89.4737
S24	agate	agat	Spike2	Spiky	plosive	mixed	mixed	62	Gabriola	1823.97	1621	1306.74	VCVC	gt	aa	voiced	voiceless	5	4	0.01	0.61	1	11	8	0.402222	2.44	2.96	12.16	0.11	1.215	M	R	89.4737
S24	connu	kony	Spike11	Spiky	mixed	mixed	mixed	112	Agency FB	872.175	3078	1109.58	CVCV	kn	oy	voiceless	voiced	5	4	70.33	84.53	4	12	6	15.5695	6.398	415.87	17.77	0.23	5.235	M	R	89.4737
S24	poule	pul	Curve18	Curvy	mixed	mixed	mixed	222	Agency FB	621.851	2839	772.591	CVC	pl	u	voiceless	voiced	5	3	23.5	16.69	4	29	19	70.2933	10.8641	7078.55	101.62	0.68	1.49	M	R	89.4737
S24	bec	bEk	Curve19	Curvy	plosive	mixed	mixed	164	Gabriola	724.291	2744	890.994	CVC	bk	E	voiced	voiceless	3	3	6.74	23.31	1	30	15	12.153	12.5812	284.08	72.3	0.58	1.15	M	R	89.4737
S24	tipi	tipi	Spike11	Spiky	plosive	voiceless	voiceless_plosive	79	Gabriola	887.489	1784	1671.56	CVCV	tp	ii	voiceless	voiceless	4	4	0.32	0	1	12	6	10.355	2.92429	280.62	9.19	0.17	0.74	M	R	89.4737
S24	demi	d°mi	Curve7	Curvy	mixed	voiced	mixed	246	Agency FB	755.799	3769	934.551	CVCV	dm	°i	voiced	voiced	4	4	25.18	19.12	3	5	3	35.7457	5.892	425.85	24.05	0.465	1.49	M	R	89.4737
S24	atoll	atOl	Spike11	Spiky	mixed	mixed	mixed	187	Agency FB	1424.15	3941	1021.61	VCVC	tl	aO	voiceless	voiced	5	4	0.12	0.54	4	4	1	0.299231	0.07	1.63	0.07	0.1	0.07	M	R	89.4737
S24	lobe	lOb	Spike10	Spiky	mixed	voiced	mixed	178	Gabriola	1165.42	3842	1498.86	CVC	lb	O	voiced	voiced	4	3	2.84	1.35	4	23	14	3.71114	9.91933	72.72	111.96	0.41	0.74	M	R	89.4737
S24	nonne	nOn	Curve5	Curvy	sonorant	voiced	sonorant	46	Gabriola	1062.3	3386	1071.72	CVC	nn	O	voiced	voiced	5	3	5.46	1.69	2	14	9	33.7526	40.0692	578.93	294.53	3.4	2.77	M	R	89.4737
S24	lune	lyn	Curve18	Curvy	sonorant	voiced	sonorant	204	Agency FB	994.308	2139	966.373	CVC	ln	y	voiced	voiced	4	3	58.29	63.24	2	14	15	180.045	453.511	7907.85	9587.97	1.03	0.47	M	R	89.4737
S24	dune	dyn	Curve19	Curvy	mixed	voiced	mixed	203	Agency FB	966.373	1898	992.396	CVC	dn	y	voiced	voiced	4	3	1.55	3.45	3	15	13	196.662	475.486	7907.85	9587.97	1.315	2.97	M	R	89.4737
S24	tague	tag	Spike3	Spiky	plosive	mixed	mixed	95	Agency FB	1239.87	3413	889.279	CVC	tg	a	voiceless	voiced	5	3	0.06	0	1	25	7	23.7867	9.10364	1265.97	41.08	0.485	0.88	M	R	89.4737
S24	biper	bipe	Spike17	Spiky	plosive	mixed	mixed	160	Agency FB	795.784	2507	1089.97	CVCV	bp	ie	voiced	voiceless	5	4	0.96	0	1	17	9	0.70587	0.301111	19.96	1.15	0.03	0	M	R	89.4737
S24	gober	gobe	Spike17	Spiky	plosive	voiced	voiced_plosive	229	Gabriola	751.415	3552	821.952	CVCV	gb	oe	voiced	voiced	5	4	2.5	2.09	1	10	10	0.141818	0.224	1.93	0.74	0.01	0.035	M	R	89.4737
S24	meute	m2t	Spike11	Spiky	mixed	mixed	mixed	220	Gabriola	1096.67	2387	731.381	CVC	mt	2	voiced	voiceless	5	3	2.25	6.55	4	12	10	93.7131	2.82	4929.44	12.97	0.58	1.08	M	R	89.4737
S24	goulu	guly	Curve18	Curvy	mixed	voiced	mixed	68	Gabriola	1110.91	2915	1185.63	CVCV	gl	uy	voiced	voiced	5	4	0.02	0.34	4	8	7	5.06281	18.19	151.04	174.19	0.1	0.405	M	R	89.4737
S24	duper	dype	Curve13	Curvy	plosive	mixed	mixed	40	Agency FB	1003.15	1377	991.392	CVCV	dp	ye	voiced	voiceless	5	4	1.96	1.35	1	9	10	1.64321	2.95	20.59	24.05	0.08	0.34	M	R	89.4737
S24	mamie	mami	Spike11	Spiky	sonorant	voiced	sonorant	9	Gabriola	779.856	3753	675.266	CVCV	mm	ai	voiced	voiced	5	4	18.56	2.23	2	17	9	34.5218	8.28833	537.44	54.32	0.56	2.43	M	R	89.4737
S24	lac	lak	Curve4	Curvy	mixed	mixed	mixed	88	Agency FB	870.284	3243	1081.02	CVC	lk	a	voiced	voiceless	3	3	31.16	32.84	4	34	21	143.457	968.892	14946.5	23633.9	0.31	0.95	M	R	89.4737
S24	otite	otit	Spike1	Spiky	plosive	voiceless	voiceless_plosive	170	Gabriola	1236.62	2432	1645.32	VCVC	tt	oi	voiceless	voiceless	5	4	0.84	0.47	1	4	1	0.143636	0.34	0.47	0.34	0.06	0.34	M	R	89.4737
S24	laide	lEd	Spike11	Spiky	mixed	voiced	mixed	113	Agency FB	1988.11	1456	872.175	CVC	ld	E	voiced	voiced	5	3	6.23	9.73	4	27	12	14.0221	10.2411	479.63	52.3	0.36	3.345	M	R	89.4737
S24	utile	ytil	Spike10	Spiky	mixed	mixed	mixed	147	Gabriola	685.331	1754	659.356	VCVC	tl	yi	voiceless	voiced	5	4	36.47	23.99	4	6	4	3.28545	3.6325	31.08	8.72	0.18	2.7	M	R	89.4737
S24	mulot	mylo	Spike20	Spiky	sonorant	voiced	sonorant	213	Agency FB	1025.61	2223	905.824	CVCV	ml	yo	voiced	voiced	5	4	0.04	0.88	2	13	6	1.66947	2.00667	9.24	6.76	0.34	1.22	M	R	89.4737
S24	bidet	bidE	Curve1	Curvy	plosive	voiced	voiced_plosive	49	Gabriola	848.141	2646	1133.52	CVCV	bd	iE	voiced	voiced	5	4	0.69	2.97	1	18	3	2.645	3.01667	42.4	8.38	0.015	0.47	M	R	89.4737
S24	mille	mil	Curve15	Curvy	sonorant	voiced	sonorant	143	Agency FB	1174.15	3553	1060.27	CVC	ml	i	voiced	voiced	5	3	55.43	142.09	2	33	17	131.711	43.1974	13222.9	417.03	0.905	0.61	M	R	89.4737
S24	peine	pEn	Curve7	Curvy	mixed	mixed	mixed	185	Agency FB	672.956	3103	1903.67	CVC	pn	E	voiceless	voiced	5	3	193.42	388.24	4	38	18	13.5091	11.1778	879.31	139.19	0.925	2.36	M	R	89.4737
S24	coque	kOk	Spike10	Spiky	plosive	voiceless	voiceless_plosive	122	Gabriola	1158.88	2664	1192.23	CVC	kk	O	voiceless	voiceless	5	3	4.6	9.93	1	30	14	31.2399	2.36053	2326.08	11.82	0.44	1.62	M	R	89.4737
S24	battu	baty	Curve13	Curvy	plosive	mixed	mixed	165	Agency FB	681.591	3797	724.291	CVCV	bt	ay	voiced	voiceless	5	4	24.13	17.36	1	11	6	5.08897	2.74846	106.55	7.43	0.46	2.36	M	R	89.4737
S24	puma	pyma	Curve1	Curvy	mixed	mixed	mixed	32	Gabriola	669.149	3732	875.81	CVCV	pm	ya	voiceless	voiced	4	4	0.42	1.89	4	7	7	0.08	0.504286	0.24	1.55	0.03	0.14	M	R	89.4737
S24	culot	kylo	Spike8	Spiky	mixed	mixed	mixed	22	Gabriola	668.344	3425	611.746	CVCV	kl	yo	voiceless	voiced	5	4	9.24	6.76	4	15	6	1.24857	1.475	17.35	4.19	0.115	1.215	M	R	89.4737
S24	gaine	gEn	Curve19	Curvy	mixed	voiced	mixed	132	Gabriola	940.199	2861	1088.27	CVC	gn	E	voiced	voiced	5	3	1.16	3.11	3	28	20	9.26594	7.62083	212.82	49.39	1.02	2.265	M	R	89.4737
S24	limer	lime	Curve13	Curvy	sonorant	voiced	sonorant	163	Agency FB	890.994	3296	755.106	CVCV	lm	ie	voiced	voiced	5	4	0.5	0.74	2	18	13	1.03457	6.59533	41.96	84.46	0.015	0.54	M	R	89.4737
S24	idem	idEm	Curve4	Curvy	mixed	voiced	mixed	94	Gabriola	889.279	2294	795.322	VCVC	dm	iE	voiced	voiced	4	4	1.86	2.64	4	3	3	0.276	0.525	1.25	1.49	0.03	0.305	M	R	89.4737
S24	canot	kano	Curve4	Curvy	mixed	mixed	mixed	114	Gabriola	809.39	3699	1988.11	CVCV	kn	ao	voiceless	voiced	5	4	3.31	7.16	3	31	11	2.78278	3.41929	98.09	28.65	0.135	0.95	M	R	89.4737
S24	gone	gon	Curve5	Curvy	mixed	voiced	mixed	28	Gabriola	974.036	2150	1309.92	CVC	gn	o	voiced	voiced	4	3	1	0.14	4	13	12	5.6535	6.06286	71.66	34.39	0.33	0.44	M	R	89.4737
S24	idole	idOl	Curve7	Curvy	mixed	voiced	mixed	134	Agency FB	879.348	2979	1163.44	VCVC	dl	iO	voiced	voiced	5	4	4.77	6.35	3	5	4	0.588571	1.42	1.36	3.72	0.46	0.98	M	R	89.4737
S24	hamac	amak	Curve15	Curvy	mixed	mixed	mixed	57	Agency FB	1424.31	1523	1320.34	VCVC	mk	aa	voiced	voiceless	5	4	1.63	3.11	4	11	1	3.287	0.68	52.39	0.68	0.195	0.68	M	R	89.4737
S24	nette	nEt	Spike8	Spiky	mixed	mixed	mixed	30	Agency FB	1019.24	2880	787.249	CVC	nt	E	voiced	voiceless	5	3	3.91	14.86	3	30	9	56.3715	217.519	1902.27	2320.68	0.79	4.05	M	R	89.4737
S24	agape	agap	Curve5	Curvy	plosive	mixed	mixed	128	Agency FB	1443.84	1671	962.509	VCVC	gp	aa	voiced	voiceless	5	4	0	0.07	1	8	4	0.229474	1.016	2.3	3.38	0.01	0.61	M	R	89.4737
S24	ligue	lig	Curve13	Curvy	mixed	voiced	mixed	243	Gabriola	1055.96	3727	962.705	CVC	lg	i	voiced	voiced	5	3	2.74	1.42	3	29	17	7.56071	6.38944	176.1	101.01	0.29	0.205	M	R	89.4737
S24	piler	pile	Curve15	Curvy	mixed	mixed	mixed	207	Agency FB	682.816	3066	995.64	CVCV	pl	ie	voiceless	voiced	5	4	0.35	0.27	3	26	15	1.96396	3.88789	25.86	21.76	0.14	1.15	M	R	89.4737
S24	midi	midi	Spike2	Spiky	mixed	voiced	mixed	92	Gabriola	916.734	2197	754.098	CVCV	md	ii	voiced	voiced	4	4	35.15	68.11	3	8	4	1.87952	0.486667	17.59	1.01	0.33	0.475	M	R	89.4737
S24	kilo	kilo	Curve13	Curvy	mixed	mixed	mixed	202	Gabriola	992.396	2468	1142.33	CVCV	kl	io	voiceless	voiced	4	4	5.19	5.27	3	12	6	0.934167	3.41333	9.24	18.92	0.325	0.305	M	R	89.4737
S24	petit	p°ti	Curve4	Curvy	plosive	voiceless	voiceless_plosive	219	Gabriola	731.381	3081	812.112	CVCV	pt	°i	voiceless	voiceless	5	4	573.72	653.78	1	6	4	33.1913	135	355.66	491.82	0.05	36.42	M	R	89.4737
S24	mimer	mime	Curve5	Curvy	sonorant	voiced	sonorant	139	Gabriola	941.126	2855	974.55	CVCV	mm	ie	voiced	voiced	5	4	0.11	1.96	2	14	11	0.528958	6.98	8.15	84.46	0.03	0.61	M	R	89.4737
S24	bonne	bOn	Spike3	Spiky	mixed	voiced	mixed	217	Agency FB	779.484	3747	858.239	CVC	bn	O	voiced	voiced	5	3	578.93	294.53	3	20	15	12.218	14.089	401.06	149.26	1.27	2.2	M	R	89.4737
S24	mater	mate	Curve4	Curvy	mixed	mixed	mixed	38	Agency FB	673.438	2472	1044.15	CVCV	mt	ae	voiced	voiceless	5	4	5.91	6.22	3	35	18	4.40364	0.95619	265.03	6.28	0.26	0.2	M	R	89.4737
S24	nuque	nyk	Curve7	Curvy	mixed	mixed	mixed	242	Gabriola	962.705	2569	717.416	CVC	nk	y	voiced	voiceless	5	3	7.58	48.51	4	9	3	5.98029	0.8275	37.84	2.43	1.42	0.405	M	R	89.4737
S24	mini	mini	Curve19	Curvy	sonorant	voiced	sonorant	4	Agency FB	792.139	2046	1000.19	CVCV	mn	ii	voiced	voiced	4	4	1.69	0.14	2	16	12	9.35317	17.2865	292.55	149.26	0.37	0.68	M	R	89.4737
S24	dodo	dodo	Spike1	Spiky	plosive	voiced	voiced_plosive	180	Gabriola	1838.54	1417	1598.09	CVCV	dd	oo	voiced	voiced	4	4	7.52	2.43	1	3	4	0.471667	0.5925	1	1.89	0.285	0.205	M	R	89.4737
S24	mener	m°ne	Curve7	Curvy	sonorant	voiced	sonorant	24	Gabriola	575.58	1952	888.302	CVCV	mn	°e	voiced	voiced	5	4	22.45	29.53	2	11	6	14.8321	7.64714	304.03	21.49	0.58	2.03	M	R	89.4737
S24	nul	nyl	Spike8	Spiky	sonorant	voiced	sonorant	234	Gabriola	1535.15	2194	1379.89	CVC	nl	y	voiced	voiced	3	3	3.88	4.86	2	12	7	3.73742	17.9738	17.39	64.46	1.42	1.82	M	R	89.4737
S24	peler	p°le	Curve15	Curvy	mixed	mixed	mixed	5	Gabriola	707.41	2781	792.139	CVCV	pl	°e	voiceless	voiced	5	4	0.44	1.22	4	7	8	0.863214	2.36556	5.2	13.72	0.245	0.95	M	R	89.4737
S24	nomme	nOm	Curve13	Curvy	sonorant	voiced	sonorant	80	Gabriola	1509.52	2200	887.489	CVC	nm	O	voiced	voiced	5	3	9.41	9.53	2	17	14	90.9975	241.213	2326.08	3429.32	1.68	2.665	M	R	89.4737
S24	nulle	nyl	Curve7	Curvy	sonorant	voiced	sonorant	233	Agency FB	1379.89	1399	835.318	CVC	nl	y	voiced	voiced	5	3	6.68	8.45	2	12	3	3.73742	2.176	17.39	6.62	1.42	0.61	M	R	89.4737
S24	lino	lino	Spike3	Spiky	sonorant	voiced	sonorant	211	Gabriola	1596.55	2928	890.636	CVCV	ln	io	voiced	voiced	4	4	0.38	1.55	2	11	9	0.2032	0.812222	1.13	6.01	0.03	0.07	M	R	89.4737
S24	gouda	guda	Curve18	Curvy	plosive	voiced	voiced_plosive	191	Gabriola	1287.26	1114	975.963	CVCV	gd	ua	voiced	voiced	5	4	0.03	0.07	1	7	3	0.242727	0.226667	1.23	0.61	0.06	0.07	M	R	89.4737
S24	banni	bani	Spike2	Spiky	mixed	voiced	mixed	174	Gabriola	1230.33	3793	879.105	CVCV	bn	ai	voiced	voiced	5	4	0.27	0.2	4	17	6	1.01056	0.211	10.9	0.61	0.06	0.17	M	R	89.4737
S24	galop	galo	Spike17	Spiky	mixed	voiced	mixed	223	Gabriola	745.144	2487	621.851	CVCV	gl	ao	voiced	voiced	5	4	2.83	12.77	4	18	8	5.69373	1.03	116.05	4.12	0.29	0.41	M	R	89.4737
S24	coma	koma	Spike1	Spiky	mixed	mixed	mixed	192	Agency FB	1103.15	3922	1287.26	CVCV	km	oa	voiceless	voiced	4	4	12.58	4.86	3	21	12	35.4998	0.4125	922.93	2.64	0.14	0.14	M	R	89.4737
S24	lutte	lyt	Spike2	Spiky	mixed	mixed	mixed	19	Gabriola	594.559	3853	1687.3	CVC	lt	y	voiced	voiceless	5	3	22	37.36	3	30	12	5.03322	2.99267	87.91	20.81	0.39	1.22	M	R	89.4737
S24	balai	balE	Curve5	Curvy	mixed	voiced	mixed	8	Gabriola	675.266	1340	1299.31	CVCV	bl	aE	voiced	voiced	5	4	8.24	11.96	3	35	4	5.89187	1.798	132.04	5.74	0.06	0.2	M	R	89.4737
S24	muni	myni	Curve19	Curvy	sonorant	voiced	sonorant	148	Gabriola	1081.23	2839	685.331	CVCV	mn	yi	voiced	voiced	4	4	1.14	6.62	2	9	9	1.4725	1.41	10.09	3.99	0.585	1.01	M	R	89.4737
S24	coupe	kup	Curve19	Curvy	plosive	voiceless	voiceless_plosive	126	Agency FB	922.488	3269	1672.04	CVC	kp	u	voiceless	voiceless	5	3	29.16	33.58	1	29	19	12.0756	39.7157	389.49	641.55	0.87	5.3	M	R	89.4737
S24	pub	p9b	Spike1	Spiky	plosive	mixed	mixed	247	Gabriola	1235.7	1898	755.799	CVC	pb	9	voiceless	voiced	3	3	21.39	3.99	1	5	10	23.2567	39.425	133.3	349.32	0.39	3.075	M	R	89.4737
S25	donne	dOn	Curve4	Curvy	mixed	voiced	mixed	35	Agency FB	598.356	3551	660.522	CVC	dn	O	voiced	voiced	5	3	23.73	2.77	4	18	12	17.6087	39.6271	578.93	294.53	0.57	3.78	F	L	-20
S25	lac	lak	Curve13	Curvy	mixed	mixed	mixed	26	Agency FB	603.343	2725	1149.74	CVC	lk	a	voiced	voiceless	3	3	31.16	32.84	4	34	21	143.457	968.892	14946.5	23633.9	0.31	0.95	F	L	-20
S25	loti	loti	Curve1	Curvy	mixed	mixed	mixed	63	Agency FB	1012.64	2555	867.6	CVCV	lt	oi	voiced	voiceless	4	4	0.09	0.34	4	9	8	0.640323	6.414	6.75	44.46	0.16	0.405	F	L	-20
S25	laide	lEd	Curve15	Curvy	mixed	voiced	mixed	164	Agency FB	827.36	3468	1068.35	CVC	ld	E	voiced	voiced	5	3	6.23	9.73	4	27	12	14.0221	10.2411	479.63	52.3	0.36	3.345	F	L	-20
S25	lame	lam	Curve19	Curvy	sonorant	voiced	sonorant	77	Agency FB	770.656	3702	864.969	CVC	lm	a	voiced	voiced	4	3	11.05	25.81	2	33	22	175.967	12.6286	14946.5	129.53	0.35	1.28	F	L	-20
S25	mini	mini	Curve1	Curvy	sonorant	voiced	sonorant	141	Gabriola	1006.22	2054	898.461	CVCV	mn	ii	voiced	voiced	4	4	1.69	0.14	2	16	12	9.35317	17.2865	292.55	149.26	0.37	0.68	F	L	-20
S25	coter	kote	Curve5	Curvy	plosive	voiceless	voiceless_plosive	116	Gabriola	1068.43	1447	663.972	CVCV	kt	oe	voiceless	voiceless	5	4	0.02	0.2	1	37	15	3.58367	35.1728	88.02	497.43	0.175	1.725	F	L	-20
S25	ulule	ylyl	Spike11	Spiky	sonorant	voiced	sonorant	145	Agency FB	1474.41	2203	684.03	VCVC	ll	yy	voiced	voiced	5	4	0.01	0.07	2	5	3	0.0508333	0.116667	0.41	0.14	0	0.14	F	L	-20
S25	digue	dig	Spike20	Spiky	plosive	voiced	voiced_plosive	136	Gabriola	626.856	2500	955.714	CVC	dg	i	voiced	voiced	5	3	1.02	7.97	1	26	13	76.183	3.30687	2146.01	27.3	0.95	1.22	F	L	-20
S25	mille	mil	Curve1	Curvy	sonorant	voiced	sonorant	184	Agency FB	1034.58	1326	805.867	CVC	ml	i	voiced	voiced	5	3	55.43	142.09	2	33	17	131.711	43.1974	13222.9	417.03	0.905	0.61	F	L	-20
S25	idole	idOl	Curve13	Curvy	mixed	voiced	mixed	125	Agency FB	827.503	3329	1057.02	VCVC	dl	iO	voiced	voiced	5	4	4.77	6.35	3	5	4	0.588571	1.42	1.36	3.72	0.46	0.98	F	L	-20
S25	nul	nyl	Curve4	Curvy	sonorant	voiced	sonorant	156	Gabriola	836.982	1673	673.212	CVC	nl	y	voiced	voiced	3	3	3.88	4.86	2	12	7	3.73742	17.9738	17.39	64.46	1.42	1.82	F	L	-20
S25	tamis	tami	Spike1	Spiky	mixed	mixed	mixed	138	Agency FB	835.639	3218	1427.26	CVCV	tm	ai	voiceless	voiced	5	4	0.53	1.82	4	12	9	19.9484	17.2593	360.9	143.45	0.16	0.47	F	L	-20
S25	picot	piko	Spike3	Spiky	plosive	voiceless	voiceless_plosive	76	Agency FB	864.969	2831	801.199	CVCV	pk	io	voiceless	voiceless	5	4	0.03	1.22	1	16	10	1.53898	0.579091	15.36	3.72	0.46	0.14	F	L	-20
S25	anime	anim	Spike3	Spiky	sonorant	voiced	sonorant	211	Gabriola	1114.93	2206	869.165	VCVC	nm	ai	voiced	voiced	5	4	1.82	5.47	2	16	9	1.88676	29.7242	43.62	257.57	0.31	3.48	F	L	-20
S25	coupe	kup	Curve19	Curvy	plosive	voiceless	voiceless_plosive	133	Agency FB	782.06	3316	1159.85	CVC	kp	u	voiceless	voiceless	5	3	29.16	33.58	1	29	19	12.0756	39.7157	389.49	641.55	0.87	5.3	F	L	-20
S25	goulu	guly	Spike8	Spiky	mixed	voiced	mixed	199	Agency FB	1286.38	3445	740.787	CVCV	gl	uy	voiced	voiced	5	4	0.02	0.34	4	8	7	5.06281	18.19	151.04	174.19	0.1	0.405	F	L	-20
S25	galop	galo	Spike1	Spiky	mixed	voiced	mixed	44	Agency FB	581.262	3620	830.239	CVCV	gl	ao	voiced	voiced	5	4	2.83	12.77	4	18	8	5.69373	1.03	116.05	4.12	0.29	0.41	F	L	-20
S25	nulle	nyl	Curve18	Curvy	sonorant	voiced	sonorant	129	Agency FB	1350.53	2486	750.681	CVC	nl	y	voiced	voiced	5	3	6.68	8.45	2	12	3	3.73742	2.176	17.39	6.62	1.42	0.61	F	L	-20
S25	peine	pEn	Curve4	Curvy	mixed	mixed	mixed	22	Gabriola	599.117	2717	660.655	CVC	pn	E	voiceless	voiced	5	3	193.42	388.24	4	38	18	13.5091	11.1778	879.31	139.19	0.925	2.36	F	L	-20
S25	mamie	mami	Spike20	Spiky	sonorant	voiced	sonorant	29	Agency FB	545.177	1309	813.57	CVCV	mm	ai	voiced	voiced	5	4	18.56	2.23	2	17	9	34.5218	8.28833	537.44	54.32	0.56	2.43	F	L	-20
S25	audit	odit	Curve7	Curvy	plosive	mixed	mixed	224	Agency FB	1048.1	1458	1025.65	VCVC	dt	oi	voiced	voiceless	5	4	0.47	0.14	1	8	4	25.2579	1.86833	311.69	7.43	0.895	1.08	F	L	-20
S25	balai	balE	Curve18	Curvy	mixed	voiced	mixed	98	Agency FB	631.146	2979	754.06	CVCV	bl	aE	voiced	voiced	5	4	8.24	11.96	3	35	4	5.89187	1.798	132.04	5.74	0.06	0.2	F	L	-20
S25	limer	lime	Spike2	Spiky	sonorant	voiced	sonorant	245	Agency FB	599.967	2716	720.204	CVCV	lm	ie	voiced	voiced	5	4	0.5	0.74	2	18	13	1.03457	6.59533	41.96	84.46	0.015	0.54	F	L	-20
S25	mulot	mylo	Spike11	Spiky	sonorant	voiced	sonorant	45	Gabriola	692.923	3665	581.262	CVCV	ml	yo	voiced	voiced	5	4	0.04	0.88	2	13	6	1.66947	2.00667	9.24	6.76	0.34	1.22	F	L	-20
S25	tabou	tabu	Curve4	Curvy	plosive	mixed	mixed	142	Agency FB	664.673	2166	1006.22	CVCV	tb	au	voiceless	voiced	5	4	0.54	1.69	1	5	4	11.8317	0.361667	111.44	1.42	0.385	0.135	F	L	-20
S25	naine	nEn	Curve13	Curvy	sonorant	voiced	sonorant	174	Agency FB	903.125	2874	725.138	CVC	nn	E	voiced	voiced	5	3	0.44	0.27	2	26	14	8.03404	7.68211	193.42	49.39	1.16	2.64	F	L	-20
S25	papi	papi	Spike2	Spiky	plosive	voiceless	voiceless_plosive	1	Gabriola	597.779	1061	884.198	CVCV	pp	ai	voiceless	voiceless	4	4	7.05	0	1	18	9	8.39809	11.208	259.01	77.16	0.14	2.735	F	L	-20
S25	biper	bipe	Curve5	Curvy	plosive	mixed	mixed	163	Gabriola	1068.35	1026	771.284	CVCV	bp	ie	voiced	voiceless	5	4	0.96	0	1	17	9	0.70587	0.301111	19.96	1.15	0.03	0	F	L	-20
S25	moule	mul	Curve4	Curvy	sonorant	voiced	sonorant	66	Gabriola	738.271	3638	1535.97	CVC	ml	u	voiced	voiced	5	3	3.56	3.99	2	31	25	9.07941	7.43316	453.95	101.62	0.37	0.645	F	L	-20
S25	tague	tag	Spike17	Spiky	plosive	mixed	mixed	254	Gabriola	633.483	3633	702.513	CVC	tg	a	voiceless	voiced	5	3	0.06	0	1	25	7	23.7867	9.10364	1265.97	41.08	0.485	0.88	F	L	-20
S25	banni	bani	Curve5	Curvy	mixed	voiced	mixed	190	Gabriola	1419.91	1213	1210.12	CVCV	bn	ai	voiced	voiced	5	4	0.27	0.2	4	17	6	1.01056	0.211	10.9	0.61	0.06	0.17	F	L	-20
S25	connu	kony	Spike11	Spiky	mixed	mixed	mixed	185	Gabriola	799.69	2055	1034.58	CVCV	kn	oy	voiceless	voiced	5	4	70.33	84.53	4	12	6	15.5695	6.398	415.87	17.77	0.23	5.235	F	L	-20
S25	lama	lama	Curve15	Curvy	sonorant	voiced	sonorant	225	Agency FB	713.234	2353	1048.1	CVCV	lm	aa	voiced	voiced	4	4	1.23	0.47	2	19	14	9.14355	2.18533	263.15	25.81	0.03	0.2	F	L	-20
S25	bague	bag	Curve18	Curvy	plosive	voiced	voiced_plosive	247	Agency FB	650.095	2091	828.984	CVC	bg	a	voiced	voiced	5	3	26.14	16.08	1	30	13	6.79363	5.5715	77.32	41.08	0.61	0.41	F	L	-20
S25	imite	imit	Spike8	Spiky	mixed	mixed	mixed	230	Gabriola	691.068	3295	1315.37	VCVC	mt	ii	voiced	voiceless	5	4	3.85	3.92	4	10	9	1.50703	3.67	19.09	21.76	0.2	0.74	F	L	-20
S25	poule	pul	Spike17	Spiky	mixed	mixed	mixed	34	Gabriola	660.522	3653	1830.24	CVC	pl	u	voiceless	voiced	5	3	23.5	16.69	4	29	19	70.2933	10.8641	7078.55	101.62	0.68	1.49	F	L	-20
S25	muni	myni	Spike20	Spiky	sonorant	voiced	sonorant	24	Agency FB	765.307	2269	898.236	CVCV	mn	yi	voiced	voiced	4	4	1.14	6.62	2	9	9	1.4725	1.41	10.09	3.99	0.585	1.01	F	L	-20
S25	mule	myl	Curve18	Curvy	sonorant	voiced	sonorant	222	Gabriola	947.939	3947	658.325	CVC	ml	y	voiced	voiced	4	3	7.29	4.26	2	27	20	11.925	2.5437	453.95	11.01	0.49	0.88	F	L	-20
S25	manie	mani	Spike17	Spiky	sonorant	voiced	sonorant	148	Gabriola	800.383	2866	843.383	CVCV	mn	ai	voiced	voiced	5	4	5.42	13.18	2	22	19	5.54154	3.7619	254.92	31.96	0.16	1.01	F	L	-20
S25	idem	idEm	Curve18	Curvy	mixed	voiced	mixed	92	Gabriola	921.972	2500	980.273	VCVC	dm	iE	voiced	voiced	4	4	1.86	2.64	4	3	3	0.276	0.525	1.25	1.49	0.03	0.305	F	L	-20
S25	canot	kano	Curve19	Curvy	mixed	mixed	mixed	123	Gabriola	958.748	1685	880.947	CVCV	kn	ao	voiceless	voiced	5	4	3.31	7.16	3	31	11	2.78278	3.41929	98.09	28.65	0.135	0.95	F	L	-20
S25	aneth	anEt	Curve15	Curvy	mixed	mixed	mixed	214	Gabriola	1373.51	1106	693.067	VCVC	nt	aE	voiced	voiceless	5	4	0.07	0.61	4	12	0	16.5126	0	456.59	0	0.675	0	F	L	-20
S25	coque	kOk	Curve13	Curvy	plosive	voiceless	voiceless_plosive	58	Agency FB	773.915	1136	960.075	CVC	kk	O	voiceless	voiceless	5	3	4.6	9.93	1	30	14	31.2399	2.36053	2326.08	11.82	0.44	1.62	F	L	-20
S25	kilo	kilo	Spike11	Spiky	mixed	mixed	mixed	250	Gabriola	815.935	1588	788.758	CVCV	kl	io	voiceless	voiced	4	4	5.19	5.27	3	12	6	0.934167	3.41333	9.24	18.92	0.325	0.305	F	L	-20
S25	lime	lim	Spike1	Spiky	sonorant	voiced	sonorant	15	Gabriola	595.374	2230	652.361	CVC	lm	i	voiced	voiced	4	3	1.48	2.91	2	34	23	5.94696	14.0987	176.1	257.57	0.27	0.88	F	L	-20
S25	dune	dyn	Curve19	Curvy	mixed	voiced	mixed	210	Gabriola	869.165	2735	792.813	CVC	dn	y	voiced	voiced	4	3	1.55	3.45	3	15	13	196.662	475.486	7907.85	9587.97	1.315	2.97	F	L	-20
S25	lutte	lyt	Curve15	Curvy	mixed	mixed	mixed	162	Agency FB	771.284	3765	735.683	CVC	lt	y	voiced	voiceless	5	3	22	37.36	3	30	12	5.03322	2.99267	87.91	20.81	0.39	1.22	F	L	-20
S25	agape	agap	Spike8	Spiky	plosive	mixed	mixed	104	Gabriola	1140.94	1841	904.485	VCVC	gp	aa	voiced	voiceless	5	4	0	0.07	1	8	4	0.229474	1.016	2.3	3.38	0.01	0.61	F	L	-20
S25	utile	ytil	Curve18	Curvy	mixed	mixed	mixed	168	Agency FB	720.881	3790	798.565	VCVC	tl	yi	voiceless	voiced	5	4	36.47	23.99	4	6	4	3.28545	3.6325	31.08	8.72	0.18	2.7	F	L	-20
S25	nette	nEt	Curve4	Curvy	mixed	mixed	mixed	100	Gabriola	796.424	1617	1287.53	CVC	nt	E	voiced	voiceless	5	3	3.91	14.86	3	30	9	56.3715	217.519	1902.27	2320.68	0.79	4.05	F	L	-20
S25	opine	opin	Spike1	Spiky	mixed	mixed	mixed	12	Gabriola	614.341	2639	973.976	VCVC	pn	oi	voiceless	voiced	5	4	0.02	1.69	3	12	9	3.21375	2.016	56.28	12.57	0.06	0.545	F	L	-20
S25	poney	ponE	Spike3	Spiky	mixed	mixed	mixed	251	Agency FB	706.272	3538	815.935	CVCV	pn	oE	voiceless	voiced	5	4	3.7	0.47	4	17	1	13.7481	0.54	415.87	0.54	0.04	0.54	F	L	-20
S25	mimer	mime	Spike2	Spiky	sonorant	voiced	sonorant	195	Agency FB	731.456	2553	650.427	CVCV	mm	ie	voiced	voiced	5	4	0.11	1.96	2	14	11	0.528958	6.98	8.15	84.46	0.03	0.61	F	L	-20
S25	hamac	amak	Curve19	Curvy	mixed	mixed	mixed	27	Agency FB	677.828	3780	603.343	VCVC	mk	aa	voiced	voiceless	5	4	1.63	3.11	4	11	1	3.287	0.68	52.39	0.68	0.195	0.68	F	L	-20
S25	piler	pile	Curve18	Curvy	mixed	mixed	mixed	28	Gabriola	813.57	2980	677.828	CVCV	pl	ie	voiceless	voiced	5	4	0.35	0.27	3	26	15	1.96396	3.88789	25.86	21.76	0.14	1.15	F	L	-20
S25	matou	matu	Spike1	Spiky	mixed	mixed	mixed	86	Gabriola	939.502	1361	1033.68	CVCV	mt	au	voiced	voiceless	5	4	1.04	3.18	3	15	4	6.8286	1.4525	265.03	3.11	0.35	1.25	F	L	-20
S25	mater	mate	Curve4	Curvy	mixed	mixed	mixed	161	Agency FB	735.683	3605	881.929	CVCV	mt	ae	voiced	voiceless	5	4	5.91	6.22	3	35	18	4.40364	0.95619	265.03	6.28	0.26	0.2	F	L	-20
S25	bec	bEk	Spike3	Spiky	plosive	mixed	mixed	79	Gabriola	632.797	2816	1107.69	CVC	bk	E	voiced	voiceless	3	3	6.74	23.31	1	30	15	12.153	12.5812	284.08	72.3	0.58	1.15	F	L	-20
S25	minou	minu	Spike10	Spiky	sonorant	voiced	sonorant	202	Agency FB	700.988	2206	670.513	CVCV	mn	iu	voiced	voiced	5	4	6.46	1.55	2	11	4	2.52593	0.675	36.84	1.35	0.18	0.675	F	L	-20
S25	battu	baty	Curve19	Curvy	plosive	mixed	mixed	234	Agency FB	651.947	3154	833.598	CVCV	bt	ay	voiced	voiceless	5	4	24.13	17.36	1	11	6	5.08897	2.74846	106.55	7.43	0.46	2.36	F	L	-20
S25	minet	minE	Curve1	Curvy	sonorant	voiced	sonorant	41	Gabriola	731.495	1371	841.751	CVCV	mn	iE	voiced	voiced	5	4	2.22	2.23	2	20	8	2.10962	7.676	36.84	48.18	0.17	1.285	F	L	-20
S25	cadet	kadE	Spike1	Spiky	plosive	mixed	mixed	89	Agency FB	664.808	3348	989.086	CVCV	kd	aE	voiceless	voiced	5	4	2.54	1.49	1	19	3	3.4946	0.525	98.09	1.69	0.03	0.205	F	L	-20
S25	otite	otit	Curve7	Curvy	plosive	voiceless	voiceless_plosive	99	Agency FB	1287.53	2386	631.146	VCVC	tt	oi	voiceless	voiceless	5	4	0.84	0.47	1	4	1	0.143636	0.34	0.47	0.34	0.06	0.34	F	L	-20
S25	peler	p°le	Spike8	Spiky	mixed	mixed	mixed	94	Agency FB	1012.14	1238	903.011	CVCV	pl	°e	voiceless	voiced	5	4	0.44	1.22	4	7	8	0.863214	2.36556	5.2	13.72	0.245	0.95	F	L	-20
S25	laque	lak	Curve1	Curvy	mixed	mixed	mixed	186	Gabriola	598.057	3060	799.69	CVC	lk	a	voiced	voiceless	5	3	0.79	2.09	3	34	15	143.457	3.51714	14946.5	26.01	0.31	0.81	F	L	-20
S25	midi	midi	Spike2	Spiky	mixed	voiced	mixed	16	Agency FB	446.653	2163	595.374	CVCV	md	ii	voiced	voiced	4	4	35.15	68.11	3	8	4	1.87952	0.486667	17.59	1.01	0.33	0.475	F	L	-20
S25	lune	lyn	Spike10	Spiky	sonorant	voiced	sonorant	96	Gabriola	886.276	1224	773.131	CVC	ln	y	voiced	voiced	4	3	58.29	63.24	2	14	15	180.045	453.511	7907.85	9587.97	1.03	0.47	F	L	-20
S25	atone	aton	Spike20	Spiky	mixed	mixed	mixed	173	Agency FB	725.138	2917	834.339	VCVC	tn	ao	voiceless	voiced	5	4	0.02	0.74	4	3	4	0.982	0.71	1.55	1.82	1.11	0.44	F	L	-20
S25	paume	pom	Spike10	Spiky	mixed	mixed	mixed	209	Gabriola	792.813	3653	1092.46	CVC	pm	o	voiceless	voiced	5	3	2.18	22.57	3	19	13	5.22507	4.05211	83.83	33.38	0.29	1.55	F	L	-20
S25	agate	agat	Curve4	Curvy	plosive	mixed	mixed	137	Gabriola	1427.26	1367	626.856	VCVC	gt	aa	voiced	voiceless	5	4	0.01	0.61	1	11	8	0.402222	2.44	2.96	12.16	0.11	1.215	F	L	-20
S25	mener	m°ne	Spike1	Spiky	sonorant	voiced	sonorant	153	Agency FB	653.826	2887	1042.05	CVCV	mn	°e	voiced	voiced	5	4	22.45	29.53	2	11	6	14.8321	7.64714	304.03	21.49	0.58	2.03	F	L	-20
S25	nonne	nOn	Spike10	Spiky	sonorant	voiced	sonorant	17	Agency FB	545.771	1921	446.653	CVC	nn	O	voiced	voiced	5	3	5.46	1.69	2	14	9	33.7526	40.0692	578.93	294.53	3.4	2.77	F	L	-20
S25	nuque	nyk	Curve5	Curvy	mixed	mixed	mixed	14	Agency FB	652.361	3859	722.067	CVC	nk	y	voiced	voiceless	5	3	7.58	48.51	4	9	3	5.98029	0.8275	37.84	2.43	1.42	0.405	F	L	-20
S25	menu	m°ny	Spike20	Spiky	sonorant	voiced	sonorant	194	Gabriola	650.427	2282	837.33	CVCV	mn	°y	voiced	voiced	4	4	9.87	12.03	2	9	8	12.1547	21.7408	244.7	135.14	1.39	5.845	F	L	-20
S25	polo	polo	Curve15	Curvy	mixed	mixed	mixed	61	Agency FB	811.111	2337	656.704	CVCV	pl	oo	voiceless	voiced	4	4	1.46	1.96	3	18	11	0.930222	1.84615	6.04	9.53	0.32	0.34	F	L	-20
S25	nomme	nOm	Spike2	Spiky	sonorant	voiced	sonorant	189	Gabriola	1210.12	1349	982.341	CVC	nm	O	voiced	voiced	5	3	9.41	9.53	2	17	14	90.9975	241.213	2326.08	3429.32	1.68	2.665	F	L	-20
S25	caler	kale	Spike11	Spiky	mixed	mixed	mixed	131	Gabriola	701.513	1321	791.657	CVCV	kl	ae	voiceless	voiced	5	4	0.77	2.5	4	49	19	14.993	1.69227	1414.85	14.66	0.13	0.44	F	L	-20
S25	bader	bade	Curve7	Curvy	plosive	voiced	voiced_plosive	233	Agency FB	833.598	1467	760.424	CVCV	bd	ae	voiced	voiced	5	4	0.01	0.07	1	26	9	0.634196	1.19333	7.69	5.07	0.09	0.2	F	L	-20
S25	gouda	guda	Spike20	Spiky	plosive	voiced	voiced_plosive	82	Agency FB	1102.59	1713	708.816	CVCV	gd	ua	voiced	voiced	5	4	0.03	0.07	1	7	3	0.242727	0.226667	1.23	0.61	0.06	0.07	F	L	-20
S25	tenu	t°ny	Spike17	Spiky	mixed	mixed	mixed	39	Agency FB	981.885	2570	711.504	CVCV	tn	°y	voiceless	voiced	4	4	27.1	54.12	3	8	7	15.7008	21.3093	244.7	135.14	0.9	10.305	F	L	-20
S25	patte	pat	Curve13	Curvy	mixed	voiceless	voiceless_plosive	197	Gabriola	635.014	2640	1202.6	CVC	pt	a	voiceless	voiceless	5	3	6.45	21.28	4	55	17	113.335	6.2515	18188.2	63.85	0.495	0.34	F	L	-20
S25	coma	koma	Spike11	Spiky	mixed	mixed	mixed	172	Agency FB	834.339	3867	844.724	CVCV	km	oa	voiceless	voiced	4	4	12.58	4.86	3	21	12	35.4998	0.4125	922.93	2.64	0.14	0.14	F	L	-20
S25	mime	mim	Spike11	Spiky	sonorant	voiced	sonorant	191	Gabriola	712.948	2687	1419.91	CVC	mm	i	voiced	voiced	4	3	5.11	0.88	2	29	21	20.7536	81.6247	907.69	1358.65	0.5	1.995	F	L	-20
S25	bonne	bOn	Spike20	Spiky	mixed	voiced	mixed	38	Gabriola	711.504	1915	820.444	CVC	bn	O	voiced	voiced	5	3	578.93	294.53	3	20	15	12.218	14.089	401.06	149.26	1.27	2.2	F	L	-20
S25	tique	tik	Spike17	Spiky	plosive	voiceless	voiceless_plosive	71	Agency FB	1659.59	3959	757.833	CVC	tk	i	voiceless	voiceless	5	3	0.72	0.54	1	36	11	5.88586	2.13467	280.62	10.07	0.23	0.47	F	L	-20
S25	laine	lEn	Spike10	Spiky	sonorant	voiced	sonorant	238	Gabriola	650.449	1039	709.979	CVC	ln	E	voiced	voiced	5	3	6.27	34.86	2	33	18	11.9206	6.2004	479.63	49.39	0.925	1.42	F	L	-20
S25	pub	p9b	Curve19	Curvy	plosive	mixed	mixed	201	Agency FB	670.513	2432	1040.16	CVC	pb	9	voiceless	voiced	3	3	21.39	3.99	1	5	10	23.2567	39.425	133.3	349.32	0.39	3.075	F	L	-20
S25	puma	pyma	Spike10	Spiky	mixed	mixed	mixed	152	Agency FB	1042.05	2372	1323.69	CVCV	pm	ya	voiceless	voiced	4	4	0.42	1.89	4	7	7	0.08	0.504286	0.24	1.55	0.03	0.14	F	L	-20
S25	tipi	tipi	Curve7	Curvy	plosive	voiceless	voiceless_plosive	52	Agency FB	1725.65	1212	1112.51	CVCV	tp	ii	voiceless	voiceless	4	4	0.32	0	1	12	6	10.355	2.92429	280.62	9.19	0.17	0.74	F	L	-20
S25	gaine	gEn	Curve15	Curvy	mixed	voiced	mixed	7	Gabriola	610.313	3634	927.142	CVC	gn	E	voiced	voiced	5	3	1.16	3.11	3	28	20	9.26594	7.62083	212.82	49.39	1.02	2.265	F	L	-20
S25	dodo	dodo	Curve5	Curvy	plosive	voiced	voiced_plosive	42	Gabriola	593.235	3573	731.495	CVCV	dd	oo	voiced	voiced	4	4	7.52	2.43	1	3	4	0.471667	0.5925	1	1.89	0.285	0.205	F	L	-20
S25	noter	note	Curve7	Curvy	mixed	mixed	mixed	182	Agency FB	620.992	2252	748.579	CVCV	nt	oe	voiced	voiceless	5	4	5.44	8.78	4	21	14	5.52682	7.87	250.51	39.32	0.16	2.64	F	L	-20
S25	meute	m2t	Spike8	Spiky	mixed	mixed	mixed	229	Gabriola	1315.37	2179	825.611	CVC	mt	2	voiced	voiceless	5	3	2.25	6.55	4	12	10	93.7131	2.82	4929.44	12.97	0.58	1.08	F	L	-20
S25	dodu	dody	Spike3	Spiky	plosive	voiced	voiced_plosive	119	Gabriola	689.587	2826	976.542	CVCV	dd	oy	voiced	voiced	4	4	0.34	1.89	1	1	3	3.765	1.55333	7.52	2.43	3.765	1.42	F	L	-20
S25	atome	atom	Spike8	Spiky	mixed	mixed	mixed	215	Gabriola	841.941	1548	1373.51	VCVC	tm	ao	voiceless	voiced	5	4	1.3	1.82	3	3	3	0.292	2.56667	1.12	4.66	0.02	2.3	F	L	-20
S25	nappe	nap	Spike3	Spiky	mixed	mixed	mixed	206	Agency FB	683.143	3768	1083.49	CVC	np	a	voiced	voiceless	5	3	3.01	18.18	3	26	9	1.23233	0.934545	19.48	7.5	0.22	0.2	F	L	-20
S25	molle	mOl	Spike10	Spiky	sonorant	voiced	sonorant	256	Agency FB	758.191	2747	1584.96	CVC	ml	O	voiced	voiced	5	3	3.92	22.7	2	26	16	24.5376	13.6673	453.95	142.09	1.85	4.63	F	L	-20
S25	daube	dob	Curve18	Curvy	plosive	voiced	voiced_plosive	151	Agency FB	1323.69	1597	710.598	CVC	db	o	voiced	voiced	5	3	0.98	0.54	1	9	6	8.418	8.25429	100.34	55.81	0.13	0.14	F	L	-20
S25	demi	d°mi	Spike17	Spiky	mixed	voiced	mixed	18	Gabriola	640.085	3549	545.771	CVCV	dm	°i	voiced	voiced	4	4	25.18	19.12	3	5	3	35.7457	5.892	425.85	24.05	0.465	1.49	F	L	-20
S25	bile	bil	Curve7	Curvy	mixed	voiced	mixed	149	Gabriola	1235.44	2516	800.383	CVC	bl	i	voiced	voiced	4	3	2.59	4.66	4	42	23	122.715	7.84226	13222.9	83.58	0.6	0.47	F	L	-20
S25	ligue	lig	Curve5	Curvy	mixed	voiced	mixed	244	Gabriola	720.204	2613	1157.85	CVC	lg	i	voiced	voiced	5	3	2.74	1.42	3	29	17	7.56071	6.38944	176.1	101.01	0.29	0.205	F	L	-20
S25	petit	p°ti	Curve15	Curvy	plosive	voiceless	voiceless_plosive	134	Gabriola	667.967	1908	782.06	CVCV	pt	°i	voiceless	voiceless	5	4	573.72	653.78	1	6	4	33.1913	135	355.66	491.82	0.05	36.42	F	L	-20
S25	bilan	bil@	Curve5	Curvy	mixed	voiced	mixed	144	Agency FB	684.03	3916	849.761	CVCV	bl	i@	voiced	voiced	5	4	5.63	6.22	4	18	4	3.15425	0.394	53.93	1.15	0.045	0.14	F	L	-20
S25	autel	otEl	Spike8	Spiky	mixed	mixed	mixed	180	Agency FB	636.071	3420	1156.41	VCVC	tl	oE	voiceless	voiced	5	4	7.62	13.31	3	14	1	4.71952	2.03	66.9	2.03	0.215	2.03	F	L	-20
S25	bidet	bidE	Curve1	Curvy	plosive	voiced	voiced_plosive	8	Gabriola	464.87	2079	610.313	CVCV	bd	iE	voiced	voiced	5	4	0.69	2.97	1	18	3	2.645	3.01667	42.4	8.38	0.015	0.47	F	L	-20
S25	duper	dype	Spike3	Spiky	plosive	mixed	mixed	187	Agency FB	589.198	1262	598.057	CVCV	dp	ye	voiced	voiceless	5	4	1.96	1.35	1	9	10	1.64321	2.95	20.59	24.05	0.08	0.34	F	L	-20
S25	duc	dyk	Spike8	Spiky	plosive	mixed	mixed	55	Agency FB	721.436	2355	848.394	CVC	dk	y	voiced	voiceless	3	3	7.66	14.8	1	18	13	99.3277	347.745	4394.7	6882.16	0.8	2.09	F	L	-20
S25	culot	kylo	Spike10	Spiky	mixed	mixed	mixed	228	Gabriola	825.611	3632	767.971	CVCV	kl	yo	voiceless	voiced	5	4	9.24	6.76	4	15	6	1.24857	1.475	17.35	4.19	0.115	1.215	F	L	-20
S25	moulu	muly	Spike20	Spiky	sonorant	voiced	sonorant	9	Agency FB	550.578	2393	464.87	CVCV	ml	uy	voiced	voiced	5	4	0.08	0.68	2	14	11	3.15207	10.6361	151.04	174.19	0.045	0.305	F	L	-20
S25	lobe	lOb	Curve7	Curvy	mixed	voiced	mixed	219	Gabriola	747.47	3625	1019.1	CVC	lb	O	voiced	voiced	4	3	2.84	1.35	4	23	14	3.71114	9.91933	72.72	111.96	0.41	0.74	F	L	-20
S25	item	itEm	Curve19	Curvy	mixed	mixed	mixed	83	Gabriola	915.731	1596	1102.59	VCVC	tm	iE	voiceless	voiced	4	4	0.03	0	3	3	3	3.842	0.926667	15.49	2.64	1.83	0.07	F	L	-20
S25	gober	gobe	Spike2	Spiky	plosive	voiced	voiced_plosive	81	Gabriola	708.816	3919	891.049	CVCV	gb	oe	voiced	voiced	5	4	2.5	2.09	1	10	10	0.141818	0.224	1.93	0.74	0.01	0.035	F	L	-20
S26	dodu	dody	Curve7	Curvy	plosive	voiced	voiced_plosive	174	Gabriola	929.132	3906	820.846	CVCV	dd	oy	voiced	voiced	4	4	0.34	1.89	1	1	3	3.765	1.55333	7.52	2.43	3.765	1.42	M	L	-100
S26	culot	kylo	Curve1	Curvy	mixed	mixed	mixed	36	Agency FB	1328.81	2289	719.055	CVCV	kl	yo	voiceless	voiced	5	4	9.24	6.76	4	15	6	1.24857	1.475	17.35	4.19	0.115	1.215	M	L	-100
S26	moulu	muly	Curve15	Curvy	sonorant	voiced	sonorant	238	Gabriola	898.385	1959	958.163	CVCV	ml	uy	voiced	voiced	5	4	0.08	0.68	2	14	11	3.15207	10.6361	151.04	174.19	0.045	0.305	M	L	-100
S26	poney	ponE	Spike11	Spiky	mixed	mixed	mixed	221	Agency FB	765.834	2120	558.139	CVCV	pn	oE	voiceless	voiced	5	4	3.7	0.47	4	17	1	13.7481	0.54	415.87	0.54	0.04	0.54	M	L	-100
S26	midi	midi	Curve15	Curvy	mixed	voiced	mixed	52	Agency FB	867.529	3674	829.21	CVCV	md	ii	voiced	voiced	4	4	35.15	68.11	3	8	4	1.87952	0.486667	17.59	1.01	0.33	0.475	M	L	-100
S26	connu	kony	Spike8	Spiky	mixed	mixed	mixed	89	Gabriola	912.603	3694	1111.51	CVCV	kn	oy	voiceless	voiced	5	4	70.33	84.53	4	12	6	15.5695	6.398	415.87	17.77	0.23	5.235	M	L	-100
S26	bilan	bil@	Curve7	Curvy	mixed	voiced	mixed	81	Agency FB	769.071	2269	702.642	CVCV	bl	i@	voiced	voiced	5	4	5.63	6.22	4	18	4	3.15425	0.394	53.93	1.15	0.045	0.14	M	L	-100
S26	galop	galo	Spike10	Spiky	mixed	voiced	mixed	61	Gabriola	782.967	3174	922.074	CVCV	gl	ao	voiced	voiced	5	4	2.83	12.77	4	18	8	5.69373	1.03	116.05	4.12	0.29	0.41	M	L	-100
S26	papi	papi	Spike11	Spiky	plosive	voiceless	voiceless_plosive	235	Gabriola	700.178	2821	1370.45	CVCV	pp	ai	voiceless	voiceless	4	4	7.05	0	1	18	9	8.39809	11.208	259.01	77.16	0.14	2.735	M	L	-100
S26	bec	bEk	Curve18	Curvy	plosive	mixed	mixed	203	Agency FB	912.008	3199	806.392	CVC	bk	E	voiced	voiceless	3	3	6.74	23.31	1	30	15	12.153	12.5812	284.08	72.3	0.58	1.15	M	L	-100
S26	caler	kale	Spike2	Spiky	mixed	mixed	mixed	64	Gabriola	1241.61	1596	699.882	CVCV	kl	ae	voiceless	voiced	5	4	0.77	2.5	4	49	19	14.993	1.69227	1414.85	14.66	0.13	0.44	M	L	-100
S26	aneth	anEt	Spike1	Spiky	mixed	mixed	mixed	252	Agency FB	1332.78	1047	770.984	VCVC	nt	aE	voiced	voiceless	5	4	0.07	0.61	4	12	0	16.5126	0	456.59	0	0.675	0	M	L	-100
S26	mule	myl	Spike3	Spiky	sonorant	voiced	sonorant	34	Agency FB	1161.23	3361	1122.32	CVC	ml	y	voiced	voiced	4	3	7.29	4.26	2	27	20	11.925	2.5437	453.95	11.01	0.49	0.88	M	L	-100
S26	nappe	nap	Curve18	Curvy	mixed	mixed	mixed	123	Agency FB	729.982	3289	1021.68	CVC	np	a	voiced	voiceless	5	3	3.01	18.18	3	26	9	1.23233	0.934545	19.48	7.5	0.22	0.2	M	L	-100
S26	anime	anim	Spike17	Spiky	sonorant	voiced	sonorant	109	Agency FB	1375.48	1602	639.125	VCVC	nm	ai	voiced	voiced	5	4	1.82	5.47	2	16	9	1.88676	29.7242	43.62	257.57	0.31	3.48	M	L	-100
S26	gamma	gama	Curve1	Curvy	mixed	voiced	mixed	171	Gabriola	1100.07	3911	649.177	CVCV	gm	aa	voiced	voiced	5	4	1.94	1.01	3	21	4	2.91395	1.5525	55.94	5.74	0.17	0.235	M	L	-100
S26	mini	mini	Curve19	Curvy	sonorant	voiced	sonorant	125	Agency FB	979.73	1816	886.297	CVCV	mn	ii	voiced	voiced	4	4	1.69	0.14	2	16	12	9.35317	17.2865	292.55	149.26	0.37	0.68	M	L	-100
S26	amibe	amib	Spike2	Spiky	mixed	voiced	mixed	59	Agency FB	1081.65	1345	873.207	VCVC	mb	ai	voiced	voiced	5	4	0.27	0.14	3	4	3	73.9882	14.5275	360.9	54.32	18.79	1.895	M	L	-100
S26	meute	m2t	Spike3	Spiky	mixed	mixed	mixed	250	Agency FB	1120.72	1794	1132.99	CVC	mt	2	voiced	voiceless	5	3	2.25	6.55	4	12	10	93.7131	2.82	4929.44	12.97	0.58	1.08	M	L	-100
S26	mimer	mime	Spike2	Spiky	sonorant	voiced	sonorant	243	Agency FB	822.259	3761	754.013	CVCV	mm	ie	voiced	voiced	5	4	0.11	1.96	2	14	11	0.528958	6.98	8.15	84.46	0.03	0.61	M	L	-100
S26	audit	odit	Curve13	Curvy	plosive	mixed	mixed	30	Agency FB	894.585	1271	891.445	VCVC	dt	oi	voiced	voiceless	5	4	0.47	0.14	1	8	4	25.2579	1.86833	311.69	7.43	0.895	1.08	M	L	-100
S26	mulot	mylo	Curve1	Curvy	sonorant	voiced	sonorant	9	Gabriola	762.89	1440	1078.44	CVCV	ml	yo	voiced	voiced	5	4	0.04	0.88	2	13	6	1.66947	2.00667	9.24	6.76	0.34	1.22	M	L	-100
S26	lama	lama	Curve15	Curvy	sonorant	voiced	sonorant	245	Agency FB	1131.51	3383	675.927	CVCV	lm	aa	voiced	voiced	4	4	1.23	0.47	2	19	14	9.14355	2.18533	263.15	25.81	0.03	0.2	M	L	-100
S26	imite	imit	Spike10	Spiky	mixed	mixed	mixed	113	Gabriola	1586.25	2561	899.955	VCVC	mt	ii	voiced	voiceless	5	4	3.85	3.92	4	10	9	1.50703	3.67	19.09	21.76	0.2	0.74	M	L	-100
S26	noter	note	Curve4	Curvy	mixed	mixed	mixed	153	Gabriola	1885.58	2695	750.053	CVCV	nt	oe	voiced	voiceless	5	4	5.44	8.78	4	21	14	5.52682	7.87	250.51	39.32	0.16	2.64	M	L	-100
S26	dodo	dodo	Spike8	Spiky	plosive	voiced	voiced_plosive	44	Agency FB	854.591	2377	762.23	CVCV	dd	oo	voiced	voiced	4	4	7.52	2.43	1	3	4	0.471667	0.5925	1	1.89	0.285	0.205	M	L	-100
S26	hamac	amak	Curve4	Curvy	mixed	mixed	mixed	85	Agency FB	839.129	3730	869.536	VCVC	mk	aa	voiced	voiceless	5	4	1.63	3.11	4	11	1	3.287	0.68	52.39	0.68	0.195	0.68	M	L	-100
S26	matou	matu	Spike8	Spiky	mixed	mixed	mixed	96	Agency FB	914.886	3871	871.959	CVCV	mt	au	voiced	voiceless	5	4	1.04	3.18	3	15	4	6.8286	1.4525	265.03	3.11	0.35	1.25	M	L	-100
S26	lobe	lOb	Curve5	Curvy	mixed	voiced	mixed	3	Gabriola	854.541	1649	1200.06	CVC	lb	O	voiced	voiced	4	3	2.84	1.35	4	23	14	3.71114	9.91933	72.72	111.96	0.41	0.74	M	L	-100
S26	ligue	lig	Spike17	Spiky	mixed	voiced	mixed	10	Agency FB	1113.98	1913	762.89	CVC	lg	i	voiced	voiced	5	3	2.74	1.42	3	29	17	7.56071	6.38944	176.1	101.01	0.29	0.205	M	L	-100
S26	laine	lEn	Curve4	Curvy	sonorant	voiced	sonorant	213	Gabriola	743.996	2359	795.593	CVC	ln	E	voiced	voiced	5	3	6.27	34.86	2	33	18	11.9206	6.2004	479.63	49.39	0.925	1.42	M	L	-100
S26	molle	mOl	Spike20	Spiky	sonorant	voiced	sonorant	2	Gabriola	1200.06	3314	1028.45	CVC	ml	O	voiced	voiced	5	3	3.92	22.7	2	26	16	24.5376	13.6673	453.95	142.09	1.85	4.63	M	L	-100
S26	menu	m°ny	Curve5	Curvy	sonorant	voiced	sonorant	115	Agency FB	787.734	2469	1295.99	CVCV	mn	°y	voiced	voiced	4	4	9.87	12.03	2	9	8	12.1547	21.7408	244.7	135.14	1.39	5.845	M	L	-100
S26	minet	minE	Curve5	Curvy	sonorant	voiced	sonorant	134	Gabriola	814.437	2510	1442.1	CVCV	mn	iE	voiced	voiced	5	4	2.22	2.23	2	20	8	2.10962	7.676	36.84	48.18	0.17	1.285	M	L	-100
S26	loti	loti	Spike20	Spiky	mixed	mixed	mixed	103	Gabriola	1366.67	2053	898.863	CVCV	lt	oi	voiced	voiceless	4	4	0.09	0.34	4	9	8	0.640323	6.414	6.75	44.46	0.16	0.405	M	L	-100
S26	lac	lak	Spike8	Spiky	mixed	mixed	mixed	196	Agency FB	1180.12	2974	843.79	CVC	lk	a	voiced	voiceless	3	3	31.16	32.84	4	34	21	143.457	968.892	14946.5	23633.9	0.31	0.95	M	L	-100
S26	coque	kOk	Curve5	Curvy	plosive	voiceless	voiceless_plosive	154	Gabriola	692.802	1360	1885.58	CVC	kk	O	voiceless	voiceless	5	3	4.6	9.93	1	30	14	31.2399	2.36053	2326.08	11.82	0.44	1.62	M	L	-100
S26	tague	tag	Spike20	Spiky	plosive	mixed	mixed	14	Gabriola	774.263	1952	911.874	CVC	tg	a	voiceless	voiced	5	3	0.06	0	1	25	7	23.7867	9.10364	1265.97	41.08	0.485	0.88	M	L	-100
S26	tenu	t°ny	Curve5	Curvy	mixed	mixed	mixed	67	Agency FB	919.511	3563	761.842	CVCV	tn	°y	voiceless	voiced	4	4	27.1	54.12	3	8	7	15.7008	21.3093	244.7	135.14	0.9	10.305	M	L	-100
S26	lime	lim	Curve7	Curvy	sonorant	voiced	sonorant	112	Agency FB	899.955	1444	620.166	CVC	lm	i	voiced	voiced	4	3	1.48	2.91	2	34	23	5.94696	14.0987	176.1	257.57	0.27	0.88	M	L	-100
S26	idole	idOl	Curve19	Curvy	mixed	voiced	mixed	229	Agency FB	692.6	1766	1369.04	VCVC	dl	iO	voiced	voiced	5	4	4.77	6.35	3	5	4	0.588571	1.42	1.36	3.72	0.46	0.98	M	L	-100
S26	laque	lak	Spike17	Spiky	mixed	mixed	mixed	228	Gabriola	1369.04	1547	797.312	CVC	lk	a	voiced	voiceless	5	3	0.79	2.09	3	34	15	143.457	3.51714	14946.5	26.01	0.31	0.81	M	L	-100
S26	mime	mim	Curve4	Curvy	sonorant	voiced	sonorant	169	Gabriola	962.867	1643	910.992	CVC	mm	i	voiced	voiced	4	3	5.11	0.88	2	29	21	20.7536	81.6247	907.69	1358.65	0.5	1.995	M	L	-100
S26	battu	baty	Spike2	Spiky	plosive	mixed	mixed	149	Gabriola	1087.7	2959	629.435	CVCV	bt	ay	voiced	voiceless	5	4	24.13	17.36	1	11	6	5.08897	2.74846	106.55	7.43	0.46	2.36	M	L	-100
S26	coter	kote	Curve13	Curvy	plosive	voiceless	voiceless_plosive	200	Agency FB	1238.88	1740	1402.48	CVCV	kt	oe	voiceless	voiceless	5	4	0.02	0.2	1	37	15	3.58367	35.1728	88.02	497.43	0.175	1.725	M	L	-100
S26	kilo	kilo	Spike20	Spiky	mixed	mixed	mixed	54	Gabriola	803.631	1565	743.304	CVCV	kl	io	voiceless	voiced	4	4	5.19	5.27	3	12	6	0.934167	3.41333	9.24	18.92	0.325	0.305	M	L	-100
S26	lubie	lybi	Spike8	Spiky	mixed	voiced	mixed	178	Gabriola	1025.2	2305	754.678	CVCV	lb	yi	voiced	voiced	5	4	1.37	1.35	3	4	2	1.54231	1.35	10.22	1.42	0.83	1.35	M	L	-100
S26	digue	dig	Curve19	Curvy	plosive	voiced	voiced_plosive	223	Agency FB	773.931	2502	834.205	CVC	dg	i	voiced	voiced	5	3	1.02	7.97	1	26	13	76.183	3.30687	2146.01	27.3	0.95	1.22	M	L	-100
S26	atone	aton	Curve13	Curvy	mixed	mixed	mixed	208	Gabriola	699.471	1216	802.289	VCVC	tn	ao	voiceless	voiced	5	4	0.02	0.74	4	3	4	0.982	0.71	1.55	1.82	1.11	0.44	M	L	-100
S26	gaine	gEn	Spike2	Spiky	mixed	voiced	mixed	207	Agency FB	802.289	2472	1044.55	CVC	gn	E	voiced	voiced	5	3	1.16	3.11	3	28	20	9.26594	7.62083	212.82	49.39	1.02	2.265	M	L	-100
S26	bonne	bOn	Curve19	Curvy	mixed	voiced	mixed	25	Gabriola	754.387	2839	693.324	CVC	bn	O	voiced	voiced	5	3	578.93	294.53	3	20	15	12.218	14.089	401.06	149.26	1.27	2.2	M	L	-100
S26	autel	otEl	Spike10	Spiky	mixed	mixed	mixed	55	Agency FB	697.354	3674	803.631	VCVC	tl	oE	voiceless	voiced	5	4	7.62	13.31	3	14	1	4.71952	2.03	66.9	2.03	0.215	2.03	M	L	-100
S26	nette	nEt	Curve4	Curvy	mixed	mixed	mixed	63	Gabriola	699.882	1023	1210.76	CVC	nt	E	voiced	voiceless	5	3	3.91	14.86	3	30	9	56.3715	217.519	1902.27	2320.68	0.79	4.05	M	L	-100
S26	mater	mate	Curve4	Curvy	mixed	mixed	mixed	62	Gabriola	1210.76	1952	782.967	CVCV	mt	ae	voiced	voiceless	5	4	5.91	6.22	3	35	18	4.40364	0.95619	265.03	6.28	0.26	0.2	M	L	-100
S26	coma	koma	Curve18	Curvy	mixed	mixed	mixed	244	Agency FB	675.927	3472	822.259	CVCV	km	oa	voiceless	voiced	4	4	12.58	4.86	3	21	12	35.4998	0.4125	922.93	2.64	0.14	0.14	M	L	-100
S26	puni	pyni	Spike10	Spiky	mixed	mixed	mixed	11	Agency FB	1382.32	2017	1113.98	CVCV	pn	yi	voiceless	voiced	4	4	1	1.49	3	10	8	1.42735	2.42692	13.82	8.45	0.38	1.69	M	L	-100
S26	bile	bil	Curve15	Curvy	mixed	voiced	mixed	76	Gabriola	749.05	3673	840.084	CVC	bl	i	voiced	voiced	4	3	2.59	4.66	4	42	23	122.715	7.84226	13222.9	83.58	0.6	0.47	M	L	-100
S26	peler	p°le	Curve18	Curvy	mixed	mixed	mixed	53	Gabriola	743.304	1660	867.529	CVCV	pl	°e	voiceless	voiced	5	4	0.44	1.22	4	7	8	0.863214	2.36556	5.2	13.72	0.245	0.95	M	L	-100
S26	naine	nEn	Spike17	Spiky	sonorant	voiced	sonorant	122	Agency FB	1021.68	1075	781.857	CVC	nn	E	voiced	voiced	5	3	0.44	0.27	2	26	14	8.03404	7.68211	193.42	49.39	1.16	2.64	M	L	-100
S26	demi	d°mi	Spike1	Spiky	mixed	voiced	mixed	75	Agency FB	840.084	3939	679.193	CVCV	dm	°i	voiced	voiced	4	4	25.18	19.12	3	5	3	35.7457	5.892	425.85	24.05	0.465	1.49	M	L	-100
S26	mille	mil	Spike8	Spiky	sonorant	voiced	sonorant	156	Gabriola	726.119	2899	1184.46	CVC	ml	i	voiced	voiced	5	3	55.43	142.09	2	33	17	131.711	43.1974	13222.9	417.03	0.905	0.61	M	L	-100
S26	duper	dype	Curve13	Curvy	plosive	mixed	mixed	240	Agency FB	737.896	3407	1066.94	CVCV	dp	ye	voiced	voiceless	5	4	1.96	1.35	1	9	10	1.64321	2.95	20.59	24.05	0.08	0.34	M	L	-100
S26	nuque	nyk	Spike3	Spiky	mixed	mixed	mixed	116	Agency FB	1058.15	1091	787.734	CVC	nk	y	voiced	voiceless	5	3	7.58	48.51	4	9	3	5.98029	0.8275	37.84	2.43	1.42	0.405	M	L	-100
S26	item	itEm	Spike20	Spiky	mixed	mixed	mixed	239	Agency FB	1066.94	1937	898.385	VCVC	tm	iE	voiceless	voiced	4	4	0.03	0	3	3	3	3.842	0.926667	15.49	2.64	1.83	0.07	M	L	-100
S26	bague	bag	Curve13	Curvy	plosive	voiced	voiced_plosive	234	Gabriola	1370.45	3280	703.479	CVC	bg	a	voiced	voiced	5	3	26.14	16.08	1	30	13	6.79363	5.5715	77.32	41.08	0.61	0.41	M	L	-100
S26	duc	dyk	Curve19	Curvy	plosive	mixed	mixed	206	Agency FB	1044.55	1237	928.887	CVC	dk	y	voiced	voiceless	3	3	7.66	14.8	1	18	13	99.3277	347.745	4394.7	6882.16	0.8	2.09	M	L	-100
S26	utile	ytil	Curve1	Curvy	mixed	mixed	mixed	130	Agency FB	748.337	3129	1083.32	VCVC	tl	yi	voiceless	voiced	5	4	36.47	23.99	4	6	4	3.28545	3.6325	31.08	8.72	0.18	2.7	M	L	-100
S26	lino	lino	Spike10	Spiky	sonorant	voiced	sonorant	16	Agency FB	1979.72	1745	592.003	CVCV	ln	io	voiced	voiced	4	4	0.38	1.55	2	11	9	0.2032	0.812222	1.13	6.01	0.03	0.07	M	L	-100
S26	gober	gobe	Spike1	Spiky	plosive	voiced	voiced_plosive	192	Gabriola	1327.42	2868	609.756	CVCV	gb	oe	voiced	voiced	5	4	2.5	2.09	1	10	10	0.141818	0.224	1.93	0.74	0.01	0.035	M	L	-100
S26	bidet	bidE	Curve15	Curvy	plosive	voiced	voiced_plosive	145	Agency FB	900.415	3826	887.516	CVCV	bd	iE	voiced	voiced	5	4	0.69	2.97	1	18	3	2.645	3.01667	42.4	8.38	0.015	0.47	M	L	-100
S26	idem	idEm	Spike2	Spiky	mixed	voiced	mixed	141	Gabriola	911.682	2577	713.996	VCVC	dm	iE	voiced	voiced	4	4	1.86	2.64	4	3	3	0.276	0.525	1.25	1.49	0.03	0.305	M	L	-100
S26	tique	tik	Spike3	Spiky	plosive	voiceless	voiceless_plosive	255	Gabriola	901.813	2838	714.828	CVC	tk	i	voiceless	voiceless	5	3	0.72	0.54	1	36	11	5.88586	2.13467	280.62	10.07	0.23	0.47	M	L	-100
S26	petit	p°ti	Curve1	Curvy	plosive	voiceless	voiceless_plosive	152	Agency FB	750.053	3312	742.397	CVCV	pt	°i	voiceless	voiceless	5	4	573.72	653.78	1	6	4	33.1913	135	355.66	491.82	0.05	36.42	M	L	-100
S26	balai	balE	Curve15	Curvy	mixed	voiced	mixed	37	Gabriola	998.435	2367	1328.81	CVCV	bl	aE	voiced	voiced	5	4	8.24	11.96	3	35	4	5.89187	1.798	132.04	5.74	0.06	0.2	M	L	-100
S26	agate	agat	Curve5	Curvy	plosive	mixed	mixed	217	Gabriola	1040.31	2382	924.605	VCVC	gt	aa	voiced	voiceless	5	4	0.01	0.61	1	11	8	0.402222	2.44	2.96	12.16	0.11	1.215	M	L	-100
S26	limer	lime	Curve18	Curvy	sonorant	voiced	sonorant	222	Agency FB	834.205	2949	765.834	CVCV	lm	ie	voiced	voiced	5	4	0.5	0.74	2	18	13	1.03457	6.59533	41.96	84.46	0.015	0.54	M	L	-100
S26	banni	bani	Spike10	Spiky	mixed	voiced	mixed	249	Agency FB	1132.99	1175	703.229	CVCV	bn	ai	voiced	voiced	5	4	0.27	0.2	4	17	6	1.01056	0.211	10.9	0.61	0.06	0.17	M	L	-100
S26	minou	minu	Curve7	Curvy	sonorant	voiced	sonorant	139	Gabriola	1002.85	3727	773.294	CVCV	mn	iu	voiced	voiced	5	4	6.46	1.55	2	11	4	2.52593	0.675	36.84	1.35	0.18	0.675	M	L	-100
S26	piler	pile	Spike8	Spiky	mixed	mixed	mixed	241	Agency FB	636.983	2455	737.896	CVCV	pl	ie	voiceless	voiced	5	4	0.35	0.27	3	26	15	1.96396	3.88789	25.86	21.76	0.14	1.15	M	L	-100
S26	peine	pEn	Curve7	Curvy	mixed	mixed	mixed	104	Gabriola	1078.42	1692	1366.67	CVC	pn	E	voiceless	voiced	5	3	193.42	388.24	4	38	18	13.5091	11.1778	879.31	139.19	0.925	2.36	M	L	-100
S26	nonne	nOn	Spike11	Spiky	sonorant	voiced	sonorant	17	Agency FB	1382.73	2409	1979.72	CVC	nn	O	voiced	voiced	5	3	5.46	1.69	2	14	9	33.7526	40.0692	578.93	294.53	3.4	2.77	M	L	-100
S26	poule	pul	Spike20	Spiky	mixed	mixed	mixed	78	Gabriola	800.598	1948	655.509	CVC	pl	u	voiceless	voiced	5	3	23.5	16.69	4	29	19	70.2933	10.8641	7078.55	101.62	0.68	1.49	M	L	-100
S26	paume	pom	Spike1	Spiky	mixed	mixed	mixed	107	Gabriola	1116.66	3545	822.329	CVC	pm	o	voiceless	voiced	5	3	2.18	22.57	3	19	13	5.22507	4.05211	83.83	33.38	0.29	1.55	M	L	-100
S26	laide	lEd	Spike2	Spiky	mixed	voiced	mixed	120	Agency FB	1958.23	2864	867.984	CVC	ld	E	voiced	voiced	5	3	6.23	9.73	4	27	12	14.0221	10.2411	479.63	52.3	0.36	3.345	M	L	-100
S26	otite	otit	Curve4	Curvy	plosive	voiceless	voiceless_plosive	133	Agency FB	1442.1	3465	1121.83	VCVC	tt	oi	voiceless	voiceless	5	4	0.84	0.47	1	4	1	0.143636	0.34	0.47	0.34	0.06	0.34	M	L	-100
S26	moule	mul	Spike20	Spiky	sonorant	voiced	sonorant	7	Gabriola	754.529	1535	739.651	CVC	ml	u	voiced	voiced	5	3	3.56	3.99	2	31	25	9.07941	7.43316	453.95	101.62	0.37	0.645	M	L	-100
S26	nulle	nyl	Curve13	Curvy	sonorant	voiced	sonorant	247	Gabriola	692.852	2901	1365.89	CVC	nl	y	voiced	voiced	5	3	6.68	8.45	2	12	3	3.73742	2.176	17.39	6.62	1.42	0.61	M	L	-100
S26	tabou	tabu	Spike3	Spiky	plosive	mixed	mixed	167	Agency FB	763.468	2086	889.021	CVCV	tb	au	voiceless	voiced	5	4	0.54	1.69	1	5	4	11.8317	0.361667	111.44	1.42	0.385	0.135	M	L	-100
S26	cadet	kadE	Spike1	Spiky	plosive	mixed	mixed	231	Agency FB	925.599	2814	1071.75	CVCV	kd	aE	voiceless	voiced	5	4	2.54	1.49	1	19	3	3.4946	0.525	98.09	1.69	0.03	0.205	M	L	-100
S26	nul	nyl	Curve1	Curvy	sonorant	voiced	sonorant	193	Gabriola	924.498	2102	1327.42	CVC	nl	y	voiced	voiced	3	3	3.88	4.86	2	12	7	3.73742	17.9738	17.39	64.46	1.42	1.82	M	L	-100
S26	mener	m°ne	Curve4	Curvy	sonorant	voiced	sonorant	184	Agency FB	1006.75	2209	1597.73	CVCV	mn	°e	voiced	voiced	5	4	22.45	29.53	2	11	6	14.8321	7.64714	304.03	21.49	0.58	2.03	M	L	-100
S26	agape	agap	Spike1	Spiky	plosive	mixed	mixed	129	Agency FB	1083.32	1367	612.967	VCVC	gp	aa	voiced	voiceless	5	4	0	0.07	1	8	4	0.229474	1.016	2.3	3.38	0.01	0.61	M	L	-100
S26	atome	atom	Spike3	Spiky	mixed	mixed	mixed	202	Gabriola	806.392	2476	749.297	VCVC	tm	ao	voiceless	voiced	5	4	1.3	1.82	3	3	3	0.292	2.56667	1.12	4.66	0.02	2.3	M	L	-100
S26	patte	pat	Spike11	Spiky	mixed	voiceless	voiceless_plosive	190	Agency FB	879.39	2494	1209.72	CVC	pt	a	voiceless	voiceless	5	3	6.45	21.28	4	55	17	113.335	6.2515	18188.2	63.85	0.495	0.34	M	L	-100
S26	minot	mino	Spike3	Spiky	sonorant	voiced	sonorant	58	Gabriola	873.207	1638	932.083	CVCV	mn	io	voiced	voiced	5	4	0.58	1.08	2	22	5	1.56849	0.878	36.84	2.23	0.15	0.27	M	L	-100
S26	lune	lyn	Curve7	Curvy	sonorant	voiced	sonorant	84	Gabriola	869.536	3350	819.156	CVC	ln	y	voiced	voiced	4	3	58.29	63.24	2	14	15	180.045	453.511	7907.85	9587.97	1.03	0.47	M	L	-100
S26	donne	dOn	Spike20	Spiky	mixed	voiced	mixed	166	Agency FB	889.021	1434	909.898	CVC	dn	O	voiced	voiced	5	3	23.73	2.77	4	18	12	17.6087	39.6271	578.93	294.53	0.57	3.78	M	L	-100
S26	daube	dob	Curve19	Curvy	plosive	voiced	voiced_plosive	183	Agency FB	1597.73	2069	1140.1	CVC	db	o	voiced	voiced	5	3	0.98	0.54	1	9	6	8.418	8.25429	100.34	55.81	0.13	0.14	M	L	-100
S26	cabot	kabo	Spike11	Spiky	plosive	mixed	mixed	49	Gabriola	1049.21	1239	784.757	CVCV	kb	ao	voiceless	voiced	5	4	1.45	0.68	1	25	13	3.72115	2.09133	98.09	7.23	0.2	0.95	M	L	-100
S26	godet	godE	Spike17	Spiky	plosive	voiced	voiced_plosive	236	Agency FB	870.406	3650	700.178	CVCV	gd	oE	voiced	voiced	5	4	0.29	4.32	1	12	8	0.0766667	0.7125	0.81	3.18	0.01	0.34	M	L	-100
S26	lutte	lyt	Curve1	Curvy	mixed	mixed	mixed	18	Agency FB	1040.5	1396	1382.73	CVC	lt	y	voiced	voiceless	5	3	22	37.36	3	30	12	5.03322	2.99267	87.91	20.81	0.39	1.22	M	L	-100
S26	coupe	kup	Spike1	Spiky	plosive	voiceless	voiceless_plosive	31	Gabriola	1046.06	3551	894.585	CVC	kp	u	voiceless	voiceless	5	3	29.16	33.58	1	29	19	12.0756	39.7157	389.49	641.55	0.87	5.3	M	L	-100
S26	pub	p9b	Curve15	Curvy	plosive	mixed	mixed	82	Agency FB	848.711	2638	769.071	CVC	pb	9	voiceless	voiced	3	3	21.39	3.99	1	5	10	23.2567	39.425	133.3	349.32	0.39	3.075	M	L	-100
S27	lubie	lybi	Curve18	Curvy	mixed	voiced	mixed	102	Agency FB	953.214	2052	1309.37	CVCV	lb	yi	voiced	voiced	5	4	1.37	1.35	3	4	2	1.54231	1.35	10.22	1.42	0.83	1.35	F	R	36.8421
S27	caler	kale	Curve4	Curvy	mixed	mixed	mixed	150	Gabriola	668.331	3192	567.978	CVCV	kl	ae	voiceless	voiced	5	4	0.77	2.5	4	49	19	14.993	1.69227	1414.85	14.66	0.13	0.44	F	R	36.8421
S27	mater	mate	Curve18	Curvy	mixed	mixed	mixed	231	Agency FB	639.712	3346	868.888	CVCV	mt	ae	voiced	voiceless	5	4	5.91	6.22	3	35	18	4.40364	0.95619	265.03	6.28	0.26	0.2	F	R	36.8421
S27	atone	aton	Curve1	Curvy	mixed	mixed	mixed	252	Agency FB	1235.52	1534	757.73	VCVC	tn	ao	voiceless	voiced	5	4	0.02	0.74	4	3	4	0.982	0.71	1.55	1.82	1.11	0.44	F	R	36.8421
S27	mini	mini	Curve13	Curvy	sonorant	voiced	sonorant	26	Agency FB	936.773	3247	717.087	CVCV	mn	ii	voiced	voiced	4	4	1.69	0.14	2	16	12	9.35317	17.2865	292.55	149.26	0.37	0.68	F	R	36.8421
S27	ligue	lig	Spike2	Spiky	mixed	voiced	mixed	115	Agency FB	719.796	1087	785.335	CVC	lg	i	voiced	voiced	5	3	2.74	1.42	3	29	17	7.56071	6.38944	176.1	101.01	0.29	0.205	F	R	36.8421
S27	loti	loti	Spike17	Spiky	mixed	mixed	mixed	178	Gabriola	788.113	2108	916.342	CVCV	lt	oi	voiced	voiceless	4	4	0.09	0.34	4	9	8	0.640323	6.414	6.75	44.46	0.16	0.405	F	R	36.8421
S27	petit	p°ti	Spike3	Spiky	plosive	voiceless	voiceless_plosive	70	Agency FB	758.892	2662	958.573	CVCV	pt	°i	voiceless	voiceless	5	4	573.72	653.78	1	6	4	33.1913	135	355.66	491.82	0.05	36.42	F	R	36.8421
S27	lac	lak	Curve13	Curvy	mixed	mixed	mixed	240	Gabriola	773.453	3296	1157.18	CVC	lk	a	voiced	voiceless	3	3	31.16	32.84	4	34	21	143.457	968.892	14946.5	23633.9	0.31	0.95	F	R	36.8421
S27	minet	minE	Curve18	Curvy	sonorant	voiced	sonorant	106	Gabriola	851.444	2472	813.622	CVCV	mn	iE	voiced	voiced	5	4	2.22	2.23	2	20	8	2.10962	7.676	36.84	48.18	0.17	1.285	F	R	36.8421
S27	atome	atom	Curve4	Curvy	mixed	mixed	mixed	160	Gabriola	677.873	2342	902.129	VCVC	tm	ao	voiceless	voiced	5	4	1.3	1.82	3	3	3	0.292	2.56667	1.12	4.66	0.02	2.3	F	R	36.8421
S27	gaine	gEn	Spike10	Spiky	mixed	voiced	mixed	36	Agency FB	843.051	1651	662.516	CVC	gn	E	voiced	voiced	5	3	1.16	3.11	3	28	20	9.26594	7.62083	212.82	49.39	1.02	2.265	F	R	36.8421
S27	mime	mim	Curve5	Curvy	sonorant	voiced	sonorant	20	Agency FB	1132.95	1899	873.824	CVC	mm	i	voiced	voiced	4	3	5.11	0.88	2	29	21	20.7536	81.6247	907.69	1358.65	0.5	1.995	F	R	36.8421
S27	nomme	nOm	Curve18	Curvy	sonorant	voiced	sonorant	54	Gabriola	914.143	3945	581.784	CVC	nm	O	voiced	voiced	5	3	9.41	9.53	2	17	14	90.9975	241.213	2326.08	3429.32	1.68	2.665	F	R	36.8421
S27	gomma	goma	Spike17	Spiky	mixed	voiced	mixed	32	Agency FB	1338.61	3035	636.897	CVCV	gm	oa	voiced	voiced	5	4	0	0.2	4	14	6	0.759286	1.79	12.58	9.26	0.015	0.61	F	R	36.8421
S27	digue	dig	Curve15	Curvy	plosive	voiced	voiced_plosive	96	Agency FB	836.11	2343	799.702	CVC	dg	i	voiced	voiced	5	3	1.02	7.97	1	26	13	76.183	3.30687	2146.01	27.3	0.95	1.22	F	R	36.8421
S27	battu	baty	Spike2	Spiky	plosive	mixed	mixed	31	Agency FB	636.897	2627	803.88	CVCV	bt	ay	voiced	voiceless	5	4	24.13	17.36	1	11	6	5.08897	2.74846	106.55	7.43	0.46	2.36	F	R	36.8421
S27	daube	dob	Spike1	Spiky	plosive	voiced	voiced_plosive	100	Gabriola	1038.96	2669	1000.55	CVC	db	o	voiced	voiced	5	3	0.98	0.54	1	9	6	8.418	8.25429	100.34	55.81	0.13	0.14	F	R	36.8421
S27	lune	lyn	Spike8	Spiky	sonorant	voiced	sonorant	29	Gabriola	906.022	1095	806.232	CVC	ln	y	voiced	voiced	4	3	58.29	63.24	2	14	15	180.045	453.511	7907.85	9587.97	1.03	0.47	F	R	36.8421
S27	galop	galo	Spike2	Spiky	mixed	voiced	mixed	64	Agency FB	715.847	3774	868.322	CVCV	gl	ao	voiced	voiced	5	4	2.83	12.77	4	18	8	5.69373	1.03	116.05	4.12	0.29	0.41	F	R	36.8421
S27	opine	opin	Spike3	Spiky	mixed	mixed	mixed	113	Gabriola	1297.46	1318	748.493	VCVC	pn	oi	voiceless	voiced	5	4	0.02	1.69	3	12	9	3.21375	2.016	56.28	12.57	0.06	0.545	F	R	36.8421
S27	dune	dyn	Spike11	Spiky	mixed	voiced	mixed	191	Gabriola	896.682	3691	837.02	CVC	dn	y	voiced	voiced	4	3	1.55	3.45	3	15	13	196.662	475.486	7907.85	9587.97	1.315	2.97	F	R	36.8421
S27	demi	d°mi	Curve7	Curvy	mixed	voiced	mixed	6	Agency FB	987.316	2073	720.794	CVCV	dm	°i	voiced	voiced	4	4	25.18	19.12	3	5	3	35.7457	5.892	425.85	24.05	0.465	1.49	F	R	36.8421
S27	duper	dype	Spike17	Spiky	plosive	mixed	mixed	59	Agency FB	788.356	1553	617.147	CVCV	dp	ye	voiced	voiceless	5	4	1.96	1.35	1	9	10	1.64321	2.95	20.59	24.05	0.08	0.34	F	R	36.8421
S27	tipi	tipi	Curve15	Curvy	plosive	voiceless	voiceless_plosive	244	Gabriola	680.434	1295	1118.57	CVCV	tp	ii	voiceless	voiceless	4	4	0.32	0	1	12	6	10.355	2.92429	280.62	9.19	0.17	0.74	F	R	36.8421
S27	hamac	amak	Curve4	Curvy	mixed	mixed	mixed	10	Gabriola	775.517	3140	1079.82	VCVC	mk	aa	voiced	voiceless	5	4	1.63	3.11	4	11	1	3.287	0.68	52.39	0.68	0.195	0.68	F	R	36.8421
S27	gamma	gama	Spike20	Spiky	mixed	voiced	mixed	47	Agency FB	970.416	3793	883.627	CVCV	gm	aa	voiced	voiced	5	4	1.94	1.01	3	21	4	2.91395	1.5525	55.94	5.74	0.17	0.235	F	R	36.8421
S27	coter	kote	Curve5	Curvy	plosive	voiceless	voiceless_plosive	176	Agency FB	744.537	2533	680.142	CVCV	kt	oe	voiceless	voiceless	5	4	0.02	0.2	1	37	15	3.58367	35.1728	88.02	497.43	0.175	1.725	F	R	36.8421
S27	piler	pile	Spike2	Spiky	mixed	mixed	mixed	93	Agency FB	840.206	3468	859.192	CVCV	pl	ie	voiceless	voiced	5	4	0.35	0.27	3	26	15	1.96396	3.88789	25.86	21.76	0.14	1.15	F	R	36.8421
S27	canot	kano	Curve7	Curvy	mixed	mixed	mixed	238	Gabriola	1718.7	1026	847.589	CVCV	kn	ao	voiceless	voiced	5	4	3.31	7.16	3	31	11	2.78278	3.41929	98.09	28.65	0.135	0.95	F	R	36.8421
S27	mamie	mami	Curve5	Curvy	sonorant	voiced	sonorant	224	Gabriola	735.216	3325	1044.8	CVCV	mm	ai	voiced	voiced	5	4	18.56	2.23	2	17	9	34.5218	8.28833	537.44	54.32	0.56	2.43	F	R	36.8421
S27	paume	pom	Spike20	Spiky	mixed	mixed	mixed	17	Gabriola	789.149	2991	1078.14	CVC	pm	o	voiceless	voiced	5	3	2.18	22.57	3	19	13	5.22507	4.05211	83.83	33.38	0.29	1.55	F	R	36.8421
S27	picot	piko	Curve19	Curvy	plosive	voiceless	voiceless_plosive	201	Gabriola	614.171	1407	854.328	CVCV	pk	io	voiceless	voiceless	5	4	0.03	1.22	1	16	10	1.53898	0.579091	15.36	3.72	0.46	0.14	F	R	36.8421
S27	nul	nyl	Spike17	Spiky	sonorant	voiced	sonorant	5	Gabriola	720.794	1544	1363.76	CVC	nl	y	voiced	voiced	3	3	3.88	4.86	2	12	7	3.73742	17.9738	17.39	64.46	1.42	1.82	F	R	36.8421
S27	nulle	nyl	Curve4	Curvy	sonorant	voiced	sonorant	50	Gabriola	617.129	2298	846.699	CVC	nl	y	voiced	voiced	5	3	6.68	8.45	2	12	3	3.73742	2.176	17.39	6.62	1.42	0.61	F	R	36.8421
S27	otite	otit	Curve1	Curvy	plosive	voiceless	voiceless_plosive	159	Gabriola	902.129	1034	648.283	VCVC	tt	oi	voiceless	voiceless	5	4	0.84	0.47	1	4	1	0.143636	0.34	0.47	0.34	0.06	0.34	F	R	36.8421
S27	patte	pat	Curve13	Curvy	mixed	voiceless	voiceless_plosive	39	Agency FB	969.406	2998	866.407	CVC	pt	a	voiceless	voiceless	5	3	6.45	21.28	4	55	17	113.335	6.2515	18188.2	63.85	0.495	0.34	F	R	36.8421
S27	goulu	guly	Spike3	Spiky	mixed	voiced	mixed	103	Agency FB	901.454	1957	953.214	CVCV	gl	uy	voiced	voiced	5	4	0.02	0.34	4	8	7	5.06281	18.19	151.04	174.19	0.1	0.405	F	R	36.8421
S27	manne	man	Curve19	Curvy	sonorant	voiced	sonorant	192	Agency FB	1175.83	1176	896.682	CVC	mn	a	voiced	voiced	5	3	0.52	1.22	2	31	12	25.9367	5.75625	2346.9	31.96	0.44	0.91	F	R	36.8421
S27	lama	lama	Curve15	Curvy	sonorant	voiced	sonorant	153	Gabriola	609.662	2820	551.909	CVCV	lm	aa	voiced	voiced	4	4	1.23	0.47	2	19	14	9.14355	2.18533	263.15	25.81	0.03	0.2	F	R	36.8421
S27	coma	koma	Curve18	Curvy	mixed	mixed	mixed	60	Gabriola	647.304	3761	788.356	CVCV	km	oa	voiceless	voiced	4	4	12.58	4.86	3	21	12	35.4998	0.4125	922.93	2.64	0.14	0.14	F	R	36.8421
S27	dodu	dody	Spike8	Spiky	plosive	voiced	voiced_plosive	34	Agency FB	778.704	2517	981.033	CVCV	dd	oy	voiced	voiced	4	4	0.34	1.89	1	1	3	3.765	1.55333	7.52	2.43	3.765	1.42	F	R	36.8421
S27	mule	myl	Spike20	Spiky	sonorant	voiced	sonorant	120	Agency FB	585.904	3275	753.591	CVC	ml	y	voiced	voiced	4	3	7.29	4.26	2	27	20	11.925	2.5437	453.95	11.01	0.49	0.88	F	R	36.8421
S27	mulot	mylo	Spike10	Spiky	sonorant	voiced	sonorant	87	Gabriola	716.903	2517	733.88	CVCV	ml	yo	voiced	voiced	5	4	0.04	0.88	2	13	6	1.66947	2.00667	9.24	6.76	0.34	1.22	F	R	36.8421
S27	nette	nEt	Spike20	Spiky	mixed	mixed	mixed	209	Gabriola	669.256	2322	851.585	CVC	nt	E	voiced	voiceless	5	3	3.91	14.86	3	30	9	56.3715	217.519	1902.27	2320.68	0.79	4.05	F	R	36.8421
S27	moule	mul	Curve18	Curvy	sonorant	voiced	sonorant	2	Gabriola	696.399	3011	623.999	CVC	ml	u	voiced	voiced	5	3	3.56	3.99	2	31	25	9.07941	7.43316	453.95	101.62	0.37	0.645	F	R	36.8421
S27	anode	anOd	Curve1	Curvy	mixed	voiced	mixed	75	Agency FB	854.067	1576	803.926	VCVC	nd	aO	voiced	voiced	5	4	0.02	0	3	2	0	0.01	0	0.02	0	0.01	0	F	R	36.8421
S27	midi	midi	Spike8	Spiky	mixed	voiced	mixed	139	Gabriola	684.36	2623	672.703	CVCV	md	ii	voiced	voiced	4	4	35.15	68.11	3	8	4	1.87952	0.486667	17.59	1.01	0.33	0.475	F	R	36.8421
S27	tenu	t°ny	Spike8	Spiky	mixed	mixed	mixed	248	Agency FB	895.13	3226	1216.12	CVCV	tn	°y	voiceless	voiced	4	4	27.1	54.12	3	8	7	15.7008	21.3093	244.7	135.14	0.9	10.305	F	R	36.8421
S27	balai	balE	Curve7	Curvy	mixed	voiced	mixed	162	Gabriola	736.6	3778	622.259	CVCV	bl	aE	voiced	voiced	5	4	8.24	11.96	3	35	4	5.89187	1.798	132.04	5.74	0.06	0.2	F	R	36.8421
S27	laine	lEn	Spike1	Spiky	sonorant	voiced	sonorant	137	Agency FB	630.809	2724	751.694	CVC	ln	E	voiced	voiced	5	3	6.27	34.86	2	33	18	11.9206	6.2004	479.63	49.39	0.925	1.42	F	R	36.8421
S27	tique	tik	Curve15	Curvy	plosive	voiceless	voiceless_plosive	218	Agency FB	762.829	2284	671.086	CVC	tk	i	voiceless	voiceless	5	3	0.72	0.54	1	36	11	5.88586	2.13467	280.62	10.07	0.23	0.47	F	R	36.8421
S27	papi	papi	Curve18	Curvy	plosive	voiceless	voiceless_plosive	168	Agency FB	808.395	1907	668.788	CVCV	pp	ai	voiceless	voiceless	4	4	7.05	0	1	18	9	8.39809	11.208	259.01	77.16	0.14	2.735	F	R	36.8421
S27	menu	m°ny	Spike2	Spiky	sonorant	voiced	sonorant	68	Agency FB	604.835	3581	936.502	CVCV	mn	°y	voiced	voiced	4	4	9.87	12.03	2	9	8	12.1547	21.7408	244.7	135.14	1.39	5.845	F	R	36.8421
S27	laide	lEd	Curve1	Curvy	mixed	voiced	mixed	101	Agency FB	1309.37	1624	1038.96	CVC	ld	E	voiced	voiced	5	3	6.23	9.73	4	27	12	14.0221	10.2411	479.63	52.3	0.36	3.345	F	R	36.8421
S27	muni	myni	Spike10	Spiky	sonorant	voiced	sonorant	23	Agency FB	1112.88	1821	741.814	CVCV	mn	yi	voiced	voiced	4	4	1.14	6.62	2	9	9	1.4725	1.41	10.09	3.99	0.585	1.01	F	R	36.8421
S27	lutte	lyt	Spike1	Spiky	mixed	mixed	mixed	170	Gabriola	703.343	2008	824.233	CVC	lt	y	voiced	voiceless	5	3	22	37.36	3	30	12	5.03322	2.99267	87.91	20.81	0.39	1.22	F	R	36.8421
S27	tamis	tami	Curve4	Curvy	mixed	mixed	mixed	184	Agency FB	701.049	2406	696.766	CVCV	tm	ai	voiceless	voiced	5	4	0.53	1.82	4	12	9	19.9484	17.2593	360.9	143.45	0.16	0.47	F	R	36.8421
S27	bile	bil	Spike11	Spiky	mixed	voiced	mixed	125	Agency FB	776.964	2430	583.927	CVC	bl	i	voiced	voiced	4	3	2.59	4.66	4	42	23	122.715	7.84226	13222.9	83.58	0.6	0.47	F	R	36.8421
S27	gouda	guda	Spike3	Spiky	plosive	voiced	voiced_plosive	219	Agency FB	1431.99	1179	762.829	CVCV	gd	ua	voiced	voiced	5	4	0.03	0.07	1	7	3	0.242727	0.226667	1.23	0.61	0.06	0.07	F	R	36.8421
S27	culot	kylo	Curve7	Curvy	mixed	mixed	mixed	86	Agency FB	733.88	3470	989.549	CVCV	kl	yo	voiceless	voiced	5	4	9.24	6.76	4	15	6	1.24857	1.475	17.35	4.19	0.115	1.215	F	R	36.8421
S27	naine	nEn	Spike10	Spiky	sonorant	voiced	sonorant	56	Gabriola	670.322	2526	737.312	CVC	nn	E	voiced	voiced	5	3	0.44	0.27	2	26	14	8.03404	7.68211	193.42	49.39	1.16	2.64	F	R	36.8421
S27	goule	gul	Spike20	Spiky	mixed	voiced	mixed	169	Gabriola	824.233	3236	808.395	CVC	gl	u	voiced	voiced	5	3	0.26	0.07	3	24	16	4.6914	9.36958	118.45	101.62	0.285	0.81	F	R	36.8421
S27	puni	pyni	Spike10	Spiky	mixed	mixed	mixed	152	Gabriola	551.909	1010	782.124	CVCV	pn	yi	voiceless	voiced	4	4	1	1.49	3	10	8	1.42735	2.42692	13.82	8.45	0.38	1.69	F	R	36.8421
S27	laque	lak	Spike8	Spiky	mixed	mixed	mixed	210	Gabriola	807.633	3105	669.256	CVC	lk	a	voiced	voiceless	5	3	0.79	2.09	3	34	15	143.457	3.51714	14946.5	26.01	0.31	0.81	F	R	36.8421
S27	lino	lino	Spike17	Spiky	sonorant	voiced	sonorant	225	Gabriola	1073.68	1658	735.216	CVCV	ln	io	voiced	voiced	4	4	0.38	1.55	2	11	9	0.2032	0.812222	1.13	6.01	0.03	0.07	F	R	36.8421
S27	manie	mani	Curve13	Curvy	sonorant	voiced	sonorant	146	Agency FB	854.106	1549	787.7	CVCV	mn	ai	voiced	voiced	5	4	5.42	13.18	2	22	19	5.54154	3.7619	254.92	31.96	0.16	1.01	F	R	36.8421
S27	bec	bEk	Spike1	Spiky	plosive	mixed	mixed	116	Gabriola	620.29	1386	719.796	CVC	bk	E	voiced	voiceless	3	3	6.74	23.31	1	30	15	12.153	12.5812	284.08	72.3	0.58	1.15	F	R	36.8421
S27	peine	pEn	Curve19	Curvy	mixed	mixed	mixed	13	Gabriola	893.592	1022	887.8	CVC	pn	E	voiceless	voiced	5	3	193.42	388.24	4	38	18	13.5091	11.1778	879.31	139.19	0.925	2.36	F	R	36.8421
S27	utile	ytil	Curve18	Curvy	mixed	mixed	mixed	198	Agency FB	681.623	2508	670.482	VCVC	tl	yi	voiceless	voiced	5	4	36.47	23.99	4	6	4	3.28545	3.6325	31.08	8.72	0.18	2.7	F	R	36.8421
S27	banni	bani	Spike11	Spiky	mixed	voiced	mixed	236	Gabriola	666.53	3920	755.547	CVCV	bn	ai	voiced	voiced	5	4	0.27	0.2	4	17	6	1.01056	0.211	10.9	0.61	0.06	0.17	F	R	36.8421
S27	moulu	muly	Spike3	Spiky	sonorant	voiced	sonorant	51	Gabriola	896.99	1015	617.129	CVCV	ml	uy	voiced	voiced	5	4	0.08	0.68	2	14	11	3.15207	10.6361	151.04	174.19	0.045	0.305	F	R	36.8421
S27	godet	godE	Spike2	Spiky	plosive	voiced	voiced_plosive	83	Gabriola	717.451	2912	799.674	CVCV	gd	oE	voiced	voiced	5	4	0.29	4.32	1	12	8	0.0766667	0.7125	0.81	3.18	0.01	0.34	F	R	36.8421
S27	mener	m°ne	Spike3	Spiky	sonorant	voiced	sonorant	28	Agency FB	806.232	2617	964.508	CVCV	mn	°e	voiced	voiced	5	4	22.45	29.53	2	11	6	14.8321	7.64714	304.03	21.49	0.58	2.03	F	R	36.8421
S27	polo	polo	Spike1	Spiky	mixed	mixed	mixed	119	Agency FB	753.591	1547	1722.45	CVCV	pl	oo	voiceless	voiced	4	4	1.46	1.96	3	18	11	0.930222	1.84615	6.04	9.53	0.32	0.34	F	R	36.8421
S27	lobe	lOb	Spike8	Spiky	mixed	voiced	mixed	216	Agency FB	892.666	1474	849.512	CVC	lb	O	voiced	voiced	4	3	2.84	1.35	4	23	14	3.71114	9.91933	72.72	111.96	0.41	0.74	F	R	36.8421
S27	agape	agap	Spike3	Spiky	plosive	mixed	mixed	91	Agency FB	978.748	3461	800.491	VCVC	gp	aa	voiced	voiceless	5	4	0	0.07	1	8	4	0.229474	1.016	2.3	3.38	0.01	0.61	F	R	36.8421
S27	minot	mino	Spike17	Spiky	sonorant	voiced	sonorant	199	Gabriola	588.569	3686	681.623	CVCV	mn	io	voiced	voiced	5	4	0.58	1.08	2	22	5	1.56849	0.878	36.84	2.23	0.15	0.27	F	R	36.8421
S27	mille	mil	Spike1	Spiky	sonorant	voiced	sonorant	131	Agency FB	765.608	3958	643.999	CVC	ml	i	voiced	voiced	5	3	55.43	142.09	2	33	17	131.711	43.1974	13222.9	417.03	0.905	0.61	F	R	36.8421
S27	idem	idEm	Curve1	Curvy	mixed	voiced	mixed	190	Agency FB	837.02	3768	604.007	VCVC	dm	iE	voiced	voiced	4	4	1.86	2.64	4	3	3	0.276	0.525	1.25	1.49	0.03	0.305	F	R	36.8421
S27	lame	lam	Curve15	Curvy	sonorant	voiced	sonorant	143	Agency FB	828.138	1883	1030.95	CVC	lm	a	voiced	voiced	4	3	11.05	25.81	2	33	22	175.967	12.6286	14946.5	129.53	0.35	1.28	F	R	36.8421
S27	donne	dOn	Spike2	Spiky	mixed	voiced	mixed	157	Agency FB	813.161	3801	762.042	CVC	dn	O	voiced	voiced	5	3	23.73	2.77	4	18	12	17.6087	39.6271	578.93	294.53	0.57	3.78	F	R	36.8421
S27	audit	odit	Curve4	Curvy	plosive	mixed	mixed	239	Gabriola	1157.18	2380	1718.7	VCVC	dt	oi	voiced	voiceless	5	4	0.47	0.14	1	8	4	25.2579	1.86833	311.69	7.43	0.895	1.08	F	R	36.8421
S27	molle	mOl	Curve19	Curvy	sonorant	voiced	sonorant	110	Agency FB	1050.24	1376	982.57	CVC	ml	O	voiced	voiced	5	3	3.92	22.7	2	26	16	24.5376	13.6673	453.95	142.09	1.85	4.63	F	R	36.8421
S27	dodo	dodo	Spike11	Spiky	plosive	voiced	voiced_plosive	200	Gabriola	854.328	2825	588.569	CVCV	dd	oo	voiced	voiced	4	4	7.52	2.43	1	3	4	0.471667	0.5925	1	1.89	0.285	0.205	F	R	36.8421
S27	peler	p°le	Spike10	Spiky	mixed	mixed	mixed	73	Gabriola	885.507	1316	726.329	CVCV	pl	°e	voiceless	voiced	5	4	0.44	1.22	4	7	8	0.863214	2.36556	5.2	13.72	0.245	0.95	F	R	36.8421
S27	cabot	kabo	Spike1	Spiky	plosive	mixed	mixed	112	Agency FB	748.493	2775	660.001	CVCV	kb	ao	voiceless	voiced	5	4	1.45	0.68	1	25	13	3.72115	2.09133	98.09	7.23	0.2	0.95	F	R	36.8421
S27	bonne	bOn	Curve5	Curvy	mixed	voiced	mixed	33	Gabriola	981.033	2232	1338.61	CVC	bn	O	voiced	voiced	5	3	578.93	294.53	3	20	15	12.218	14.089	401.06	149.26	1.27	2.2	F	R	36.8421
S27	kilo	kilo	Curve15	Curvy	mixed	mixed	mixed	179	Agency FB	679.208	1976	788.113	CVCV	kl	io	voiceless	voiced	4	4	5.19	5.27	3	12	6	0.934167	3.41333	9.24	18.92	0.325	0.305	F	R	36.8421
S27	pub	p9b	Curve19	Curvy	plosive	mixed	mixed	41	Gabriola	1036.96	1242	905.085	CVC	pb	9	voiceless	voiced	3	3	21.39	3.99	1	5	10	23.2567	39.425	133.3	349.32	0.39	3.075	F	R	36.8421
S27	imite	imit	Curve5	Curvy	mixed	mixed	mixed	226	Gabriola	761.236	3764	1073.68	VCVC	mt	ii	voiced	voiceless	5	4	3.85	3.92	4	10	9	1.50703	3.67	19.09	21.76	0.2	0.74	F	R	36.8421
S27	bidet	bidE	Curve5	Curvy	plosive	voiced	voiced_plosive	12	Gabriola	887.8	1965	855.359	CVCV	bd	iE	voiced	voiced	5	4	0.69	2.97	1	18	3	2.645	3.01667	42.4	8.38	0.015	0.47	F	R	36.8421
S27	agate	agat	Spike20	Spiky	plosive	mixed	mixed	92	Gabriola	859.192	1659	978.748	VCVC	gt	aa	voiced	voiceless	5	4	0.01	0.61	1	11	8	0.402222	2.44	2.96	12.16	0.11	1.215	F	R	36.8421
S27	nappe	nap	Curve1	Curvy	mixed	mixed	mixed	71	Gabriola	1165.24	3537	758.892	CVC	np	a	voiced	voiceless	5	3	3.01	18.18	3	26	9	1.23233	0.934545	19.48	7.5	0.22	0.2	F	R	36.8421
S27	biper	bipe	Curve4	Curvy	plosive	mixed	mixed	215	Agency FB	849.512	2730	822.502	CVCV	bp	ie	voiced	voiceless	5	4	0.96	0	1	17	9	0.70587	0.301111	19.96	1.15	0.03	0	F	R	36.8421
S27	limer	lime	Spike10	Spiky	sonorant	voiced	sonorant	253	Agency FB	651.191	3590	1235.52	CVCV	lm	ie	voiced	voiced	5	4	0.5	0.74	2	18	13	1.03457	6.59533	41.96	84.46	0.015	0.54	F	R	36.8421
S27	cadet	kadE	Spike8	Spiky	plosive	mixed	mixed	111	Agency FB	660.001	2943	1050.24	CVCV	kd	aE	voiceless	voiced	5	4	2.54	1.49	1	19	3	3.4946	0.525	98.09	1.69	0.03	0.205	F	R	36.8421
S27	coupe	kup	Curve4	Curvy	plosive	voiceless	voiceless_plosive	256	Gabriola	693.151	1329	708.013	CVC	kp	u	voiceless	voiceless	5	3	29.16	33.58	1	29	19	12.0756	39.7157	389.49	641.55	0.87	5.3	F	R	36.8421
S27	poney	ponE	Curve5	Curvy	mixed	mixed	mixed	77	Agency FB	643.083	2980	967.371	CVCV	pn	oE	voiceless	voiced	5	4	3.7	0.47	4	17	1	13.7481	0.54	415.87	0.54	0.04	0.54	F	R	36.8421
S27	nonne	nOn	Curve13	Curvy	sonorant	voiced	sonorant	185	Agency FB	1121.7	1214	701.049	CVC	nn	O	voiced	voiced	5	3	5.46	1.69	2	14	9	33.7526	40.0692	578.93	294.53	3.4	2.77	F	R	36.8421
S27	atoll	atOl	Curve15	Curvy	mixed	mixed	mixed	194	Gabriola	777.481	2609	884.42	VCVC	tl	aO	voiceless	voiced	5	4	0.12	0.54	4	4	1	0.299231	0.07	1.63	0.07	0.1	0.07	F	R	36.8421
S27	bague	bag	Spike20	Spiky	plosive	voiced	voiced_plosive	107	Gabriola	809.08	3619	851.444	CVC	bg	a	voiced	voiced	5	3	26.14	16.08	1	30	13	6.79363	5.5715	77.32	41.08	0.61	0.41	F	R	36.8421
S27	anime	anim	Curve1	Curvy	sonorant	voiced	sonorant	232	Agency FB	812.964	2053	639.712	VCVC	nm	ai	voiced	voiced	5	4	1.82	5.47	2	16	9	1.88676	29.7242	43.62	257.57	0.31	3.48	F	R	36.8421
S27	lime	lim	Curve13	Curvy	sonorant	voiced	sonorant	43	Agency FB	872.701	3865	935.335	CVC	lm	i	voiced	voiced	4	3	1.48	2.91	2	34	23	5.94696	14.0987	176.1	257.57	0.27	0.88	F	R	36.8421
S27	autel	otEl	Spike17	Spiky	mixed	mixed	mixed	228	Gabriola	779.996	3924	1333.63	VCVC	tl	oE	voiceless	voiced	5	4	7.62	13.31	3	14	1	4.71952	2.03	66.9	2.03	0.215	2.03	F	R	36.8421
S27	matou	matu	Spike1	Spiky	mixed	mixed	mixed	207	Agency FB	1403.14	3464	936.78	CVCV	mt	au	voiced	voiceless	5	4	1.04	3.18	3	15	4	6.8286	1.4525	265.03	3.11	0.35	1.25	F	R	36.8421
S27	connu	kony	Curve15	Curvy	mixed	mixed	mixed	249	Gabriola	1548.28	1214	895.13	CVCV	kn	oy	voiceless	voiced	5	4	70.33	84.53	4	12	6	15.5695	6.398	415.87	17.77	0.23	5.235	F	R	36.8421
S27	idole	idOl	Curve13	Curvy	mixed	voiced	mixed	208	Agency FB	851.585	1319	1403.14	VCVC	dl	iO	voiced	voiced	5	4	4.77	6.35	3	5	4	0.588571	1.42	1.36	3.72	0.46	0.98	F	R	36.8421
S27	tabou	tabu	Curve7	Curvy	plosive	mixed	mixed	136	Gabriola	751.694	1483	676.585	CVCV	tb	au	voiceless	voiced	5	4	0.54	1.69	1	5	4	11.8317	0.361667	111.44	1.42	0.385	0.135	F	R	36.8421
S27	duc	dyk	Curve19	Curvy	plosive	mixed	mixed	151	Agency FB	782.124	1128	668.331	CVC	dk	y	voiced	voiceless	3	3	7.66	14.8	1	18	13	99.3277	347.745	4394.7	6882.16	0.8	2.09	F	R	36.8421
S27	puma	pyma	Curve7	Curvy	mixed	mixed	mixed	242	Gabriola	844.948	3999	1113.29	CVCV	pm	ya	voiceless	voiced	4	4	0.42	1.89	4	7	7	0.08	0.504286	0.24	1.55	0.03	0.14	F	R	36.8421
S27	tague	tag	Spike11	Spiky	plosive	mixed	mixed	246	Gabriola	1553.74	3700	1112.07	CVC	tg	a	voiceless	voiced	5	3	0.06	0	1	25	7	23.7867	9.10364	1265.97	41.08	0.485	0.88	F	R	36.8421
S27	noter	note	Spike11	Spiky	mixed	mixed	mixed	158	Agency FB	648.283	1929	813.161	CVCV	nt	oe	voiced	voiceless	5	4	5.44	8.78	4	21	14	5.52682	7.87	250.51	39.32	0.16	2.64	F	R	36.8421
S27	bader	bade	Spike20	Spiky	plosive	voiced	voiced_plosive	223	Agency FB	1044.8	1569	1360.41	CVCV	bd	ae	voiced	voiced	5	4	0.01	0.07	1	26	9	0.634196	1.19333	7.69	5.07	0.09	0.2	F	R	36.8421
S27	gober	gobe	Spike2	Spiky	plosive	voiced	voiced_plosive	124	Agency FB	583.927	3843	698.934	CVCV	gb	oe	voiced	voiced	5	4	2.5	2.09	1	10	10	0.141818	0.224	1.93	0.74	0.01	0.035	F	R	36.8421
S27	mimer	mime	Spike11	Spiky	sonorant	voiced	sonorant	145	Gabriola	787.7	1583	593.204	CVCV	mm	ie	voiced	voiced	5	4	0.11	1.96	2	14	11	0.528958	6.98	8.15	84.46	0.03	0.61	F	R	36.8421
S27	poule	pul	Curve13	Curvy	mixed	mixed	mixed	21	Gabriola	727.376	1659	1132.95	CVC	pl	u	voiceless	voiced	5	3	23.5	16.69	4	29	19	70.2933	10.8641	7078.55	101.62	0.68	1.49	F	R	36.8421
S27	meute	m2t	Spike11	Spiky	mixed	mixed	mixed	63	Gabriola	868.322	3305	825.354	CVC	mt	2	voiced	voiceless	5	3	2.25	6.55	4	12	10	93.7131	2.82	4929.44	12.97	0.58	1.08	F	R	36.8421
S27	nuque	nyk	Spike10	Spiky	mixed	mixed	mixed	38	Agency FB	866.407	2056	1160.53	CVC	nk	y	voiced	voiceless	5	3	7.58	48.51	4	9	3	5.98029	0.8275	37.84	2.43	1.42	0.405	F	R	36.8421
S27	bilan	bil@	Spike8	Spiky	mixed	voiced	mixed	49	Gabriola	846.699	3380	755.079	CVCV	bl	i@	voiced	voiced	5	4	5.63	6.22	4	18	4	3.15425	0.394	53.93	1.15	0.045	0.14	F	R	36.8421
S28	nette	nEt	Curve7	Curvy	mixed	mixed	mixed	207	Agency FB	791.035	2267	641.328	CVC	nt	E	voiced	voiceless	5	3	3.91	14.86	3	30	9	56.3715	217.519	1902.27	2320.68	0.79	4.05	M	R	70
S28	lutte	lyt	Spike2	Spiky	mixed	mixed	mixed	104	Agency FB	665.088	1962	830.642	CVC	lt	y	voiced	voiceless	5	3	22	37.36	3	30	12	5.03322	2.99267	87.91	20.81	0.39	1.22	M	R	70
S28	culot	kylo	Spike1	Spiky	mixed	mixed	mixed	157	Gabriola	609.324	1292	711.479	CVCV	kl	yo	voiceless	voiced	5	4	9.24	6.76	4	15	6	1.24857	1.475	17.35	4.19	0.115	1.215	M	R	70
S28	lame	lam	Spike11	Spiky	sonorant	voiced	sonorant	123	Gabriola	641.09	3253	710.071	CVC	lm	a	voiced	voiced	4	3	11.05	25.81	2	33	22	175.967	12.6286	14946.5	129.53	0.35	1.28	M	R	70
S28	tabou	tabu	Spike2	Spiky	plosive	mixed	mixed	61	Agency FB	1044.14	2767	1409.19	CVCV	tb	au	voiceless	voiced	5	4	0.54	1.69	1	5	4	11.8317	0.361667	111.44	1.42	0.385	0.135	M	R	70
S28	piler	pile	Curve1	Curvy	mixed	mixed	mixed	186	Gabriola	1071.74	3904	818.816	CVCV	pl	ie	voiceless	voiced	5	4	0.35	0.27	3	26	15	1.96396	3.88789	25.86	21.76	0.14	1.15	M	R	70
S28	utile	ytil	Spike10	Spiky	mixed	mixed	mixed	49	Gabriola	925.014	1778	661.337	VCVC	tl	yi	voiceless	voiced	5	4	36.47	23.99	4	6	4	3.28545	3.6325	31.08	8.72	0.18	2.7	M	R	70
S28	digue	dig	Spike8	Spiky	plosive	voiced	voiced_plosive	147	Agency FB	957.898	3298	925.612	CVC	dg	i	voiced	voiced	5	3	1.02	7.97	1	26	13	76.183	3.30687	2146.01	27.3	0.95	1.22	M	R	70
S28	duper	dype	Spike10	Spiky	plosive	mixed	mixed	72	Agency FB	570.557	1663	1319.43	CVCV	dp	ye	voiced	voiceless	5	4	1.96	1.35	1	9	10	1.64321	2.95	20.59	24.05	0.08	0.34	M	R	70
S28	banni	bani	Curve18	Curvy	mixed	voiced	mixed	18	Gabriola	1491.31	3506	790.256	CVCV	bn	ai	voiced	voiced	5	4	0.27	0.2	4	17	6	1.01056	0.211	10.9	0.61	0.06	0.17	M	R	70
S28	mamie	mami	Spike3	Spiky	sonorant	voiced	sonorant	206	Gabriola	641.328	3782	982.411	CVCV	mm	ai	voiced	voiced	5	4	18.56	2.23	2	17	9	34.5218	8.28833	537.44	54.32	0.56	2.43	M	R	70
S28	coupe	kup	Spike17	Spiky	plosive	voiceless	voiceless_plosive	31	Gabriola	629.37	3819	855.334	CVC	kp	u	voiceless	voiceless	5	3	29.16	33.58	1	29	19	12.0756	39.7157	389.49	641.55	0.87	5.3	M	R	70
S28	dodo	dodo	Curve4	Curvy	plosive	voiced	voiced_plosive	242	Gabriola	1579.14	1316	773.404	CVCV	dd	oo	voiced	voiced	4	4	7.52	2.43	1	3	4	0.471667	0.5925	1	1.89	0.285	0.205	M	R	70
S28	nuque	nyk	Spike10	Spiky	mixed	mixed	mixed	13	Agency FB	731.439	2642	1044.44	CVC	nk	y	voiced	voiceless	5	3	7.58	48.51	4	9	3	5.98029	0.8275	37.84	2.43	1.42	0.405	M	R	70
S28	meute	m2t	Curve18	Curvy	mixed	mixed	mixed	188	Agency FB	874.474	2995	742.813	CVC	mt	2	voiced	voiceless	5	3	2.25	6.55	4	12	10	93.7131	2.82	4929.44	12.97	0.58	1.08	M	R	70
S28	duc	dyk	Curve19	Curvy	plosive	mixed	mixed	247	Agency FB	1060.85	2910	750.511	CVC	dk	y	voiced	voiceless	3	3	7.66	14.8	1	18	13	99.3277	347.745	4394.7	6882.16	0.8	2.09	M	R	70
S28	puni	pyni	Spike10	Spiky	mixed	mixed	mixed	190	Gabriola	643.186	3503	755.547	CVCV	pn	yi	voiceless	voiced	4	4	1	1.49	3	10	8	1.42735	2.42692	13.82	8.45	0.38	1.69	M	R	70
S28	polo	polo	Spike8	Spiky	mixed	mixed	mixed	3	Gabriola	672.397	1241	891.909	CVCV	pl	oo	voiceless	voiced	4	4	1.46	1.96	3	18	11	0.930222	1.84615	6.04	9.53	0.32	0.34	M	R	70
S28	lobe	lOb	Curve19	Curvy	mixed	voiced	mixed	102	Gabriola	774.297	1441	707.538	CVC	lb	O	voiced	voiced	4	3	2.84	1.35	4	23	14	3.71114	9.91933	72.72	111.96	0.41	0.74	M	R	70
S28	lime	lim	Curve5	Curvy	sonorant	voiced	sonorant	213	Agency FB	632.749	2931	603.076	CVC	lm	i	voiced	voiced	4	3	1.48	2.91	2	34	23	5.94696	14.0987	176.1	257.57	0.27	0.88	M	R	70
S28	tenu	t°ny	Curve7	Curvy	mixed	mixed	mixed	129	Agency FB	718.777	2522	1041.05	CVCV	tn	°y	voiceless	voiced	4	4	27.1	54.12	3	8	7	15.7008	21.3093	244.7	135.14	0.9	10.305	M	R	70
S28	bile	bil	Spike1	Spiky	mixed	voiced	mixed	143	Agency FB	967.216	3075	1558.93	CVC	bl	i	voiced	voiced	4	3	2.59	4.66	4	42	23	122.715	7.84226	13222.9	83.58	0.6	0.47	M	R	70
S28	bague	bag	Curve5	Curvy	plosive	voiced	voiced_plosive	41	Agency FB	646.516	3874	707.567	CVC	bg	a	voiced	voiced	5	3	26.14	16.08	1	30	13	6.79363	5.5715	77.32	41.08	0.61	0.41	M	R	70
S28	noter	note	Spike17	Spiky	mixed	mixed	mixed	118	Gabriola	562.53	3664	846.22	CVCV	nt	oe	voiced	voiceless	5	4	5.44	8.78	4	21	14	5.52682	7.87	250.51	39.32	0.16	2.64	M	R	70
S28	minot	mino	Curve5	Curvy	sonorant	voiced	sonorant	76	Gabriola	871.304	2226	706.937	CVCV	mn	io	voiced	voiced	5	4	0.58	1.08	2	22	5	1.56849	0.878	36.84	2.23	0.15	0.27	M	R	70
S28	peler	p°le	Curve5	Curvy	mixed	mixed	mixed	141	Agency FB	654.408	3877	1116.25	CVCV	pl	°e	voiceless	voiced	5	4	0.44	1.22	4	7	8	0.863214	2.36556	5.2	13.72	0.245	0.95	M	R	70
S28	nappe	nap	Curve1	Curvy	mixed	mixed	mixed	8	Gabriola	1317.03	3584	944.765	CVC	np	a	voiced	voiceless	5	3	3.01	18.18	3	26	9	1.23233	0.934545	19.48	7.5	0.22	0.2	M	R	70
S28	tique	tik	Curve1	Curvy	plosive	voiceless	voiceless_plosive	15	Gabriola	816.308	1639	1292.53	CVC	tk	i	voiceless	voiceless	5	3	0.72	0.54	1	36	11	5.88586	2.13467	280.62	10.07	0.23	0.47	M	R	70
S28	coma	koma	Curve19	Curvy	mixed	mixed	mixed	256	Gabriola	766.076	3454	715.102	CVCV	km	oa	voiceless	voiced	4	4	12.58	4.86	3	21	12	35.4998	0.4125	922.93	2.64	0.14	0.14	M	R	70
S28	picot	piko	Spike20	Spiky	plosive	voiceless	voiceless_plosive	161	Gabriola	695.483	2499	1569.11	CVCV	pk	io	voiceless	voiceless	5	4	0.03	1.22	1	16	10	1.53898	0.579091	15.36	3.72	0.46	0.14	M	R	70
S28	amibe	amib	Curve13	Curvy	mixed	voiced	mixed	60	Gabriola	1409.19	1371	715.404	VCVC	mb	ai	voiced	voiced	5	4	0.27	0.14	3	4	3	73.9882	14.5275	360.9	54.32	18.79	1.895	M	R	70
S28	papi	papi	Curve4	Curvy	plosive	voiceless	voiceless_plosive	196	Agency FB	607.116	1524	653.938	CVCV	pp	ai	voiceless	voiceless	4	4	7.05	0	1	18	9	8.39809	11.208	259.01	77.16	0.14	2.735	M	R	70
S28	hamac	amak	Spike17	Spiky	mixed	mixed	mixed	249	Agency FB	974.228	2962	777.94	VCVC	mk	aa	voiced	voiceless	5	4	1.63	3.11	4	11	1	3.287	0.68	52.39	0.68	0.195	0.68	M	R	70
S28	poney	ponE	Spike8	Spiky	mixed	mixed	mixed	75	Gabriola	706.937	3934	657.982	CVCV	pn	oE	voiceless	voiced	5	4	3.7	0.47	4	17	1	13.7481	0.54	415.87	0.54	0.04	0.54	M	R	70
S28	midi	midi	Curve7	Curvy	mixed	voiced	mixed	237	Agency FB	807.472	1282	768.836	CVCV	md	ii	voiced	voiced	4	4	35.15	68.11	3	8	4	1.87952	0.486667	17.59	1.01	0.33	0.475	M	R	70
S28	loti	loti	Spike11	Spiky	mixed	mixed	mixed	142	Agency FB	1558.93	2178	654.408	CVCV	lt	oi	voiced	voiceless	4	4	0.09	0.34	4	9	8	0.640323	6.414	6.75	44.46	0.16	0.405	M	R	70
S28	puma	pyma	Spike3	Spiky	mixed	mixed	mixed	114	Agency FB	867.099	1420	835.343	CVCV	pm	ya	voiceless	voiced	4	4	0.42	1.89	4	7	7	0.08	0.504286	0.24	1.55	0.03	0.14	M	R	70
S28	poule	pul	Curve7	Curvy	mixed	mixed	mixed	170	Agency FB	610.328	1870	703.248	CVC	pl	u	voiceless	voiced	5	3	23.5	16.69	4	29	19	70.2933	10.8641	7078.55	101.62	0.68	1.49	M	R	70
S28	minou	minu	Curve13	Curvy	sonorant	voiced	sonorant	244	Gabriola	1178.58	1256	636.818	CVCV	mn	iu	voiced	voiced	5	4	6.46	1.55	2	11	4	2.52593	0.675	36.84	1.35	0.18	0.675	M	R	70
S28	balai	balE	Spike17	Spiky	mixed	voiced	mixed	153	Agency FB	807.525	2448	1116.96	CVCV	bl	aE	voiced	voiced	5	4	8.24	11.96	3	35	4	5.89187	1.798	132.04	5.74	0.06	0.2	M	R	70
S28	tipi	tipi	Curve13	Curvy	plosive	voiceless	voiceless_plosive	47	Gabriola	937.645	1139	1081.07	CVCV	tp	ii	voiceless	voiceless	4	4	0.32	0	1	12	6	10.355	2.92429	280.62	9.19	0.17	0.74	M	R	70
S28	atome	atom	Spike3	Spiky	mixed	mixed	mixed	163	Agency FB	739.61	2458	747.238	VCVC	tm	ao	voiceless	voiced	5	4	1.3	1.82	3	3	3	0.292	2.56667	1.12	4.66	0.02	2.3	M	R	70
S28	donne	dOn	Curve1	Curvy	mixed	voiced	mixed	127	Agency FB	930.727	2404	827.01	CVC	dn	O	voiced	voiced	5	3	23.73	2.77	4	18	12	17.6087	39.6271	578.93	294.53	0.57	3.78	M	R	70
S28	battu	baty	Spike11	Spiky	plosive	mixed	mixed	169	Agency FB	703.248	2938	1028.21	CVCV	bt	ay	voiced	voiceless	5	4	24.13	17.36	1	11	6	5.08897	2.74846	106.55	7.43	0.46	2.36	M	R	70
S28	nulle	nyl	Curve4	Curvy	sonorant	voiced	sonorant	98	Agency FB	1065.45	3105	745.119	CVC	nl	y	voiced	voiced	5	3	6.68	8.45	2	12	3	3.73742	2.176	17.39	6.62	1.42	0.61	M	R	70
S28	bader	bade	Spike11	Spiky	plosive	voiced	voiced_plosive	245	Gabriola	1127.46	3945	1178.58	CVCV	bd	ae	voiced	voiced	5	4	0.01	0.07	1	26	9	0.634196	1.19333	7.69	5.07	0.09	0.2	M	R	70
S28	mille	mil	Spike1	Spiky	sonorant	voiced	sonorant	184	Gabriola	798.326	3097	734.691	CVC	ml	i	voiced	voiced	5	3	55.43	142.09	2	33	17	131.711	43.1974	13222.9	417.03	0.905	0.61	M	R	70
S28	manie	mani	Spike8	Spiky	sonorant	voiced	sonorant	203	Agency FB	1235.56	2510	664.529	CVCV	mn	ai	voiced	voiced	5	4	5.42	13.18	2	22	19	5.54154	3.7619	254.92	31.96	0.16	1.01	M	R	70
S28	gober	gobe	Curve5	Curvy	plosive	voiced	voiced_plosive	208	Gabriola	616.657	2598	791.035	CVCV	gb	oe	voiced	voiced	5	4	2.5	2.09	1	10	10	0.141818	0.224	1.93	0.74	0.01	0.035	M	R	70
S28	demi	d°mi	Spike20	Spiky	mixed	voiced	mixed	111	Agency FB	852.721	3980	693.768	CVCV	dm	°i	voiced	voiced	4	4	25.18	19.12	3	5	3	35.7457	5.892	425.85	24.05	0.465	1.49	M	R	70
S28	caler	kale	Curve13	Curvy	mixed	mixed	mixed	201	Agency FB	783.652	3026	681.857	CVCV	kl	ae	voiceless	voiced	5	4	0.77	2.5	4	49	19	14.993	1.69227	1414.85	14.66	0.13	0.44	M	R	70
S28	molle	mOl	Curve5	Curvy	sonorant	voiced	sonorant	64	Gabriola	717.408	2059	1139.7	CVC	ml	O	voiced	voiced	5	3	3.92	22.7	2	26	16	24.5376	13.6673	453.95	142.09	1.85	4.63	M	R	70
S28	mimer	mime	Curve1	Curvy	sonorant	voiced	sonorant	149	Agency FB	679.414	1784	1188.98	CVCV	mm	ie	voiced	voiced	5	4	0.11	1.96	2	14	11	0.528958	6.98	8.15	84.46	0.03	0.61	M	R	70
S28	bidet	bidE	Spike20	Spiky	plosive	voiced	voiced_plosive	171	Agency FB	827.986	3799	610.328	CVCV	bd	iE	voiced	voiced	5	4	0.69	2.97	1	18	3	2.645	3.01667	42.4	8.38	0.015	0.47	M	R	70
S28	item	itEm	Curve15	Curvy	mixed	mixed	mixed	7	Gabriola	944.765	1435	1150.38	VCVC	tm	iE	voiceless	voiced	4	4	0.03	0	3	3	3	3.842	0.926667	15.49	2.64	1.83	0.07	M	R	70
S28	idole	idOl	Curve1	Curvy	mixed	voiced	mixed	96	Agency FB	1098.83	3479	929.9	VCVC	dl	iO	voiced	voiced	5	4	4.77	6.35	3	5	4	0.588571	1.42	1.36	3.72	0.46	0.98	M	R	70
S28	godet	godE	Curve18	Curvy	plosive	voiced	voiced_plosive	39	Gabriola	879.87	2335	788.137	CVCV	gd	oE	voiced	voiced	5	4	0.29	4.32	1	12	8	0.0766667	0.7125	0.81	3.18	0.01	0.34	M	R	70
S28	kilo	kilo	Spike8	Spiky	mixed	mixed	mixed	240	Agency FB	1369.06	2859	685.461	CVCV	kl	io	voiceless	voiced	4	4	5.19	5.27	3	12	6	0.934167	3.41333	9.24	18.92	0.325	0.305	M	R	70
S28	coque	kOk	Spike1	Spiky	plosive	voiceless	voiceless_plosive	214	Gabriola	552.484	2398	632.749	CVC	kk	O	voiceless	voiceless	5	3	4.6	9.93	1	30	14	31.2399	2.36053	2326.08	11.82	0.44	1.62	M	R	70
S28	peine	pEn	Curve15	Curvy	mixed	mixed	mixed	166	Gabriola	681.573	2207	659.2	CVC	pn	E	voiceless	voiced	5	3	193.42	388.24	4	38	18	13.5091	11.1778	879.31	139.19	0.925	2.36	M	R	70
S28	mule	myl	Spike17	Spiky	sonorant	voiced	sonorant	128	Agency FB	1041.05	2953	930.727	CVC	ml	y	voiced	voiced	4	3	7.29	4.26	2	27	20	11.925	2.5437	453.95	11.01	0.49	0.88	M	R	70
S28	galop	galo	Curve4	Curvy	mixed	voiced	mixed	19	Gabriola	757.537	3871	1491.31	CVCV	gl	ao	voiced	voiced	5	4	2.83	12.77	4	18	8	5.69373	1.03	116.05	4.12	0.29	0.41	M	R	70
S28	matou	matu	Spike11	Spiky	mixed	mixed	mixed	28	Gabriola	751.096	1426	881.987	CVCV	mt	au	voiced	voiceless	5	4	1.04	3.18	3	15	4	6.8286	1.4525	265.03	3.11	0.35	1.25	M	R	70
S28	paume	pom	Spike1	Spiky	mixed	mixed	mixed	21	Gabriola	650.457	1789	692.021	CVC	pm	o	voiceless	voiced	5	3	2.18	22.57	3	19	13	5.22507	4.05211	83.83	33.38	0.29	1.55	M	R	70
S28	audit	odit	Curve18	Curvy	plosive	mixed	mixed	82	Gabriola	731.639	3866	1597.36	VCVC	dt	oi	voiced	voiceless	5	4	0.47	0.14	1	8	4	25.2579	1.86833	311.69	7.43	0.895	1.08	M	R	70
S28	idem	idEm	Spike20	Spiky	mixed	voiced	mixed	78	Agency FB	689.359	3084	903.677	VCVC	dm	iE	voiced	voiced	4	4	1.86	2.64	4	3	3	0.276	0.525	1.25	1.49	0.03	0.305	M	R	70
S28	naine	nEn	Curve7	Curvy	sonorant	voiced	sonorant	135	Agency FB	713.132	2219	824.725	CVC	nn	E	voiced	voiced	5	3	0.44	0.27	2	26	14	8.03404	7.68211	193.42	49.39	1.16	2.64	M	R	70
S28	ligue	lig	Spike8	Spiky	mixed	voiced	mixed	32	Agency FB	608.506	1744	629.37	CVC	lg	i	voiced	voiced	5	3	2.74	1.42	3	29	17	7.56071	6.38944	176.1	101.01	0.29	0.205	M	R	70
S28	mini	mini	Spike11	Spiky	sonorant	voiced	sonorant	225	Agency FB	1144.42	2069	984.704	CVCV	mn	ii	voiced	voiced	4	4	1.69	0.14	2	16	12	9.35317	17.2865	292.55	149.26	0.37	0.68	M	R	70
S28	cabot	kabo	Curve19	Curvy	plosive	mixed	mixed	223	Agency FB	641.599	3290	595.901	CVCV	kb	ao	voiceless	voiced	5	4	1.45	0.68	1	25	13	3.72115	2.09133	98.09	7.23	0.2	0.95	M	R	70
S28	laine	lEn	Curve19	Curvy	sonorant	voiced	sonorant	1	Gabriola	723.489	1842	855.334	CVC	ln	E	voiced	voiced	5	3	6.27	34.86	2	33	18	11.9206	6.2004	479.63	49.39	0.925	1.42	M	R	70
S28	limer	lime	Spike2	Spiky	sonorant	voiced	sonorant	42	Agency FB	748.924	2236	646.516	CVCV	lm	ie	voiced	voiced	5	4	0.5	0.74	2	18	13	1.03457	6.59533	41.96	84.46	0.015	0.54	M	R	70
S28	dune	dyn	Curve18	Curvy	mixed	voiced	mixed	24	Agency FB	738.167	3030	718.493	CVC	dn	y	voiced	voiced	4	3	1.55	3.45	3	15	13	196.662	475.486	7907.85	9587.97	1.315	2.97	M	R	70
S28	mulot	mylo	Curve4	Curvy	sonorant	voiced	sonorant	36	Gabriola	941.946	3802	762.998	CVCV	ml	yo	voiced	voiced	5	4	0.04	0.88	2	13	6	1.66947	2.00667	9.24	6.76	0.34	1.22	M	R	70
S28	moule	mul	Curve1	Curvy	sonorant	voiced	sonorant	84	Agency FB	635.626	3560	734.028	CVC	ml	u	voiced	voiced	5	3	3.56	3.99	2	31	25	9.07941	7.43316	453.95	101.62	0.37	0.645	M	R	70
S28	coter	kote	Spike10	Spiky	plosive	voiceless	voiceless_plosive	48	Gabriola	661.337	3001	937.645	CVCV	kt	oe	voiceless	voiceless	5	4	0.02	0.2	1	37	15	3.58367	35.1728	88.02	497.43	0.175	1.725	M	R	70
S28	nul	nyl	Spike20	Spiky	sonorant	voiced	sonorant	117	Agency FB	846.22	1475	850.417	CVC	nl	y	voiced	voiced	3	3	3.88	4.86	2	12	7	3.73742	17.9738	17.39	64.46	1.42	1.82	M	R	70
S28	lune	lyn	Curve13	Curvy	sonorant	voiced	sonorant	156	Gabriola	711.479	2299	810.465	CVC	ln	y	voiced	voiced	4	3	58.29	63.24	2	14	15	180.045	453.511	7907.85	9587.97	1.03	0.47	M	R	70
S28	moulu	muly	Spike2	Spiky	sonorant	voiced	sonorant	168	Gabriola	1028.21	3658	663.264	CVCV	ml	uy	voiced	voiced	5	4	0.08	0.68	2	14	11	3.15207	10.6361	151.04	174.19	0.045	0.305	M	R	70
S28	lac	lak	Curve5	Curvy	mixed	mixed	mixed	212	Agency FB	603.076	3358	608.723	CVC	lk	a	voiced	voiceless	3	3	31.16	32.84	4	34	21	143.457	968.892	14946.5	23633.9	0.31	0.95	M	R	70
S28	tamis	tami	Spike3	Spiky	mixed	mixed	mixed	16	Gabriola	894.614	3845	816.308	CVCV	tm	ai	voiceless	voiced	5	4	0.53	1.82	4	12	9	19.9484	17.2593	360.9	143.45	0.16	0.47	M	R	70
S28	mater	mate	Spike8	Spiky	mixed	mixed	mixed	199	Agency FB	666.18	2181	725.165	CVCV	mt	ae	voiced	voiceless	5	4	5.91	6.22	3	35	18	4.40364	0.95619	265.03	6.28	0.26	0.2	M	R	70
S28	mener	m°ne	Curve13	Curvy	sonorant	voiced	sonorant	211	Gabriola	608.723	1283	744.941	CVCV	mn	°e	voiced	voiced	5	4	22.45	29.53	2	11	6	14.8321	7.64714	304.03	21.49	0.58	2.03	M	R	70
S28	menu	m°ny	Curve15	Curvy	sonorant	voiced	sonorant	144	Agency FB	619.541	3540	967.216	CVCV	mn	°y	voiced	voiced	4	4	9.87	12.03	2	9	8	12.1547	21.7408	244.7	135.14	1.39	5.845	M	R	70
S28	gaine	gEn	Spike8	Spiky	mixed	voiced	mixed	233	Gabriola	724.531	2829	728.814	CVC	gn	E	voiced	voiced	5	3	1.16	3.11	3	28	20	9.26594	7.62083	212.82	49.39	1.02	2.265	M	R	70
S28	mime	mim	Spike10	Spiky	sonorant	voiced	sonorant	4	Gabriola	942.803	2402	672.397	CVC	mm	i	voiced	voiced	4	3	5.11	0.88	2	29	21	20.7536	81.6247	907.69	1358.65	0.5	1.995	M	R	70
S28	laide	lEd	Spike3	Spiky	mixed	voiced	mixed	165	Gabriola	659.2	1382	735.306	CVC	ld	E	voiced	voiced	5	3	6.23	9.73	4	27	12	14.0221	10.2411	479.63	52.3	0.36	3.345	M	R	70
S28	minet	minE	Curve13	Curvy	sonorant	voiced	sonorant	5	Agency FB	1157.9	1086	942.803	CVCV	mn	iE	voiced	voiced	5	4	2.22	2.23	2	20	8	2.10962	7.676	36.84	48.18	0.17	1.285	M	R	70
S28	bec	bEk	Curve4	Curvy	plosive	mixed	mixed	183	Gabriola	734.691	2329	786.226	CVC	bk	E	voiced	voiceless	3	3	6.74	23.31	1	30	15	12.153	12.5812	284.08	72.3	0.58	1.15	M	R	70
S28	pub	p9b	Spike2	Spiky	plosive	mixed	mixed	91	Agency FB	644.131	3672	696.515	CVC	pb	9	voiceless	voiced	3	3	21.39	3.99	1	5	10	23.2567	39.425	133.3	349.32	0.39	3.075	M	R	70
S28	patte	pat	Curve7	Curvy	mixed	voiceless	voiceless_plosive	222	Agency FB	595.901	3425	787.599	CVC	pt	a	voiceless	voiceless	5	3	6.45	21.28	4	55	17	113.335	6.2515	18188.2	63.85	0.495	0.34	M	R	70
S28	bilan	bil@	Spike17	Spiky	mixed	voiced	mixed	10	Gabriola	838.337	2147	1119.27	CVCV	bl	i@	voiced	voiced	5	4	5.63	6.22	4	18	4	3.15425	0.394	53.93	1.15	0.045	0.14	M	R	70
S28	petit	p°ti	Spike3	Spiky	plosive	voiceless	voiceless_plosive	177	Gabriola	1201.76	2871	594.113	CVCV	pt	°i	voiceless	voiceless	5	4	573.72	653.78	1	6	4	33.1913	135	355.66	491.82	0.05	36.42	M	R	70
S28	cadet	kadE	Curve18	Curvy	plosive	mixed	mixed	121	Gabriola	675.1	1248	679.964	CVCV	kd	aE	voiceless	voiced	5	4	2.54	1.49	1	19	3	3.4946	0.525	98.09	1.69	0.03	0.205	M	R	70
S28	bonne	bOn	Curve15	Curvy	mixed	voiced	mixed	56	Agency FB	610.382	2431	1126.57	CVC	bn	O	voiced	voiced	5	3	578.93	294.53	3	20	15	12.218	14.089	401.06	149.26	1.27	2.2	M	R	70
S28	connu	kony	Spike17	Spiky	mixed	mixed	mixed	44	Gabriola	696.266	3779	755.912	CVCV	kn	oy	voiceless	voiced	5	4	70.33	84.53	4	12	6	15.5695	6.398	415.87	17.77	0.23	5.235	M	R	70
S30	nonne	nOn	Curve15	Curvy	sonorant	voiced	sonorant	47	Gabriola	593.806	1136	621.933	CVC	nn	O	voiced	voiced	5	3	5.46	1.69	2	14	9	33.7526	40.0692	578.93	294.53	3.4	2.77	M	R	88.2353
S30	nul	nyl	Spike20	Spiky	sonorant	voiced	sonorant	208	Agency FB	518.546	3304	517.542	CVC	nl	y	voiced	voiced	3	3	3.88	4.86	2	12	7	3.73742	17.9738	17.39	64.46	1.42	1.82	M	R	88.2353
S30	midi	midi	Curve1	Curvy	mixed	voiced	mixed	45	Gabriola	506.824	1230	603.042	CVCV	md	ii	voiced	voiced	4	4	35.15	68.11	3	8	4	1.87952	0.486667	17.59	1.01	0.33	0.475	M	R	88.2353
S30	nuque	nyk	Curve15	Curvy	mixed	mixed	mixed	4	Agency FB	645.255	2778	694.206	CVC	nk	y	voiced	voiceless	5	3	7.58	48.51	4	9	3	5.98029	0.8275	37.84	2.43	1.42	0.405	M	R	88.2353
[truncated: 2,571 more rows]
